# Supplementary material for: Crystal structures of two coordination isomers of copper(II) 4-sulfo­benzoic acid hexa­hydrate and two mixed silver/potassium 4-sulfo­benzoic acid salts
Source: Acta Crystallogr E Crystallogr Commun. 2019 Oct 31;75(Pt 11):1801–7. doi: 10.1107/S2056989019014610 (PMC6829707; doi:10.1107/S2056989019014610)
Supplement: Supplementary file 1 [file e-75-01801-sup1.cif]

##############################################################################
#                                                                            #
# This CIF contains the data in a paper accepted for publication in          #
# Acta Crystallographica Section E. It conforms to the requirements of       #
# Notes for Authors for Acta Crystallographica Section E, and has been       #
# peer reviewed under the auspices of the IUCr Commission on Journals.       #
#                                                                            #
# Full details of the Crystallographic Information File format               #
# are given in the paper "The Crystallographic Information File (CIF):       #
# a New Standard Archive File for Crystallography" by S. R. Hall, F. H.      #
# Allen and I. D. Brown [Acta Cryst. (1991), A47, 655-685].                  #
#                                                                            #
# The current version of the core CIF dictionary is obtainable from          #
# ftp://ftp.iucr.org/pub/cif_core.dic.                                       #
#                                                                            #
# Software is freely available for graphical display of the structure(s)     #
# in this CIF. For information consult the CIF software page                 #
# http://www.iucr.org/resources/cif/software.                                #
#                                                                            #
# This file may be used for bona fide research purposes within the           #
# scientific community so long as proper attribution is given to the journal # 
# article from which it was obtained.                                        #
#                                                                            #
##############################################################################
data_I
_audit_creation_method     'SHELXL-2017/1'
_chemical_name_systematic
;
Tetraaquabis(4-carboxybenzenesulfonato)copper(II) dihydrate
;
_chemical_name_common     ?
_chemical_formula_moiety     'C14 H18 Cu O14 S2, 2(H2 O)'
_chemical_formula_sum     'C14 H22 Cu O16 S2'
_chemical_formula_iupac     '[Cu (C7 H5 O5 S)2 (H2 O)4], 2H2 O'
_chemical_formula_weight     573.97
_chemical_melting_point     ?
_space_group_crystal_system     triclinic
_space_group_name_H-M_alt     'P -1'
_space_group_name_Hall     '-P 1'
loop_
    _space_group_symop_operation_xyz
    'x, y, z'
    '-x, -y, -z'
_cell_length_a     6.19070(10)
_cell_length_b     7.2010(2)
_cell_length_c     12.4919(3)
_cell_angle_alpha     90.3100(10)
_cell_angle_beta     94.5870(10)
_cell_angle_gamma     111.0870(10)
_cell_volume     517.57(2)
_cell_formula_units_Z     1
_cell_measurement_reflns_used     9988
_cell_measurement_theta_min     3.03
_cell_measurement_theta_max     32.88
_cell_measurement_temperature     130(2)
_exptl_crystal_description     'parallelpiped'
_exptl_crystal_colour     'light blue'
_exptl_crystal_size_max     0.138
_exptl_crystal_size_mid     0.120
_exptl_crystal_size_min     0.060
_exptl_crystal_density_diffrn     1.841
_exptl_crystal_density_meas     ?
_exptl_crystal_density_method     ?
_exptl_crystal_F_000     295
_exptl_absorpt_coefficient_mu     1.341
_exptl_absorpt_correction_type     multi-scan
_exptl_absorpt_process_details
;
(SADABS; Krause <i>et al.</i>,  2015)
;
_exptl_absorpt_correction_T_min     0.6854
_exptl_absorpt_correction_T_max     0.7465
_diffrn_ambient_temperature     130(2)
_diffrn_source     'sealed tube'
_diffrn_radiation_type     MoK\a
_diffrn_radiation_wavelength     0.71073
_diffrn_measurement_device_type     'Bruker APEXII CCD'
_diffrn_measurement_method     '\f and \w scans'
_diffrn_detector_area_resol_mean     ?
_diffrn_reflns_number     13360
_diffrn_reflns_av_R_equivalents     0.0114
_diffrn_reflns_av_unetI/netI     0.0107
_diffrn_reflns_theta_min     1.636
_diffrn_reflns_theta_max     33.038
_diffrn_reflns_theta_full     26.000
_diffrn_measured_fraction_theta_max     0.929
_diffrn_measured_fraction_theta_full     0.999
_diffrn_reflns_limit_h_min     -9
_diffrn_reflns_limit_h_max     9
_diffrn_reflns_limit_k_min     -10
_diffrn_reflns_limit_k_max     10
_diffrn_reflns_limit_l_min     -18
_diffrn_reflns_limit_l_max     18
_refine_special_details     ?
_reflns_number_total     3630
_reflns_number_gt     3460
_reflns_threshold_expression     'I > 2\s(I)'
_refine_ls_structure_factor_coef     Fsqd
_refine_ls_matrix_type     full
_refine_ls_R_factor_all     0.0212
_refine_ls_R_factor_gt     0.0196
_refine_ls_wR_factor_gt     0.0561
_refine_ls_wR_factor_ref     0.0568
_refine_ls_goodness_of_fit_ref     1.136
_refine_ls_restrained_S_all     1.138
_refine_ls_number_reflns     3630
_refine_ls_number_parameters     171
_refine_ls_number_restraints     6
_refine_ls_hydrogen_treatment     mixed
_refine_ls_weighting_scheme     calc
_refine_ls_weighting_details
              'w=1/[\s^2^(Fo^2^)+(0.0245P)^2^+0.2730P] where P=(Fo^2^+2Fc^2^)/3'
_atom_sites_solution_hydrogens     mixed
_atom_sites_solution_primary     dual
_atom_sites_solution_secondary     difmap
_refine_ls_shift/su_max     0.001
_refine_ls_shift/su_mean     0.000
_refine_diff_density_max     0.507
_refine_diff_density_min     -0.434
_refine_ls_extinction_method     none
_refine_ls_extinction_coef     .
loop_
    _atom_type_symbol
    _atom_type_description
    _atom_type_scat_dispersion_real
    _atom_type_scat_dispersion_imag
    _atom_type_scat_source
    'C' 'C' 0.0033 0.0016
                         'International Tables Vol C Tables 4.2.6.8 and 6.1.1.4'
    'H' 'H' 0.0000 0.0000
                         'International Tables Vol C Tables 4.2.6.8 and 6.1.1.4'
    'O' 'O' 0.0106 0.0060
                         'International Tables Vol C Tables 4.2.6.8 and 6.1.1.4'
    'S' 'S' 0.1246 0.1234
                         'International Tables Vol C Tables 4.2.6.8 and 6.1.1.4'
    'Cu' 'Cu' 0.3201 1.2651
                         'International Tables Vol C Tables 4.2.6.8 and 6.1.1.4'
_computing_data_collection
;
APEX3 (Bruker, 2015)
;
_computing_cell_refinement
;
SAINT (Bruker, 2015)
;
_computing_data_reduction
;
SAINT (Bruker, 2015)
;
_computing_structure_solution
;
SHELXT-2018 (Sheldrick, 2015a)
;
_computing_structure_refinement
;
SHELXL-2017 (Sheldrick, 2015b)
;
_computing_molecular_graphics
;
CrystalMaker (Palmer, 2014)
;
_computing_publication_material     ?
loop_
    _atom_site_type_symbol
    _atom_site_label
    _atom_site_fract_x
    _atom_site_fract_y
    _atom_site_fract_z
    _atom_site_U_iso_or_equiv
    _atom_site_adp_type
    _atom_site_calc_flag
    _atom_site_occupancy
    _atom_site_disorder_assembly
    _atom_site_disorder_group
    Cu Cu1 0.500000 0.500000 0.000000 0.00968(5) Uani d 1 . .
    S S1 0.30355(4) 0.79731(3) 0.16948(2) 0.00914(5) Uani d 1 . .
    O O5 0.48130(13) 0.96708(11) 0.12629(6) 0.01327(14) Uani d 1 . .
    O O4 0.27720(14) 0.60777(11) 0.11718(6) 0.01404(14) Uani d 1 . .
    O O3 0.08255(13) 0.82667(12) 0.17228(6) 0.01368(14) Uani d 1 . .
    O O2 0.48509(16) 0.66679(14) 0.69906(7) 0.02187(17) Uani d 1 . .
    O O1 0.85182(15) 0.79258(14) 0.65304(7) 0.01982(17) Uani d 1 . .
    H H1 0.8822(8) 0.785(3) 0.7143(16) 0.030 Uiso calc 1 . .
    O O6 0.29941(13) 0.22730(11) 0.02506(6) 0.01153(13) Uani d 1 . .
    H H6B 0.363(3) 0.154(2) 0.0511(13) 0.017 Uiso d 1 . .
    H H6A 0.187(2) 0.212(2) 0.0583(12) 0.017 Uiso d 1 . .
    O O7 0.71588(13) 0.49375(12) 0.12393(6) 0.01239(13) Uani d 1 . .
    H H7A 0.646(3) 0.452(2) 0.1780(10) 0.019 Uiso d 1 . .
    H H7B 0.818(2) 0.6062(16) 0.1396(13) 0.019 Uiso d 1 . .
    O O8 0.95280(13) 0.20843(12) 0.14612(7) 0.01442(14) Uani d 1 . .
    H H8B 0.930(3) 0.3126(18) 0.1349(14) 0.022 Uiso d 1 . .
    H H8A 0.8216(19) 0.119(2) 0.1378(14) 0.022 Uiso d 1 . .
    C C4 0.40161(17) 0.78343(14) 0.30569(8) 0.01038(16) Uani d 1 . .
    C C3 0.23888(18) 0.71925(17) 0.38126(8) 0.01460(18) Uani d 1 . .
    H H3 0.078164 0.685935 0.360157 0.018 Uiso calc 1 . .
    C C2 0.31334(18) 0.70431(17) 0.48778(8) 0.01512(18) Uani d 1 . .
    H H2 0.203579 0.661662 0.539888 0.018 Uiso calc 1 . .
    C C1 0.54914(18) 0.75198(15) 0.51796(8) 0.01165(16) Uani d 1 . .
    C C6 0.71054(18) 0.81524(16) 0.44154(8) 0.01307(17) Uani d 1 . .
    H H6 0.871163 0.847484 0.462431 0.016 Uiso calc 1 . .
    C C5 0.63753(17) 0.83133(16) 0.33499(8) 0.01266(17) Uani d 1 . .
    H H5 0.747219 0.874444 0.282876 0.015 Uiso calc 1 . .
    C C7 0.62381(19) 0.73240(15) 0.63257(8) 0.01397(18) Uani d 1 . .
loop_
    _atom_site_aniso_label
    _atom_site_aniso_U_11
    _atom_site_aniso_U_22
    _atom_site_aniso_U_33
    _atom_site_aniso_U_12
    _atom_site_aniso_U_13
    _atom_site_aniso_U_23
    Cu1 0.00874(8) 0.01025(8) 0.00916(8) 0.00255(6) -0.00025(5) 0.00210(5)
    S1 0.00890(10) 0.00930(10) 0.00886(10) 0.00283(8) 0.00080(7) 0.00029(7)
    O5 0.0117(3) 0.0130(3) 0.0134(3) 0.0022(3) 0.0014(2) 0.0042(3)
    O4 0.0167(3) 0.0119(3) 0.0134(3) 0.0047(3) 0.0024(3) -0.0024(3)
    O3 0.0105(3) 0.0158(3) 0.0156(3) 0.0061(3) -0.0001(3) -0.0002(3)
    O2 0.0238(4) 0.0293(5) 0.0126(4) 0.0088(4) 0.0055(3) 0.0080(3)
    O1 0.0178(4) 0.0267(4) 0.0113(3) 0.0043(3) -0.0021(3) 0.0023(3)
    O6 0.0097(3) 0.0108(3) 0.0145(3) 0.0038(2) 0.0026(2) 0.0036(2)
    O7 0.0108(3) 0.0146(3) 0.0100(3) 0.0025(3) 0.0006(2) 0.0024(2)
    O8 0.0109(3) 0.0127(3) 0.0188(4) 0.0033(3) 0.0013(3) 0.0041(3)
    C4 0.0110(4) 0.0106(4) 0.0096(4) 0.0038(3) 0.0014(3) 0.0006(3)
    C3 0.0112(4) 0.0203(5) 0.0127(4) 0.0059(4) 0.0030(3) 0.0029(4)
    C2 0.0137(4) 0.0196(5) 0.0119(4) 0.0052(4) 0.0044(3) 0.0039(4)
    C1 0.0143(4) 0.0112(4) 0.0094(4) 0.0045(3) 0.0016(3) 0.0010(3)
    C6 0.0112(4) 0.0158(4) 0.0114(4) 0.0039(3) 0.0009(3) 0.0004(3)
    C5 0.0107(4) 0.0158(4) 0.0106(4) 0.0033(3) 0.0023(3) 0.0007(3)
    C7 0.0189(5) 0.0123(4) 0.0109(4) 0.0059(4) 0.0011(3) 0.0011(3)
_geom_special_details
;
 All esds (except the esd in the dihedral angle between two l.s. planes)
 are estimated using the full covariance matrix.  The cell esds are taken
 into account individually in the estimation of esds in distances, angles
 and torsion angles; correlations between esds in cell parameters are only
 used when they are defined by crystal symmetry.  An approximate (isotropic)
 treatment of cell esds is used for estimating esds involving l.s. planes.
;
loop_
    _geom_bond_atom_site_label_1
    _geom_bond_atom_site_label_2
    _geom_bond_site_symmetry_2
    _geom_bond_distance
    _geom_bond_publ_flag
    Cu1 O6 . 1.9520(7) ?
    Cu1 O6 2_665 1.9521(7) ?
    Cu1 O7 . 1.9743(7) ?
    Cu1 O7 2_665 1.9743(7) ?
    Cu1 O4 . 2.3934(8) ?
    Cu1 O4 2_665 2.3934(8) ?
    S1 O4 . 1.4593(8) ?
    S1 O5 . 1.4596(8) ?
    S1 O3 . 1.4607(8) ?
    S1 C4 . 1.7760(10) ?
    O2 C7 . 1.2152(13) ?
    O1 C7 . 1.3216(14) ?
    O1 H1 . 0.78(2) ?
    O6 H6B . 0.814(9) ?
    O6 H6A . 0.813(9) ?
    O7 H7A . 0.831(9) ?
    O7 H7B . 0.840(9) ?
    O8 H8B . 0.822(9) ?
    O8 H8A . 0.832(9) ?
    C4 C5 . 1.3916(14) ?
    C4 C3 . 1.3934(14) ?
    C3 C2 . 1.3906(15) ?
    C3 H3 . 0.9500 ?
    C2 C1 . 1.3931(15) ?
    C2 H2 . 0.9500 ?
    C1 C6 . 1.3954(14) ?
    C1 C7 . 1.4922(14) ?
    C6 C5 . 1.3901(14) ?
    C6 H6 . 0.9500 ?
    C5 H5 . 0.9500 ?
loop_
    _geom_angle_atom_site_label_1
    _geom_angle_atom_site_label_2
    _geom_angle_atom_site_label_3
    _geom_angle_site_symmetry_1
    _geom_angle_site_symmetry_3
    _geom_angle
    _geom_angle_publ_flag
    O6 Cu1 O6 . 2_665 180.00(3) ?
    O6 Cu1 O7 . . 90.38(3) ?
    O6 Cu1 O7 2_665 . 89.62(3) ?
    O6 Cu1 O7 . 2_665 89.62(3) ?
    O6 Cu1 O7 2_665 2_665 90.38(3) ?
    O7 Cu1 O7 . 2_665 180.0 ?
    O6 Cu1 O4 . . 87.38(3) ?
    O6 Cu1 O4 2_665 . 92.62(3) ?
    O7 Cu1 O4 . . 90.00(3) ?
    O7 Cu1 O4 2_665 . 90.01(3) ?
    O6 Cu1 O4 . 2_665 92.62(3) ?
    O6 Cu1 O4 2_665 2_665 87.38(3) ?
    O7 Cu1 O4 . 2_665 90.01(3) ?
    O7 Cu1 O4 2_665 2_665 89.99(3) ?
    O4 Cu1 O4 . 2_665 180.0 ?
    O4 S1 O5 . . 113.02(5) ?
    O4 S1 O3 . . 112.56(5) ?
    O5 S1 O3 . . 112.31(5) ?
    O4 S1 C4 . . 106.04(5) ?
    O5 S1 C4 . . 106.46(5) ?
    O3 S1 C4 . . 105.77(5) ?
    S1 O4 Cu1 . . 134.82(5) ?
    C7 O1 H1 . . 109.5 ?
    Cu1 O6 H6B . . 116.7(12) ?
    Cu1 O6 H6A . . 117.3(12) ?
    H6B O6 H6A . . 106.8(16) ?
    Cu1 O7 H7A . . 111.5(12) ?
    Cu1 O7 H7B . . 112.3(12) ?
    H7A O7 H7B . . 108.6(16) ?
    H8B O8 H8A . . 104.9(17) ?
    C5 C4 C3 . . 121.01(9) ?
    C5 C4 S1 . . 119.92(7) ?
    C3 C4 S1 . . 119.05(8) ?
    C2 C3 C4 . . 119.54(9) ?
    C2 C3 H3 . . 120.2 ?
    C4 C3 H3 . . 120.2 ?
    C3 C2 C1 . . 119.90(9) ?
    C3 C2 H2 . . 120.0 ?
    C1 C2 H2 . . 120.0 ?
    C2 C1 C6 . . 120.09(9) ?
    C2 C1 C7 . . 118.74(9) ?
    C6 C1 C7 . . 121.17(9) ?
    C5 C6 C1 . . 120.35(9) ?
    C5 C6 H6 . . 119.8 ?
    C1 C6 H6 . . 119.8 ?
    C6 C5 C4 . . 119.11(9) ?
    C6 C5 H5 . . 120.4 ?
    C4 C5 H5 . . 120.4 ?
    O2 C7 O1 . . 124.44(10) ?
    O2 C7 C1 . . 122.18(10) ?
    O1 C7 C1 . . 113.39(9) ?
loop_
    _geom_hbond_atom_site_label_D
    _geom_hbond_atom_site_label_H
    _geom_hbond_atom_site_label_A
    _geom_hbond_site_symmetry_A
    _geom_hbond_distance_DH
    _geom_hbond_distance_HA
    _geom_hbond_distance_DA
    _geom_hbond_angle_DHA
    _geom_hbond_publ_flag
    O1 H1 O8 2_766 0.78 1.94 2.6979(12) 163.6 yes
    O6 H6B O5 1_545 0.814(9) 1.965(9) 2.7738(11) 172.4(17) yes
    O6 H6A O8 1_455 0.813(9) 1.880(9) 2.6872(11) 172.3(17) yes
    O7 H7A O2 2_666 0.831(9) 1.860(9) 2.6845(11) 171.4(17) yes
    O7 H7B O3 1_655 0.840(9) 1.839(9) 2.6672(11) 168.7(17) yes
    O8 H8B O7 . 0.822(9) 2.168(11) 2.9255(11) 153.3(17) yes
    O8 H8A O5 1_545 0.832(9) 1.987(10) 2.7984(11) 164.7(17) yes
_shelx_space_group_comment
;
The symmetry employed for this shelxl refinement is uniquely defined
by the following loop, which should always be used as a source of
symmetry information in preference to the above space-group names.
They are only intended as comments.
;
_shelx_estimated_absorpt_T_min     ?
_shelx_estimated_absorpt_T_max     ?
_shelx_hkl_file
;
   1   0   0 6212.98 78.5759   4
  -2   0   0 36.0562 0.87302   6
  -2   0   0 33.8608 0.88407   1
  -2   0   0 34.8714 1.01145   5
   2   0   0 33.9308 0.99645   5
   2   0   0 35.2323 0.78625   2
   2   0   0 34.6376 1.00548   5
   2   0   0 36.0591 0.77842   6
   2   0   0 35.1172 0.75084   6
   2   0   0 35.5536 1.08809   4
  -3   0   0 54.7668 1.39018   1
  -3   0   0 56.5029 1.34970   6
  -3   0   0 55.0885 1.53001   5
   3   0   0 54.1826 1.75991   3
   3   0   0 55.1661 1.51145   5
   3   0   0 56.6810 1.04296   6
   3   0   0 55.8379 1.52656   5
   3   0   0 53.0897 1.61788   4
   3   0   0 56.5219 1.18838   2
   3   0   0 54.8582 1.06575   6
  -4   0   0 1122.14 14.9624   5
  -4   0   0 1110.05 15.0803   4
  -4   0   0 1129.87 15.6892   6
  -4   0   0 1119.37 14.6452   1
   4   0   0 1131.16 15.3625   3
   4   0   0 1116.11 14.4118   2
   4   0   0 1125.38 14.9759   5
   4   0   0 1127.79 15.0007   5
   4   0   0 1134.65 15.0835   4
  -5   0   0 2670.97 33.1344   1
  -5   0   0 2607.16 33.7273   4
   5   0   0 2527.26 34.0238   3
  -6   0   0 259.573 5.04853   4
   6   0   0 251.888 5.36742   3
  -7   0   0 1.01825 1.29023   4
   7   0   0 0.27394 1.38352   3
  -8   0   0 -0.4073 1.50266   4
   8   0   0 0.19704 1.66125   3
   8  -1   0 138.455 4.46291   3
  -8   1   0 136.352 4.17033   4
   7  -1   0 3.25622 1.42285   3
  -7   1   0 3.51818 1.32717   4
   6  -1   0 18.9087 1.72076   3
  -6   1   0 20.4572 1.61841   4
  -6   1   0 19.1051 1.45002   1
   5  -1   0 19.9234 1.66893   3
  -5   1   0 19.7166 1.14394   5
  -5   1   0 16.3259 1.25759   4
  -5   1   0 19.3367 1.24975   1
   4  -1   0 2927.17 37.9474   2
   4  -1   0 2873.40 37.7144   3
   4  -1   0 3003.51 38.0959   5
   4  -1   0 2974.35 37.5088   4
   4  -1   0 2946.49 38.6594   5
  -4   1   0 2974.25 38.2327   5
  -4   1   0 2937.43 38.0708   5
  -4   1   0 2934.39 37.8165   1
   3  -1   0 370.074 5.13296   2
   3  -1   0 361.734 5.00475   5
   3  -1   0 363.214 5.49510   3
   3  -1   0 378.592 5.02680   5
   3  -1   0 362.392 5.32784   4
  -3   1   0 367.631 5.00363   5
  -3   1   0 366.108 5.10969   1
  -3   1   0 374.206 5.01858   5
   2  -1   0 21.0583 0.94821   3
   2  -1   0 21.8382 0.72961   1
   2  -1   0 22.1882 0.78226   2
   2  -1   0 20.4837 0.83170   4
  -2   1   0 21.6179 0.51869   5
   1  -1   0 112.603 1.73945   3
   1  -1   0 110.028 1.63867   1
   1  -1   0 112.821 1.62956   4
   0  -1   0 266.601 3.68799   5
   0  -1   0 269.227 3.57945   2
   0  -1   0 263.953 3.58277   6
   0  -1   0 264.496 3.58139   6
   0  -1   0 272.951 3.55116   1
   0  -1   0 267.134 3.68453   5
   0  -1   0 272.332 3.44238   4
   0   1   0 271.791 3.58745   6
   0   1   0 263.893 3.67827   5
   0   1   0 278.261 3.62659   3
   0   1   0 266.840 3.58799   6
   0   1   0 274.118 3.69767   5
  -1  -1   0 2292.52 29.3625   6
  -1  -1   0 2293.75 29.7911   1
  -1  -1   0 2231.72 30.1199   6
  -1  -1   0 2306.56 30.8357   5
  -1  -1   0 2256.79 29.9564   4
  -1  -1   0 2249.04 30.8410   5
   1   1   0 2343.94 30.8106   5
   1   1   0 2295.84 29.4130   2
   1   1   0 2278.08 30.8838   5
   1   1   0 2250.16 29.8496   6
   1   1   0 2268.90 29.8631   6
  -2  -1   0 5.73292 0.73947   5
  -2  -1   0 5.40914 0.62780   6
  -2  -1   0 3.58634 0.61671   4
  -2  -1   0 4.39842 0.74140   5
  -2  -1   0 5.06685 0.58181   1
   2   1   0 5.96752 0.47458   2
   2   1   0 6.38655 0.69063   6
   2   1   0 4.53826 0.73770   5
   2   1   0 5.25525 0.58337   6
   2   1   0 6.07638 0.80227   5
   2   1   0 4.50640 0.79855   3
  -3  -1   0 114.056 2.51672   5
  -3  -1   0 115.666 2.12839   1
  -3  -1   0 111.230 2.48593   5
  -3  -1   0 113.018 2.37848   4
  -3  -1   0 116.674 2.26527   6
   3   1   0 113.555 2.13466   6
   3   1   0 114.501 2.51574   5
   3   1   0 112.809 2.59918   3
   3   1   0 113.459 1.81599   2
   3   1   0 118.090 2.10901   6
   3   1   0 109.145 2.47599   5
  -4  -1   0 3.10063 0.71376   1
  -4  -1   0 3.31126 0.88875   4
   4   1   0 5.23564 0.68094   6
   4   1   0 2.42628 0.55228   6
   4   1   0 2.65102 0.99393   3
  -5  -1   0 705.569 10.5342   4
  -5  -1   0 730.912 9.97341   1
   5   1   0 723.123 9.47244   6
   5   1   0 709.957 10.9115   3
  -6  -1   0 109.704 3.23059   4
   6   1   0 107.601 3.62693   3
  -7  -1   0 89.2172 3.34060   4
   7   1   0 84.3802 3.69767   3
  -8  -1   0 58.5130 3.27376   4
   8   1   0 53.6403 3.63455   3
   9  -2   0 2.22994 1.76260   3
   8  -2   0 407.439 7.88156   3
  -8   2   0 396.550 7.41498   4
   7  -2   0 389.295 7.23045   3
  -7   2   0 394.366 6.90656   4
   6  -2   0 59.8137 2.48738   3
  -6   2   0 58.7023 1.86823   1
  -6   2   0 54.4492 2.33916   4
   5  -2   0 60.1866 1.76042   2
   5  -2   0 61.1150 2.04897   4
   5  -2   0 58.3468 2.21649   3
  -5   2   0 63.1567 1.73763   1
   4  -2   0 588.657 8.17098   2
   4  -2   0 584.949 8.49025   3
   4  -2   0 578.026 8.23776   4
  -4   2   0 603.709 8.03073   1
   3  -2   0 4806.78 62.7252   4
   3  -2   0 4891.67 63.0043   3
   3  -2   0 4831.90 62.4835   1
   3  -2   0 4769.35 63.5952   2
   2  -2   0 736.314 9.90505   2
   2  -2   0 753.986 9.88490   3
   2  -2   0 759.784 9.67361   4
   2  -2   0 749.208 9.69948   1
   1  -2   0 4.20438 0.28690   4
   1  -2   0 3.25647 0.43303   5
   1  -2   0 4.97123 0.40452   6
   1  -2   0 3.49778 0.42947   1
   1  -2   0 3.46346 0.41749   5
  -1   2   0 4.05838 0.37702   6
  -1   2   0 2.68289 0.47981   3
  -1   2   0 4.26911 0.43472   5
   0  -2   0 5889.49 75.7031   5
   0  -2   0 5650.76 75.8008   5
   0  -2   0 5748.07 74.4045   6
   0  -2   0 5777.79 74.6047   6
   0  -2   0 5878.76 74.2665   1
   0   2   0 5744.20 74.4695   6
   0   2   0 5859.94 74.4178   2
   0   2   0 5896.15 74.8180   3
   0   2   0 5871.57 75.5442   5
   0   2   0 5644.93 75.6465   5
   0   2   0 5675.91 74.1390   6
  -1  -2   0 1826.25 24.2591   4
  -1  -2   0 1814.31 23.2696   1
  -1  -2   0 1826.29 23.7260   5
  -1  -2   0 1800.23 24.7791   5
   1   2   0 1869.45 23.7497   2
   1   2   0 1909.27 23.4551   6
   1   2   0 1833.02 23.7308   5
   1   2   0 1799.57 24.2331   5
   1   2   0 1839.40 23.5510   3
   1   2   0 1891.97 24.9284   6
  -2  -2   0 1771.99 23.0634   5
  -2  -2   0 1763.00 23.0438   5
  -2  -2   0 1776.03 22.7091   6
  -2  -2   0 1760.12 22.5566   4
  -2  -2   0 1749.12 22.4615   1
   2   2   0 1787.56 22.6718   6
   2   2   0 1724.20 23.0260   5
   2   2   0 1774.21 22.6454   6
   2   2   0 1754.84 23.0487   5
   2   2   0 1733.79 22.8840   3
   2   2   0 1794.75 22.3021   2
  -3  -2   0 669.280 9.85991   5
  -3  -2   0 683.357 9.90866   5
  -3  -2   0 674.832 9.44756   4
  -3  -2   0 669.341 9.20972   1
  -3  -2   0 666.556 9.50561   6
   3   2   0 665.591 9.36561   6
   3   2   0 698.012 9.94036   5
   3   2   0 680.583 9.83170   3
   3   2   0 689.940 9.76195   6
   3   2   0 679.025 9.88676   5
   3   2   0 671.225 8.85165   2
  -4  -2   0 767.589 10.3852   1
  -4  -2   0 754.424 10.7534   4
   4   2   0 746.164 11.1833   3
   4   2   0 746.466 10.4255   6
  -5  -2   0 5.00909 1.19690   4
  -5  -2   0 4.11614 0.94300   1
   5   2   0 4.11177 0.82760   6
   5   2   0 0.27033 1.19317   3
  -6  -2   0 125.632 3.56838   4
   6   2   0 124.935 2.32813   6
   6   2   0 118.202 3.95276   3
  -7  -2   0 124.708 3.89285   4
   7   2   0 123.733 4.48058   3
   9  -3   0 43.1930 3.35672   3
  -9   3   0 44.6288 3.06093   4
   8  -3   0 20.2971 2.08226   3
  -8   3   0 15.9336 1.74159   4
   7  -3   0 3.28853 1.29697   3
  -7   3   0 2.33629 1.18792   4
   6  -3   0 7.04189 1.28130   2
   6  -3   0 7.20201 1.29222   3
  -6   3   0 6.12136 1.11366   4
  -6   3   0 6.58057 0.95823   1
   5  -3   0 885.936 12.6430   3
   5  -3   0 897.653 12.3109   2
   5  -3   0 890.394 12.2984   4
  -5   3   0 904.946 12.0428   1
   4  -3   0 116.475 2.25973   1
   4  -3   0 118.251 2.51864   2
   4  -3   0 118.135 2.35269   4
   4  -3   0 117.743 2.60860   3
   3  -3   0 264.139 3.95838   1
   3  -3   0 265.056 4.22222   3
   3  -3   0 262.447 4.26478   2
   3  -3   0 268.018 3.90905   4
   2  -3   0 159.214 2.50216   5
   2  -3   0 156.317 2.34993   4
   2  -3   0 155.488 2.49685   5
   2  -3   0 156.716 2.62771   1
  -2   3   0 158.373 2.82274   3
  -2   3   0 159.805 2.50606   5
  -2   3   0 160.331 2.50184   5
  -2   3   0 158.288 2.33257   6
   1  -3   0 109.153 2.19459   5
   1  -3   0 111.863 2.18940   5
   1  -3   0 111.666 2.26072   2
   1  -3   0 114.464 1.90536   6
   1  -3   0 109.891 1.89417   6
   1  -3   0 112.903 1.58151   4
  -1   3   0 111.163 2.20925   3
  -1   3   0 112.630 2.00476   6
  -1   3   0 108.247 2.16426   5
  -1   3   0 114.145 2.19925   5
   0  -3   0 4406.62 57.0495   5
   0  -3   0 4248.31 54.0352   4
   0  -3   0 4309.41 55.8564   1
   0  -3   0 4192.55 56.4892   5
   0  -3   0 4136.58 55.7269   6
   0  -3   0 4169.82 55.2435   6
   0   3   0 4240.32 55.4662   6
   0   3   0 4264.10 55.7839   3
   0   3   0 4267.79 56.0273   2
   0   3   0 4322.79 56.2912   5
  -1  -3   0 46.9980 1.46990   1
  -1  -3   0 44.3592 1.58830   6
  -1  -3   0 59.5734 1.94141   5
  -1  -3   0 54.6824 1.85663   5
  -1  -3   0 42.0956 1.25520   4
   1   3   0 44.9068 1.78069   3
   1   3   0 48.5175 1.79359   5
   1   3   0 57.4585 1.91544   5
   1   3   0 45.6158 1.64545   6
   1   3   0 46.3995 1.46834   2
  -2  -3   0 3.11806 0.71872   6
  -2  -3   0 0.75412 0.82995   5
  -2  -3   0 2.50364 0.63481   4
  -2  -3   0 1.65592 0.80600   5
  -2  -3   0 1.98783 0.65257   1
   2   3   0 1.69679 0.59870   2
   2   3   0 1.89598 0.82185   5
   2   3   0 1.23981 0.88090   5
   2   3   0 1.02483 0.64295   6
   2   3   0 1.73992 0.86307   3
   2   3   0 1.73003 0.74623   6
  -3  -3   0 62.5285 2.09087   6
  -3  -3   0 61.5581 1.95777   4
  -3  -3   0 59.8144 1.86284   1
  -3  -3   0 61.3286 2.32930   5
   3   3   0 62.7984 2.38603   3
   3   3   0 62.7470 2.03545   6
   3   3   0 61.0003 2.41025   5
  -4  -3   0 202.091 4.01192   4
  -4  -3   0 205.504 3.76959   1
   4   3   0 201.552 4.53533   3
   4   3   0 198.917 3.90230   6
  -5  -3   0 382.908 6.62385   4
  -5  -3   0 382.903 6.14874   1
   5   3   0 374.527 6.17187   6
   5   3   0 388.743 7.21963   3
  -6  -3   0 143.261 3.95355   4
   6   3   0 146.884 4.47812   3
  -7  -3   0 4.60060 1.62395   4
   7   3   0 2.67382 1.87107   3
   9  -4   0 427.500 8.46173   3
  -9   4   0 418.345 7.88944   4
   8  -4   0 87.1025 3.46128   3
  -8   4   0 82.3028 3.08978   4
   7  -4   0 4.31858 1.33527   3
  -7   4   0 4.15675 1.19032   4
   6  -4   0 277.828 4.98153   2
   6  -4   0 267.294 5.22680   3
  -6   4   0 276.389 4.89910   4
  -6   4   0 270.612 4.60461   1
   5  -4   0 223.893 4.24515   2
   5  -4   0 221.702 3.84594   1
   5  -4   0 226.538 3.92894   4
   5  -4   0 222.740 4.29230   3
   4  -4   0 1711.60 21.8909   4
   4  -4   0 1670.90 21.9460   1
   4  -4   0 1688.71 22.3583   3
   4  -4   0 1721.28 22.4505   2
  -4   4   0 1724.36 22.3817   3
   3  -4   0 3.47263 0.77851   2
   3  -4   0 3.54019 0.46935   5
   3  -4   0 2.97709 0.64351   1
   3  -4   0 3.70621 0.47314   5
   3  -4   0 3.76721 0.51083   4
  -3   4   0 2.96276 0.47217   5
  -3   4   0 2.90679 0.45270   5
  -3   4   0 2.00670 0.75935   3
   2  -4   0 165.109 2.37359   4
   2  -4   0 166.691 3.20098   2
   2  -4   0 167.209 2.90723   5
   2  -4   0 167.623 2.92484   5
   2  -4   0 166.002 2.88285   1
  -2   4   0 166.238 2.71288   6
  -2   4   0 168.899 2.91682   5
  -2   4   0 166.042 3.07910   3
   1  -4   0 1110.40 14.8205   1
   1  -4   0 1132.81 15.1497   5
   1  -4   0 1167.88 15.1931   5
   1  -4   0 1138.68 14.7099   6
   1  -4   0 1134.58 15.0887   2
   1  -4   0 1115.05 14.7074   6
  -1   4   0 1105.02 15.1132   5
  -1   4   0 1138.72 15.0299   3
  -1   4   0 1144.74 14.8751   6
  -1   4   0 1154.90 15.1907   5
   0  -4   0 3091.63 39.8705   1
   0  -4   0 3099.98 40.2601   5
   0  -4   0 3025.98 40.2014   5
   0  -4   0 3116.59 39.2344   4
   0  -4   0 3129.12 41.3523   6
   0  -4   0 3116.52 39.0882   6
   0   4   0 3097.43 39.1648   6
   0   4   0 3123.01 39.5663   5
   0   4   0 3061.32 40.5344   2
   0   4   0 3018.39 40.1887   5
   0   4   0 3043.44 40.2917   3
  -1  -4   0 1084.95 14.0017   4
  -1  -4   0 1067.88 14.2956   1
  -1  -4   0 1093.45 15.0445   5
  -1  -4   0 1071.22 14.5423   6
   1   4   0 1077.70 14.3219   2
   1   4   0 1084.44 15.0210   5
   1   4   0 1108.33 15.0616   5
   1   4   0 1047.92 14.5548   6
   1   4   0 1058.10 14.6673   3
  -2  -4   0 168.085 3.86550   5
  -2  -4   0 167.481 3.50873   6
  -2  -4   0 170.732 3.93439   5
  -2  -4   0 166.571 3.20528   1
  -2  -4   0 165.692 3.06490   4
   2   4   0 164.083 3.88735   5
   2   4   0 168.616 3.51543   6
   2   4   0 162.222 3.85037   5
   2   4   0 175.793 3.78414   3
   2   4   0 173.110 3.13977   2
  -3  -4   0 99.3432 2.52091   4
  -3  -4   0 94.0008 2.45066   1
   3   4   0 95.8263 2.72061   6
   3   4   0 88.7818 3.04207   3
  -4  -4   0 2.89567 1.07347   4
  -4  -4   0 1.41384 0.96566   1
   4   4   0 2.62904 1.06248   6
   4   4   0 2.78235 1.44282   3
  -5  -4   0 341.914 5.80392   1
  -5  -4   0 331.202 6.11950   4
   5   4   0 330.963 6.86212   3
  -6  -4   0 77.9283 3.17678   4
   6   4   0 78.6063 3.79931   3
  -9   5   0 14.1881 1.86067   4
   8  -5   0 411.005 7.75883   3
  -8   5   0 403.793 7.13601   4
   7  -5   0 419.669 8.36203   2
   7  -5   0 419.514 7.47281   3
  -7   5   0 419.813 6.93782   4
   6  -5   0 159.527 3.31575   1
   6  -5   0 159.613 3.78890   2
   6  -5   0 160.932 3.88586   3
  -6   5   0 160.886 3.38669   4
   5  -5   0 3.30020 0.81092   4
   5  -5   0 3.63110 1.09331   2
   5  -5   0 1.54282 0.83862   1
  -5   5   0 2.98975 1.09425   3
   4  -5   0 289.655 4.69304   1
   4  -5   0 295.363 5.21416   2
   4  -5   0 283.490 4.34015   4
  -4   5   0 296.934 5.05657   3
   3  -5   0 1549.99 19.3804   4
   3  -5   0 1456.73 19.3083   1
   3  -5   0 1453.72 19.7953   2
   3  -5   0 1499.27 19.2167   5
  -3   5   0 1467.89 19.5381   3
  -3   5   0 1488.51 19.1853   5
  -3   5   0 1437.78 19.1627   5
   2  -5   0 423.315 5.74559   6
   2  -5   0 423.171 6.47107   5
   2  -5   0 415.690 6.64746   2
   2  -5   0 429.724 5.75203   6
   2  -5   0 425.628 6.46323   5
   2  -5   0 426.440 6.29682   1
  -2   5   0 432.557 6.47639   5
  -2   5   0 417.760 6.47885   3
  -2   5   0 440.240 6.66013   6
  -2   5   0 427.970 6.46997   5
   1  -5   0 517.246 7.46182   6
   1  -5   0 526.745 7.92369   5
   1  -5   0 514.172 7.34588   6
   1  -5   0 530.909 7.51802   1
   1  -5   0 520.612 7.92672   5
  -1   5   0 516.700 7.71319   3
  -1   5   0 528.931 7.57205   6
  -1   5   0 519.482 7.81821   2
  -1   5   0 522.317 7.91148   5
  -1   5   0 508.821 7.89126   5
   0  -5   0 357.109 6.30418   5
   0  -5   0 366.977 6.23986   5
   0  -5   0 367.256 5.63808   1
   0  -5   0 366.892 5.73386   6
   0   5   0 361.737 6.23057   5
   0   5   0 363.983 5.95283   3
   0   5   0 360.108 5.80278   2
   0   5   0 360.255 6.21291   5
   0   5   0 369.698 5.85183   6
  -1  -5   0 253.087 4.63348   6
  -1  -5   0 254.439 4.43206   1
  -1  -5   0 257.718 5.19600   5
  -1  -5   0 256.070 3.98734   4
   1   5   0 260.202 4.51193   2
   1   5   0 246.491 5.11371   5
   1   5   0 273.765 5.88609   5
   1   5   0 269.575 4.78679   6
   1   5   0 260.037 4.89532   3
  -2  -5   0 501.540 7.26147   4
  -2  -5   0 506.212 7.93666   6
  -2  -5   0 494.333 7.52167   1
   2   5   0 495.695 7.91019   6
   2   5   0 489.605 8.12229   3
  -3  -5   0 362.043 5.98934   1
  -3  -5   0 359.071 5.86818   4
   3   5   0 363.204 6.76503   3
   3   5   0 352.631 6.32040   6
  -4  -5   0 97.0901 2.85383   1
  -4  -5   0 96.2331 2.88595   4
   4   5   0 95.3831 3.66729   3
   4   5   0 95.5145 3.06269   6
  -5  -5   0 12.3077 1.49134   1
   5   5   0 10.8719 1.96218   3
   7  -6   0 332.605 6.41079   2
  -7   6   0 327.364 6.37161   3
   6  -6   0 221.560 4.83641   2
   6  -6   0 218.138 4.19353   1
  -6   6   0 226.977 4.72141   3
   5  -6   0 934.775 13.7018   2
   5  -6   0 937.074 13.0009   1
  -5   6   0 949.188 13.4516   3
   4  -6   0 22.2874 1.39450   1
   4  -6   0 20.7145 1.67010   2
  -4   6   0 20.6678 1.52484   3
   3  -6   0 416.963 6.39053   1
   3  -6   0 406.212 6.85543   2
  -3   6   0 410.867 6.61457   3
   2  -6   0 778.790 10.9545   1
   2  -6   0 787.471 10.3911   6
  -2   6   0 797.828 11.2414   3
  -2   6   0 769.263 11.4510   2
   1  -6   0 396.747 6.07323   6
   1  -6   0 400.636 6.26298   1
  -1   6   0 389.155 6.58738   2
  -1   6   0 404.224 6.58734   3
   0  -6   0 521.935 7.94251   6
   0  -6   0 513.955 7.81795   1
   0   6   0 525.804 8.23614   3
   0   6   0 520.142 8.08711   2
  -1  -6   0 23.4611 1.71101   1
  -1  -6   0 24.9574 1.85684   6
   1   6   0 25.5433 1.88943   2
   1   6   0 22.9803 1.80157   3
   1   6   0 23.5501 1.99775   6
  -2  -6   0 5.83446 1.13486   1
  -2  -6   0 7.95783 1.34518   6
   2   6   0 8.73997 1.60060   3
   2   6   0 6.03047 1.31277   6
  -3  -6   0 15.8889 1.48913   1
   3   6   0 14.0183 1.60633   6
   3   6   0 16.6457 1.92569   3
  -4  -6   0 273.850 5.27639   1
   4   6   0 268.712 6.29897   3
   5   6   0 116.581 4.52557   3
   7  -7   0 197.170 4.93629   2
   6  -7   0 39.9853 2.67850   2
   6  -7   0 46.3737 2.12657   1
  -6   7   0 42.1823 2.44647   3
   5  -7   0 373.548 6.87580   2
   5  -7   0 366.178 6.11769   1
  -5   7   0 359.860 6.44451   3
   4  -7   0 431.575 7.56495   2
   4  -7   0 433.681 6.90279   1
  -4   7   0 435.338 7.19751   3
  -3   7   0 43.1381 2.49604   2
  -3   7   0 41.9287 2.33913   3
   2  -7   0 3.84629 0.72948   6
   2  -7   0 4.20722 1.08632   1
  -2   7   0 2.38181 1.26656   2
  -2   7   0 4.86638 1.33064   3
   1  -7   0 69.3250 2.39714   1
   1  -7   0 63.4104 2.07254   6
  -1   7   0 68.8914 2.74767   2
  -1   7   0 66.2597 2.72980   3
   0  -7   0 960.971 13.7029   6
   0  -7   0 978.945 13.6970   1
   0   7   0 971.434 14.1170   3
   0   7   0 957.298 13.9007   2
  -1  -7   0 287.041 5.54749   6
  -1  -7   0 290.322 5.34136   1
   1   7   0 283.966 5.85712   3
  -2  -7   0 36.6344 2.43243   6
  -2  -7   0 39.3480 2.28431   1
   2   7   0 32.2524 2.72060   3
  -3  -7   0 31.7781 2.28030   1
   3   7   0 31.9207 2.55845   3
  -4  -7   0 61.7141 2.81826   1
   4   7   0 57.0250 3.78036   3
  -8   8   0 279.722 6.52487   2
  -7   8   0 21.0316 2.17995   2
   6  -8   0 78.8517 2.83821   1
  -6   8   0 85.2591 3.64528   2
   5  -8   0 23.8795 1.72683   1
  -5   8   0 20.7412 2.12511   2
   4  -8   0 263.474 5.00569   1
  -4   8   0 252.936 5.25554   3
  -4   8   0 261.593 5.78038   2
   3  -8   0 126.075 3.29755   1
  -3   8   0 128.086 3.95656   2
  -3   8   0 124.393 3.59364   3
   2  -8   0 7.23504 1.27505   1
   2  -8   0 9.09782 0.93814   6
  -2   8   0 8.60472 1.59077   3
  -2   8   0 8.96832 1.65525   2
   1  -8   0 117.124 2.96236   6
   1  -8   0 117.258 3.21585   1
  -1   8   0 117.333 3.63200   3
  -1   8   0 116.995 3.67598   2
   0  -8   0 1.16035 1.08552   6
   0  -8   0 0.07997 1.16215   1
   0   8   0 1.58753 1.45929   3
   0   8   0 1.64198 1.33980   2
  -1  -8   0 181.919 4.33041   1
   1   8   0 184.293 4.88920   3
  -2  -8   0 301.716 5.89477   1
   2   8   0 297.894 6.59860   3
  -3  -8   0 213.739 4.96759   1
   3   8   0 224.054 5.98677   3
  -7   9   0 280.395 6.72053   2
   6  -9   0 30.5635 2.04393   1
  -6   9   0 25.8688 2.43913   2
   5  -9   0 90.0367 3.09905   1
  -5   9   0 91.2824 3.93874   2
   4  -9   0 1.59861 1.27099   1
  -4   9   0 4.23092 1.71524   2
   3  -9   0 54.9020 2.62784   1
  -3   9   0 59.5658 3.35824   2
   2  -9   0 146.192 3.81233   1
  -2   9   0 151.177 4.28770   3
  -2   9   0 142.019 4.40642   2
   1  -9   0 313.066 5.99575   1
  -1   9   0 310.299 6.46423   2
  -1   9   0 301.356 6.34657   3
   0  -9   0 71.9641 2.98084   1
   0   9   0 73.0048 3.50413   3
  -1  -9   0 5.22648 1.49566   1
   1   9   0 1.98913 1.79014   3
   2   9   0 3.86113 1.94852   3
   6 -10   0 14.1308 1.77468   1
   5 -10   0 221.631 5.08518   1
  -5  10   0 219.056 6.07691   2
   4 -10   0 202.959 4.82155   1
  -4  10   0 207.937 5.77553   2
   3 -10   0 1.24372 1.36279   1
  -3  10   0 1.66351 1.77935   2
   2 -10   0 -2.1466 1.32206   1
  -2  10   0 0.81375 1.73636   2
   1 -10   0 21.8752 2.02163   1
  -1  10  -1 56.9078 3.58252   2
   1 -10   1 50.6393 2.91659   1
  -2  10  -1 47.7296 3.44371   2
   2 -10   1 41.8638 2.77309   1
  -3  10  -1 -0.2301 1.76905   2
   3 -10   1 2.55951 1.40819   1
  -4  10  -1 124.193 4.71096   2
   4 -10   1 121.920 3.80538   1
  -5  10  -1 120.346 4.76928   2
   5 -10   1 119.043 3.78192   1
   6 -10   1 86.5864 3.43467   1
   2   9  -1 529.511 9.82925   3
   1   9  -1 7.58240 1.88566   3
  -1  -9   1 7.47103 1.56751   1
   0   9  -1 11.5626 1.99345   3
   0  -9   1 9.04889 1.54580   1
  -1   9  -1 15.4181 1.98486   2
   1  -9   1 11.6752 1.57446   1
  -2   9  -1 205.214 5.27149   2
   2  -9   1 216.747 4.72091   1
  -3   9  -1 571.492 9.92542   2
   3  -9   1 548.355 8.99489   1
  -4   9  -1 5.17896 1.77339   2
   4  -9   1 5.76123 1.36287   1
  -5   9  -1 25.2331 2.36671   2
   5  -9   1 25.7447 1.90971   1
  -6   9  -1 9.33074 1.94619   2
   6  -9   1 6.90257 1.50532   1
  -7   9  -1 115.618 4.41776   2
   3   8  -1 31.0029 2.70164   3
  -3  -8   1 31.0505 2.16084   1
   2   8  -1 25.7546 2.35108   3
  -2  -8   1 24.8151 1.90101   1
   1   8  -1 320.272 6.51177   3
  -1  -8   1 323.773 6.02768   1
   0   8  -1 29.3222 2.50454   3
   0   8  -1 33.0248 2.56637   2
   0  -8   1 31.4289 2.18372   1
   0  -8   1 30.0001 1.97901   6
  -1   8  -1 59.6418 2.91064   2
  -1   8  -1 50.3687 2.72732   3
   1  -8   1 54.1262 2.02624   6
   1  -8   1 52.4988 2.40398   1
  -2   8  -1 0.53552 1.31700   3
  -2   8  -1 -0.2738 1.33663   2
   2  -8   1 1.34138 0.72332   6
   2  -8   1 2.68899 1.13095   1
  -3   8  -1 40.9894 2.86331   2
   3  -8   1 43.1626 2.21594   1
  -4   8  -1 249.734 5.61276   2
   4  -8   1 246.344 4.87152   1
  -5   8  -1 116.365 3.98495   2
   5  -8   1 115.249 3.23851   1
  -6   8  -1 4.83114 1.65399   2
   6  -8   1 7.06594 1.35115   1
  -7   8  -1 65.4351 3.45064   2
   7  -8   1 67.1135 3.12952   1
  -8   8  -1 56.6021 3.40328   2
   4   7  -1 31.8939 2.76972   3
  -4  -7   1 29.5325 2.03331   1
   3   7  -1 39.1864 3.06477   3
  -3  -7   1 44.8954 2.43486   1
   2   7  -1 37.0067 2.73279   3
  -2  -7   1 39.5609 2.23876   1
  -2  -7   1 37.7323 2.44873   6
   1   7  -1 186.925 4.53270   3
   1   7  -1 184.009 4.35947   2
  -1  -7   1 185.798 4.05208   1
  -1  -7   1 187.047 4.20693   6
   0   7  -1 1147.99 16.1552   3
   0   7  -1 1118.03 16.1096   2
   0  -7   1 1142.76 15.8469   6
   0  -7   1 1153.30 15.8042   1
  -1   7  -1 367.664 6.67053   2
  -1   7  -1 380.189 6.45932   3
   1  -7   1 373.835 6.22482   1
  -2   7  -1 74.2167 2.68703   3
  -2   7  -1 71.2557 2.84771   2
   2  -7   1 72.5105 2.42777   1
   2  -7   1 72.0893 1.79282   6
  -3   7  -1 79.5843 2.69233   3
  -3   7  -1 76.1042 3.03123   2
   3  -7   1 80.1421 2.51099   1
  -4   7  -1 320.524 5.68617   3
  -4   7  -1 317.760 6.20248   2
   4  -7   1 326.226 5.57897   1
  -5   7  -1 308.050 6.15830   2
   5  -7   1 302.668 5.40996   1
  -6   7  -1 321.128 6.46219   2
   6  -7   1 327.041 5.76765   1
  -7   7  -1 72.8385 3.25342   2
   7  -7   1 78.9414 3.46547   1
   5   6  -1 23.0980 2.60005   3
   4   6  -1 199.576 5.31506   3
  -4  -6   1 191.429 4.25209   1
   3   6  -1 536.869 9.24974   3
   3   6  -1 539.762 8.92869   6
  -3  -6   1 533.513 8.34136   1
   2   6  -1 928.891 13.7340   3
   2   6  -1 906.835 13.5638   6
  -2  -6   1 942.662 13.0929   1
  -2  -6   1 930.629 13.5578   6
   1   6  -1 32.6566 2.11263   6
   1   6  -1 36.3482 2.15169   2
   1   6  -1 36.4102 2.28790   3
  -1  -6   1 36.0813 1.85176   1
  -1  -6   1 38.2116 2.06172   6
   0   6  -1 5.54107 1.21089   2
   0   6  -1 6.83356 1.27042   3
   0  -6   1 4.72056 1.02617   6
   0  -6   1 3.94251 1.02946   1
  -1   6  -1 22.6841 1.93011   3
  -1   6  -1 24.2894 1.98576   2
   1  -6   1 24.6725 1.42627   6
   1  -6   1 21.7607 1.58998   1
  -2   6  -1 347.864 6.13810   2
  -2   6  -1 360.962 5.83394   3
   2  -6   1 353.400 5.05948   6
   2  -6   1 356.379 5.70497   1
  -3   6  -1 862.884 11.9751   3
  -3   6  -1 843.993 12.4553   2
   3  -6   1 859.366 11.8993   1
  -4   6  -1 4.56752 1.09458   3
   4  -6   1 1.40345 0.90883   1
   4  -6   1 2.68991 1.12309   2
  -5   6  -1 9.59002 1.29048   3
   5  -6   1 8.72720 1.40281   2
   5  -6   1 9.14224 1.17169   1
  -6   6  -1 132.920 3.48717   3
   6  -6   1 136.018 3.22216   1
   6  -6   1 142.140 3.77153   2
  -7   6  -1 630.777 10.1627   2
   5   5  -1 9.46897 1.95868   3
  -5  -5   1 14.1218 1.63099   4
   4   5  -1 96.6470 3.06796   6
   4   5  -1 95.7083 3.65423   3
  -4  -5   1 100.396 2.92692   4
  -4  -5   1 95.6299 2.79305   1
   3   5  -1 741.458 11.1848   6
   3   5  -1 753.637 11.5330   3
  -3  -5   1 738.310 10.6821   1
  -3  -5   1 747.555 10.6890   4
   2   5  -1 891.885 12.4119   2
   2   5  -1 885.764 12.9327   3
   2   5  -1 896.661 12.8064   6
  -2  -5   1 885.062 12.3179   1
  -2  -5   1 894.758 12.1501   4
  -2  -5   1 882.559 12.7788   6
   1   5  -1 1343.32 18.2198   6
   1   5  -1 1302.09 18.7020   5
   1   5  -1 1340.46 18.0203   2
   1   5  -1 1354.33 18.2677   3
   1   5  -1 1361.28 20.8238   5
  -1  -5   1 1343.37 17.8406   1
  -1  -5   1 1375.74 18.1746   6
  -1  -5   1 1351.98 18.7524   5
  -1  -5   1 1340.52 17.4741   4
   0   5  -1 33.7097 1.79450   2
   0   5  -1 36.1532 1.83807   3
   0   5  -1 36.9755 1.96365   5
   0   5  -1 35.7914 1.87395   5
   0   5  -1 34.3341 1.68878   6
   0  -5   1 31.7990 2.12066   5
   0  -5   1 35.7565 1.57164   6
   0  -5   1 35.6818 1.16558   4
   0  -5   1 36.4331 1.62351   1
   0  -5   1 35.8727 1.91552   5
  -1   5  -1 80.2670 2.21027   3
  -1   5  -1 77.7881 2.33910   2
  -1   5  -1 80.9251 2.28495   5
  -1   5  -1 80.3346 2.31141   5
  -1   5  -1 80.0281 2.08489   6
   1  -5   1 76.5287 1.42826   4
   1  -5   1 78.0299 2.28013   5
   1  -5   1 77.0326 2.25554   5
   1  -5   1 78.1491 1.86343   6
   1  -5   1 77.5035 1.85876   6
  -2   5  -1 403.499 6.13427   3
  -2   5  -1 422.452 6.25249   5
  -2   5  -1 398.309 6.48283   2
  -2   5  -1 395.006 6.56969   5
   2  -5   1 406.157 6.20699   5
   2  -5   1 411.492 5.45965   6
   2  -5   1 411.091 6.20366   5
   2  -5   1 400.568 5.45234   6
   2  -5   1 405.573 5.42436   4
   2  -5   1 411.333 6.07794   1
  -3   5  -1 1467.79 18.9320   5
  -3   5  -1 1463.10 19.2033   3
  -3   5  -1 1441.84 18.9924   5
   3  -5   1 1459.05 19.5893   2
   3  -5   1 1453.09 18.6187   4
   3  -5   1 1456.94 19.1232   1
   3  -5   1 1482.00 18.9468   5
  -4   5  -1 277.755 4.76363   3
   4  -5   1 278.061 4.59002   1
   4  -5   1 274.145 5.02383   2
   4  -5   1 279.409 4.28160   4
  -5   5  -1 4.90503 1.06190   3
   5  -5   1 4.13641 0.92782   1
   5  -5   1 5.62860 0.88480   4
   5  -5   1 3.69696 1.08919   2
   6  -5   1 44.9439 2.22758   2
   6  -5   1 42.3168 2.22859   3
   6  -5   1 44.8559 1.96725   1
   6  -5   1 45.4153 1.94298   4
  -7   5  -1 1.38669 1.09518   1
  -7   5  -1 2.49950 1.09326   4
   7  -5   1 2.99428 1.28756   3
  -8   5  -1 382.259 6.91809   4
  -9   5  -1 155.071 4.34163   4
   6   4  -1 262.843 6.43465   3
  -6  -4   1 286.586 5.80227   4
   5   4  -1 942.161 14.5277   3
  -5  -4   1 942.125 13.7038   4
   4   4  -1 10.0325 1.24596   6
   4   4  -1 7.35708 1.56607   3
  -4  -4   1 8.16777 1.24990   4
  -4  -4   1 11.6598 1.18695   1
   3   4  -1 172.311 3.67173   6
   3   4  -1 161.470 3.92420   3
  -3  -4   1 167.310 3.38234   4
  -3  -4   1 152.319 5.18705   6
  -3  -4   1 164.331 3.26355   1
   2   4  -1 8.88955 1.03656   2
   2   4  -1 8.19222 1.22208   5
   2   4  -1 8.46619 1.35595   5
   2   4  -1 10.5586 1.28450   3
   2   4  -1 6.96449 1.05686   6
  -2  -4   1 9.51454 0.92970   4
  -2  -4   1 7.57727 0.92761   1
  -2  -4   1 8.49249 1.24993   5
  -2  -4   1 9.22595 1.31659   5
  -2  -4   1 10.4707 1.11658   6
   1   4  -1 2163.65 28.6259   5
   1   4  -1 2195.71 28.2026   3
   1   4  -1 2174.61 28.1815   6
   1   4  -1 2166.94 27.9855   2
   1   4  -1 2158.90 28.6168   5
  -1  -4   1 2202.53 28.1405   6
  -1  -4   1 2188.67 27.8552   1
  -1  -4   1 2150.54 28.6111   5
  -1  -4   1 2186.78 27.6313   4
   0   4  -1 1854.81 23.5343   6
   0   4  -1 1771.70 23.5223   2
   0   4  -1 1858.63 23.9109   5
   0   4  -1 1848.76 23.8970   5
   0   4  -1 1809.00 23.4973   3
   0  -4   1 1811.71 23.1292   4
   0  -4   1 1824.55 23.8799   5
   0  -4   1 1841.63 23.8932   5
   0  -4   1 1788.24 23.3840   6
   0  -4   1 1791.85 23.2933   1
   0  -4   1 1773.53 23.4103   6
  -1   4  -1 430.748 6.04514   6
  -1   4  -1 421.536 6.35822   2
  -1   4  -1 414.904 6.10569   3
  -1   4  -1 423.778 6.31135   5
  -1   4  -1 413.490 6.28964   5
   1  -4   1 411.750 5.99611   1
   1  -4   1 421.445 5.86899   6
   1  -4   1 424.389 5.89039   6
   1  -4   1 410.617 6.27383   5
   1  -4   1 412.110 5.54566   4
   1  -4   1 427.388 6.32112   5
  -2   4  -1 431.905 6.28889   3
  -2   4  -1 446.752 6.28435   5
  -2   4  -1 449.392 6.07123   6
   2  -4   1 437.564 6.58980   2
   2  -4   1 440.669 6.26407   1
   2  -4   1 438.688 6.27707   5
   2  -4   1 442.133 5.85329   4
   2  -4   1 425.041 6.23339   5
  -3   4  -1 29.5958 1.36981   3
  -3   4  -1 31.2899 0.92276   5
  -3   4  -1 32.2977 0.93357   5
   3  -4   1 32.6597 0.93553   5
   3  -4   1 32.4165 1.31012   1
   3  -4   1 31.0853 0.93518   5
   3  -4   1 30.4825 1.06539   4
   3  -4   1 31.5371 1.51515   2
   4  -4   1 2200.50 28.4556   1
   4  -4   1 2219.85 28.8383   2
   4  -4   1 2233.05 28.7050   3
   4  -4   1 2236.79 28.3750   4
   5  -4   1 866.380 12.2930   3
   5  -4   1 885.187 12.2899   2
   5  -4   1 870.987 11.9898   4
   5  -4   1 866.905 11.9267   1
  -6   4  -1 173.066 3.46864   1
   6  -4   1 170.081 3.89324   3
   6  -4   1 175.669 3.65757   4
   6  -4   1 173.466 3.70664   2
  -7   4  -1 11.6340 1.38968   4
   7  -4   1 10.1478 1.50547   3
  -8   4  -1 28.5110 2.06590   4
   8  -4   1 25.6085 2.14851   3
  -9   4  -1 288.738 6.20094   4
   7   3  -1 17.5515 2.42076   3
  -7  -3   1 17.4083 1.96857   4
   6   3  -1 13.9621 1.96905   3
  -6  -3   1 18.0426 1.78477   4
   5   3  -1 382.277 6.29975   6
   5   3  -1 397.939 7.31871   3
  -5  -3   1 402.555 6.77773   4
  -5  -3   1 381.363 6.13654   1
   4   3  -1 291.471 5.01775   6
   4   3  -1 286.299 5.58680   3
  -4  -3   1 292.897 4.74274   1
  -4  -3   1 279.666 5.08361   4
   3   3  -1 20.4139 1.72655   2
   3   3  -1 24.6795 1.84994   5
   3   3  -1 23.9228 1.84280   3
   3   3  -1 21.7046 1.53137   6
  -3  -3   1 23.4539 1.33116   1
  -3  -3   1 23.3316 1.56158   6
  -3  -3   1 19.5611 1.46340   4
  -3  -3   1 21.1102 1.69463   5
   2   3  -1 930.187 13.3657   6
   2   3  -1 965.913 12.7286   2
   2   3  -1 976.079 13.5024   5
   2   3  -1 976.085 13.2104   3
   2   3  -1 956.342 13.4746   5
   2   3  -1 932.713 12.9996   6
  -2  -3   1 950.320 12.7340   4
  -2  -3   1 946.104 13.4375   5
  -2  -3   1 964.561 13.0494   6
  -2  -3   1 964.099 12.6853   1
  -2  -3   1 986.388 13.5066   5
   1   3  -1 192.605 3.47903   3
   1   3  -1 194.368 3.29060   2
   1   3  -1 197.241 3.44004   6
   1   3  -1 195.892 3.77727   5
   1   3  -1 188.913 3.69427   5
  -1  -3   1 199.421 3.40872   6
  -1  -3   1 195.828 3.70158   5
  -1  -3   1 189.149 3.13676   1
  -1  -3   1 193.045 3.07488   4
  -1  -3   1 195.291 3.68414   5
   0   3  -1 2296.81 30.7225   6
   0   3  -1 2359.12 29.9675   5
   0   3  -1 2304.01 30.9573   3
   0   3  -1 2302.34 30.4142   2
   0  -3   1 2324.02 30.0406   4
   0  -3   1 2338.15 29.9573   5
   0  -3   1 2352.20 31.6379   6
   0  -3   1 2365.18 31.0157   5
   0  -3   1 2321.41 29.5074   1
   0  -3   1 2408.83 30.5632   6
  -1   3  -1 7.19473 0.73972   5
  -1   3  -1 7.64146 0.86073   2
  -1   3  -1 9.09830 0.77767   3
  -1   3  -1 7.54963 0.66373   6
  -1   3  -1 6.51139 0.74582   5
   1  -3   1 9.21817 0.68250   4
   1  -3   1 8.81338 0.77603   5
   1  -3   1 8.31069 0.59804   6
   1  -3   1 6.36530 0.71792   5
   1  -3   1 8.19043 0.72924   1
   1  -3   1 11.7287 0.78630   6
  -2   3  -1 74.2270 1.74271   3
  -2   3  -1 73.1703 1.48865   5
  -2   3  -1 74.4575 1.34165   6
  -2   3  -1 74.6841 1.48545   5
   2  -3   1 73.5399 1.48222   5
   2  -3   1 71.7356 1.68969   1
   2  -3   1 72.2552 1.48550   5
   2  -3   1 73.9155 1.46445   4
   3  -3   1 1817.60 23.2034   4
   3  -3   1 1847.01 23.4014   3
   3  -3   1 1818.86 23.2628   1
   3  -3   1 1809.65 23.5167   2
   4  -3   1 696.727 9.52025   4
   4  -3   1 690.843 9.64762   2
   4  -3   1 695.469 9.72802   3
   4  -3   1 687.958 9.44340   1
  -5   3  -1 180.730 3.32827   1
   5  -3   1 182.054 3.50573   4
   5  -3   1 182.210 3.69620   3
   5  -3   1 176.273 3.40658   2
  -6   3  -1 347.224 5.57431   1
   6  -3   1 348.788 5.92988   4
   6  -3   1 350.731 6.18973   3
  -7   3  -1 366.933 6.51739   4
   7  -3   1 364.713 6.78844   3
  -8   3  -1 25.8321 2.02987   4
   8  -3   1 27.9074 2.23955   3
  -9   3  -1 1.47637 1.59122   4
   9  -3   1 -2.1240 1.63571   3
   7   2  -1 2.90451 1.77572   3
  -7  -2   1 3.69610 1.49390   4
   6   2  -1 150.688 4.31134   3
   6   2  -1 145.245 2.69428   6
  -6  -2   1 149.679 3.89839   4
   5   2  -1 15.1058 1.65735   3
   5   2  -1 15.5617 1.12541   6
  -5  -2   1 12.4118 1.40547   4
  -5  -2   1 14.2749 1.10635   1
   4   2  -1 185.169 4.07504   3
   4   2  -1 189.490 3.48898   6
  -4  -2   1 197.215 3.36179   1
  -4  -2   1 188.248 3.72718   4
   3   2  -1 472.089 7.40678   5
   3   2  -1 485.949 7.25522   6
   3   2  -1 477.671 7.43558   5
   3   2  -1 473.201 6.57928   2
   3   2  -1 486.260 7.34718   3
   3   2  -1 458.818 6.90007   6
  -3  -2   1 482.752 7.00030   4
  -3  -2   1 484.591 7.40493   5
  -3  -2   1 477.453 6.67823   1
  -3  -2   1 474.470 7.40610   5
  -3  -2   1 482.941 7.07085   6
   2   2  -1 723.605 10.0549   3
   2   2  -1 713.630 9.85031   6
   2   2  -1 736.332 9.64843   2
   2   2  -1 737.729 9.83226   6
   2   2  -1 740.489 10.2572   5
   2   2  -1 712.927 10.2168   5
  -2  -2   1 726.663 9.75924   4
  -2  -2   1 721.581 9.58436   1
  -2  -2   1 708.243 10.1977   5
  -2  -2   1 732.381 10.2235   5
  -2  -2   1 724.918 9.91328   6
   1   2  -1 2975.66 39.7254   3
   1   2  -1 2968.65 38.6529   6
   1   2  -1 2907.90 39.4200   5
   1   2  -1 2967.58 38.6705   5
   1   2  -1 2983.00 39.0370   2
   1   2  -1 2966.66 38.2139   6
  -1  -2   1 2936.71 38.6853   4
  -1  -2   1 2948.64 39.0934   5
  -1  -2   1 2876.93 40.4455   5
  -1  -2   1 2947.76 38.1871   1
  -1  -2   1 3053.48 38.9254   6
   0   2  -1 1073.57 14.0426   5
   0   2  -1 1090.25 13.8246   3
   0   2  -1 1054.94 13.8493   6
   0   2  -1 1101.57 13.9167   2
   0   2  -1 1069.77 14.0452   5
   0  -2   1 1073.47 14.0414   5
   0  -2   1 1078.98 13.7494   1
   0  -2   1 1090.60 14.0301   4
   0  -2   1 1077.70 13.8345   6
   0  -2   1 1079.64 14.0462   5
   0  -2   1 1082.05 13.8288   6
  -1   2  -1 4.77756 0.46379   5
  -1   2  -1 5.16952 0.39354   6
  -1   2  -1 4.18878 0.42900   3
   1  -2   1 4.67261 0.47256   1
   1  -2   1 5.45282 0.45576   5
   1  -2   1 5.54510 0.40318   6
   1  -2   1 4.83356 0.52417   2
   1  -2   1 4.90046 0.46098   5
   1  -2   1 5.57648 0.38937   4
   1  -2   1 7.11266 0.41842   6
   2  -2   1 25.3086 0.88954   4
   2  -2   1 24.8394 1.01229   2
   2  -2   1 24.1462 0.91390   3
   2  -2   1 22.7607 0.92877   1
   3  -2   1 3519.29 45.7950   1
   3  -2   1 3501.04 45.1104   2
   3  -2   1 3461.99 45.1160   4
   3  -2   1 3459.52 46.4205   3
  -4   2  -1 754.689 10.2315   1
   4  -2   1 753.838 10.5635   3
   4  -2   1 765.473 10.2520   2
   4  -2   1 769.772 10.4331   4
  -5   2  -1 44.8570 1.63839   1
   5  -2   1 44.3416 1.50212   2
   5  -2   1 43.7653 1.99991   3
   5  -2   1 42.6572 1.86566   4
  -6   2  -1 2.61298 0.90486   1
   6  -2   1 1.16976 1.07007   3
   6  -2   1 2.34756 1.06507   4
  -7   2  -1 216.737 4.72083   4
   7  -2   1 216.198 4.96358   3
  -8   2  -1 702.712 11.1810   4
   8  -2   1 686.404 11.5292   3
   9  -2   1 193.266 5.49892   3
   8   1  -1 2.22177 1.87082   3
  -8  -1   1 5.15541 1.73102   4
   7   1  -1 36.1794 2.89633   3
  -7  -1   1 40.2627 2.65494   4
   6   1  -1 205.190 4.89745   3
  -6  -1   1 202.689 4.47073   4
   5   1  -1 747.604 9.96651   6
   5   1  -1 744.769 11.3629   3
  -5  -1   1 768.994 10.2831   1
  -5  -1   1 745.023 10.9672   4
   4   1  -1 107.098 2.17152   6
   4   1  -1 112.495 2.93270   3
   4   1  -1 110.008 2.14316   6
  -4  -1   1 109.060 2.67263   4
  -4  -1   1 111.664 2.19023   1
  -4  -1   1 118.697 3.94388   5
   3   1  -1 28.0709 1.12603   6
   3   1  -1 24.7330 1.34449   5
   3   1  -1 26.5729 1.05018   6
   3   1  -1 29.2961 1.56116   3
   3   1  -1 25.5143 1.37433   5
   3   1  -1 28.0868 0.98773   2
  -3  -1   1 25.3995 1.15956   6
  -3  -1   1 26.4946 1.03230   1
  -3  -1   1 27.6717 1.39757   5
  -3  -1   1 28.7511 1.36121   5
  -3  -1   1 29.5888 1.34599   4
   2   1  -1 1142.87 14.5956   2
   2   1  -1 1149.31 15.0404   5
   2   1  -1 1140.56 15.0434   5
   2   1  -1 1144.83 14.7111   6
   2   1  -1 1123.54 14.9614   3
   2   1  -1 1139.10 14.7276   6
  -2  -1   1 1130.99 15.0257   5
  -2  -1   1 1159.20 14.5434   1
  -2  -1   1 1144.01 14.7786   6
  -2  -1   1 1145.89 14.7937   4
   1   1  -1 3691.55 48.2987   6
   1   1  -1 3702.09 48.8902   3
   1   1  -1 3663.50 49.2543   5
   1   1  -1 3785.81 48.1286   2
   1   1  -1 3717.15 49.6866   5
   1   1  -1 3835.93 48.4731   6
  -1  -1   1 3733.30 48.4444   6
  -1  -1   1 3794.33 48.4285   4
  -1  -1   1 3764.31 47.4718   1
  -1  -1   1 3537.63 49.4562   5
  -1  -1   1 3682.97 48.3659   6
  -1  -1   1 3726.16 49.6902   5
   0   1  -1 2972.42 37.7847   2
   0   1  -1 2929.59 37.3125   3
   0   1  -1 3028.74 37.6924   6
   0   1  -1 2965.44 38.3529   5
   0   1  -1 2820.26 37.6150   6
   0  -1   1 2895.55 37.6482   6
   0  -1   1 2903.37 37.7174   6
   0  -1   1 2837.89 38.4064   5
   0  -1   1 2927.31 37.3221   1
   0  -1   1 2972.79 37.2965   4
   0  -1   1 2845.93 38.3328   5
  -1   1  -1 49.4988 0.86701   5
  -1   1  -1 49.7694 0.86465   5
   1  -1   1 49.0912 1.01164   1
   1  -1   1 48.8372 0.85677   5
   1  -1   1 50.0416 0.99387   4
   1  -1   1 49.1767 0.93526   3
   1  -1   1 49.7775 1.04132   2
   1  -1   1 48.6218 0.85955   5
  -2   1  -1 1040.78 13.4854   5
  -2   1  -1 1033.89 13.4459   5
   2  -1   1 1054.01 13.4973   5
   2  -1   1 1043.98 13.3968   3
   2  -1   1 1027.07 13.2823   1
   2  -1   1 1027.53 13.4347   2
   2  -1   1 1040.36 13.3595   4
   2  -1   1 1045.86 13.3868   5
  -3   1  -1 1567.53 20.1416   5
  -3   1  -1 1569.77 20.0156   5
  -3   1  -1 1529.31 19.7423   1
   3  -1   1 1532.96 19.9095   4
   3  -1   1 1531.93 20.0146   3
   3  -1   1 1558.47 19.9108   5
   3  -1   1 1560.00 19.6219   2
   3  -1   1 1522.69 20.1385   5
  -4   1  -1 658.274 8.71278   5
  -4   1  -1 645.681 8.69513   5
  -4   1  -1 644.104 8.83027   1
   4  -1   1 648.146 9.11265   4
   4  -1   1 634.543 9.25910   3
   4  -1   1 639.933 8.59813   2
   4  -1   1 669.034 8.73265   5
   4  -1   1 641.970 8.69503   5
  -5   1  -1 490.168 7.02903   1
   5  -1   1 482.469 7.66387   3
   5  -1   1 482.465 7.44696   4
  -6   1  -1 65.3065 2.56002   4
  -6   1  -1 72.1836 2.15236   1
   6  -1   1 65.8553 2.70860   3
  -7   1  -1 53.5889 2.63186   4
   7  -1   1 61.4045 2.98292   3
  -8   1  -1 38.5239 2.83576   4
   8  -1   1 34.4158 2.93291   3
   8   0  -1 14.7479 2.10781   3
  -8   0   1 19.4074 2.00403   4
   7   0  -1 41.8560 2.80250   3
  -7   0   1 38.9369 2.56512   4
   6   0  -1 0.16853 1.22825   3
  -6   0   1 1.30239 1.09929   4
   5   0  -1 1264.57 17.7395   3
  -5   0   1 1268.51 17.4054   4
  -5   0   1 1316.18 16.7227   1
   4   0  -1 1600.48 21.1710   3
   4   0  -1 1566.67 20.7993   5
   4   0  -1 1605.06 20.3712   2
   4   0  -1 1574.98 20.7923   5
  -4   0   1 1588.11 20.3374   1
  -4   0   1 1591.07 20.7875   5
  -4   0   1 1616.44 20.8918   6
  -4   0   1 1603.46 20.8877   4
   3   0  -1 8.77142 0.77998   5
   3   0  -1 8.25329 0.76718   5
   3   0  -1 7.77521 0.52888   6
   3   0  -1 9.15525 0.61716   6
   3   0  -1 7.64419 0.62718   2
   3   0  -1 8.46439 0.93788   3
  -3   0   1 7.02189 0.82715   4
  -3   0   1 8.81716 0.67954   6
  -3   0   1 8.53389 0.63129   1
  -3   0   1 8.58319 0.80368   5
   2   0  -1 139.801 2.44349   3
   2   0  -1 135.622 2.29662   5
   2   0  -1 136.355 2.16420   2
   2   0  -1 138.815 2.06305   6
   2   0  -1 138.767 2.30999   5
   2   0  -1 140.897 2.04389   6
  -2   0   1 144.957 2.15424   6
  -2   0   1 139.088 2.02576   1
  -2   0   1 135.245 2.30037   4
  -2   0   1 139.259 2.31647   5
   1   0  -1 1212.99 16.0360   2
   1   0  -1 1218.35 15.6938   6
   1   0  -1 1169.26 16.2027   5
   1   0  -1 1201.10 16.3123   5
   1   0  -1 1206.38 15.6347   3
   1   0  -1 1221.79 15.7920   6
  -1   0   1 1198.31 15.2117   1
  -1   0   1 1187.61 15.7182   6
  -1   0   1 1194.85 16.2637   5
   0   0  -1 1717.58 21.8436   6
   0   0  -1 1699.54 22.2066   5
   0   0   1 1666.12 22.2303   5
   0   0   1 1686.99 21.8369   6
  -1   0  -1 3290.43 41.8576   6
  -1   0  -1 3247.00 42.2165   1
  -1   0  -1 3311.31 42.5366   5
   1   0   1 3287.91 41.6610   6
   1   0   1 3172.68 42.4442   5
   1   0   1 3247.17 42.0148   4
   1   0   1 3299.00 42.6115   3
   1   0   1 3275.05 41.6678   6
   1   0   1 3319.56 42.6100   5
  -2   0  -1 403.825 5.45153   1
  -2   0  -1 401.594 5.35912   6
  -2   0  -1 404.184 5.54522   5
   2   0   1 400.912 5.14814   2
   2   0   1 404.269 5.66663   3
   2   0   1 402.872 5.23164   6
   2   0   1 399.881 5.54808   4
   2   0   1 396.377 5.53566   5
   2   0   1 404.016 5.24130   6
   2   0   1 400.346 5.54467   5
  -3   0  -1 15.8453 1.07592   5
  -3   0  -1 13.9370 1.03651   1
  -3   0  -1 16.9850 0.90746   6
   3   0   1 14.8773 1.30505   3
   3   0   1 14.2887 1.01263   5
   3   0   1 16.1590 0.64354   6
   3   0   1 15.2283 1.16504   4
   3   0   1 15.6603 0.62986   2
   3   0   1 14.4759 1.02474   5
  -4   0  -1 707.891 9.66575   1
  -4   0  -1 719.251 9.89430   5
   4   0   1 715.577 9.89804   5
   4   0   1 704.866 10.2294   3
   4   0   1 718.060 10.0004   4
   4   0   1 706.304 9.87998   5
  -5   0  -1 880.957 11.9497   1
   5   0   1 877.132 12.4370   4
   5   0   1 882.359 12.7717   3
  -6   0  -1 608.298 8.76429   1
  -6   0  -1 592.635 9.35304   4
   6   0   1 607.756 9.76545   3
  -7   0  -1 37.1511 2.57742   4
   7   0   1 34.7885 2.70492   3
  -8   0  -1 2.52193 1.57313   4
   8   0   1 2.86793 1.73808   3
   8  -1  -1 335.093 7.12018   3
  -8   1   1 330.773 6.65446   4
   7  -1  -1 91.2850 3.42590   3
  -7   1   1 90.2747 3.18380   4
   6  -1  -1 328.397 6.19189   3
  -6   1   1 328.847 5.84519   4
   5  -1  -1 2.78210 1.05907   3
   5  -1  -1 1.80930 0.67505   2
  -5   1   1 2.65835 0.69410   1
  -5   1   1 2.20882 0.99332   4
  -5   1   1 3.20586 0.94247   5
   4  -1  -1 420.202 6.56264   3
   4  -1  -1 423.038 6.03010   2
   4  -1  -1 424.243 5.99082   5
   4  -1  -1 420.989 5.98474   5
  -4   1   1 422.141 5.97705   5
  -4   1   1 434.580 5.86404   1
  -4   1   1 426.688 5.97605   5
  -4   1   1 421.211 6.30811   4
   3  -1  -1 727.521 9.70506   2
   3  -1  -1 727.459 10.0402   3
   3  -1  -1 732.614 9.57757   5
   3  -1  -1 739.612 9.57608   5
  -3   1   1 734.908 9.49153   1
  -3   1   1 735.035 9.83547   4
  -3   1   1 736.678 9.57570   5
  -3   1   1 730.772 9.56402   5
  -3   1   1 724.080 9.37963   6
   2  -1  -1 1839.98 23.7039   5
   2  -1  -1 1792.72 23.0671   1
   2  -1  -1 1805.55 23.6028   5
   2  -1  -1 1766.73 24.0422   2
   2  -1  -1 1797.98 22.9017   3
  -2   1   1 1829.63 23.5058   5
  -2   1   1 1771.94 23.8472   4
  -2   1   1 1811.03 23.5927   5
   1  -1  -1 5.49511 0.46434   5
   1  -1  -1 4.90168 0.31937   1
   1  -1  -1 5.01069 0.50012   3
   1  -1  -1 4.78198 0.46286   2
   1  -1  -1 4.60881 0.38010   5
  -1   1   1 4.92275 0.36344   6
  -1   1   1 7.21496 0.41289   6
  -1   1   1 4.80377 0.38668   5
  -1   1   1 4.73685 0.43066   5
  -1   1   1 5.08448 0.33649   4
   0  -1  -1 3.10397 0.38550   6
   0  -1  -1 2.65515 0.39075   6
   0  -1  -1 2.65855 0.32181   2
   0  -1  -1 3.35356 0.45984   5
   0  -1  -1 2.33232 0.43156   5
   0   1   1 3.15462 0.45333   5
   0   1   1 2.37274 0.37375   6
   0   1   1 3.22245 0.24253   4
   0   1   1 2.18229 0.40638   5
   0   1   1 5.32977 0.53578   3
   0   1   1 3.11701 0.39362   6
  -1  -1  -1 208.015 3.22655   5
  -1  -1  -1 212.430 2.99501   1
  -1  -1  -1 201.290 3.05360   6
  -1  -1  -1 208.052 3.06404   6
  -1  -1  -1 205.714 3.22595   5
   1   1   1 202.611 3.21856   5
   1   1   1 210.264 3.05502   6
   1   1   1 215.132 2.74570   2
   1   1   1 209.517 3.03914   6
   1   1   1 213.041 3.19564   3
   1   1   1 207.088 3.21607   5
   1   1   1 209.280 2.97252   4
  -2  -1  -1 783.195 10.7641   5
  -2  -1  -1 804.136 10.7849   5
  -2  -1  -1 778.924 10.4313   1
  -2  -1  -1 791.735 10.5245   6
   2   1   1 799.156 10.5236   4
   2   1   1 811.385 10.4662   6
   2   1   1 783.170 10.7553   5
   2   1   1 816.842 10.4711   6
   2   1   1 799.285 10.7701   3
   2   1   1 800.790 10.7878   5
  -3  -1  -1 2131.53 27.5383   6
  -3  -1  -1 2166.29 27.8452   5
  -3  -1  -1 2131.50 27.4272   1
  -3  -1  -1 2163.70 27.8781   5
   3   1   1 2145.48 28.2507   6
   3   1   1 2164.83 27.9214   3
   3   1   1 2155.50 27.8806   5
   3   1   1 2173.12 27.6358   4
   3   1   1 2167.36 27.8684   5
   3   1   1 2174.30 27.6605   6
  -4  -1  -1 111.812 2.39745   1
   4   1   1 110.615 2.64674   4
   4   1   1 114.320 2.94748   3
   4   1   1 113.620 2.14999   6
   4   1   1 114.580 2.12846   6
  -5  -1  -1 1.32384 1.04645   4
  -5  -1  -1 1.79239 0.90166   1
   5   1   1 1.83456 0.51386   6
   5   1   1 2.83662 1.20386   3
  -6  -1  -1 60.8350 2.18175   1
  -6  -1  -1 63.1056 2.67536   4
   6   1   1 61.9969 2.93014   3
  -7  -1  -1 72.6923 3.14391   4
   7   1   1 73.2958 3.39676   3
  -8  -1  -1 129.096 4.29283   4
   8   1   1 126.179 4.68604   3
   9  -2  -1 4.58595 1.88079   3
  -9   2   1 4.36919 2.02259   4
   8  -2  -1 80.8820 3.56166   3
  -8   2   1 79.4852 3.26316   4
   7  -2  -1 278.991 5.86221   3
  -7   2   1 275.524 5.44100   4
   6  -2  -1 761.509 11.5039   3
  -6   2   1 761.197 11.1045   4
   5  -2  -1 248.053 4.69506   3
   5  -2  -1 248.402 4.14735   2
  -5   2   1 246.971 3.59379   5
  -5   2   1 245.628 3.86736   1
  -5   2   1 246.590 4.37972   4
   4  -2  -1 9.45166 0.81703   2
   4  -2  -1 10.8681 1.00214   3
  -4   2   1 9.33065 0.84006   4
  -4   2   1 11.9039 0.87288   1
   3  -2  -1 1171.39 15.3170   2
   3  -2  -1 1169.62 15.1624   4
   3  -2  -1 1166.14 15.4596   3
   3  -2  -1 1184.17 14.9778   1
   2  -2  -1 1885.31 24.4477   4
   2  -2  -1 1898.71 24.9218   2
   2  -2  -1 1864.79 24.5843   5
   2  -2  -1 1914.10 24.6909   5
   2  -2  -1 1934.23 24.6654   1
   2  -2  -1 1904.51 24.2017   3
  -2   2   1 1899.20 24.8051   5
  -2   2   1 1913.97 24.6069   5
   0  -2  -1 7946.98 103.486   5
   0  -2  -1 8020.77 101.601   2
   0  -2  -1 7994.30 102.100   6
   0  -2  -1 8014.97 101.823   6
   0  -2  -1 7910.24 101.409   1
   0  -2  -1 8121.06 103.435   5
   0   2   1 8000.70 102.628   3
   0   2   1 8046.03 103.587   5
   0   2   1 7730.65 103.502   5
   0   2   1 8003.27 101.994   6
  -1  -2  -1 447.566 6.51391   5
  -1  -2  -1 448.912 6.10699   1
  -1  -2  -1 436.397 6.50036   5
  -1  -2  -1 449.687 6.25254   6
   1   2   1 445.042 5.97050   4
   1   2   1 453.225 5.92875   2
   1   2   1 448.128 6.52165   5
   1   2   1 441.871 6.20524   6
   1   2   1 437.376 6.22777   6
   1   2   1 445.188 6.38604   3
  -2  -2  -1 683.946 9.40537   6
  -2  -2  -1 673.291 9.72696   5
  -2  -2  -1 698.452 9.75871   5
  -2  -2  -1 674.320 9.21231   1
   2   2   1 677.429 9.22278   4
   2   2   1 677.921 9.36358   6
   2   2   1 693.941 8.84900   2
   2   2   1 703.348 9.77830   5
   2   2   1 678.323 9.62920   3
   2   2   1 689.646 9.75904   5
   2   2   1 687.353 9.35050   6
  -3  -2  -1 837.000 11.4536   6
  -3  -2  -1 827.634 11.1934   1
  -3  -2  -1 850.824 11.8339   5
  -3  -2  -1 836.299 11.3581   4
  -3  -2  -1 813.488 11.7894   5
   3   2   1 834.039 11.3034   6
   3   2   1 824.233 11.7964   5
   3   2   1 827.452 11.7574   3
   3   2   1 831.041 11.8325   5
  -4  -2  -1 864.287 12.1219   4
  -4  -2  -1 872.477 11.8146   1
   4   2   1 850.786 12.5670   3
   4   2   1 867.991 11.7954   6
  -5  -2  -1 508.233 8.06740   4
  -5  -2  -1 512.321 7.62378   1
   5   2   1 501.569 7.34206   6
   5   2   1 508.025 8.54707   3
  -6  -2  -1 3.68470 1.08617   1
  -6  -2  -1 2.02607 1.25775   4
   6   2   1 4.83317 1.50170   3
  -7  -2  -1 77.1971 3.25771   4
   7   2   1 70.6394 3.62014   3
   9  -3  -1 219.573 5.91596   3
  -9   3   1 220.702 5.41450   4
   8  -3  -1 6.50182 1.68757   3
  -8   3   1 11.5817 1.61669   4
   7  -3  -1 27.6453 2.29285   3
  -7   3   1 29.8582 2.14239   4
   6  -3  -1 5.06590 1.24629   3
   6  -3  -1 5.42713 1.01227   2
  -6   3   1 3.63077 1.07480   4
   5  -3  -1 950.005 12.6367   1
   5  -3  -1 935.800 13.0799   2
   5  -3  -1 963.115 13.4445   3
  -5   3   1 960.080 13.0024   4
   4  -3  -1 948.857 12.8970   2
   4  -3  -1 953.463 12.4620   1
   4  -3  -1 953.418 13.0561   3
   4  -3  -1 947.573 12.6292   4
   3  -3  -1 8.37779 0.64645   4
   3  -3  -1 6.49368 0.82402   3
   3  -3  -1 7.37816 0.83546   2
   3  -3  -1 9.96549 0.69093   1
   2  -3  -1 4.99138 0.81230   2
   2  -3  -1 5.36595 0.65083   1
   2  -3  -1 6.63864 0.47216   4
   2  -3  -1 6.71651 0.63109   5
   2  -3  -1 6.11429 0.64450   5
  -2   3   1 6.68428 0.56342   6
  -2   3   1 5.93505 0.59695   5
  -2   3   1 5.07236 0.86166   3
  -2   3   1 6.79948 0.64080   5
   1  -3  -1 137.872 2.54194   2
   1  -3  -1 142.278 2.27450   6
   1  -3  -1 139.052 2.56791   5
   1  -3  -1 135.981 2.54669   5
   1  -3  -1 138.504 2.26236   6
   1  -3  -1 136.672 2.35711   1
  -1   3   1 138.329 2.54553   5
  -1   3   1 139.113 2.55128   5
  -1   3   1 137.255 2.36166   6
  -1   3   1 131.495 2.61595   3
   0  -3  -1 1187.28 15.5034   6
   0  -3  -1 1188.83 15.8450   5
   0  -3  -1 1193.15 15.4936   6
   0  -3  -1 1213.72 15.8499   5
   0  -3  -1 1210.46 15.4209   1
   0  -3  -1 1177.33 15.4412   2
   0  -3  -1 1209.38 15.0755   4
   0   3   1 1194.25 15.5570   6
   0   3   1 1186.74 15.6858   3
   0   3   1 1160.43 15.8131   5
  -1  -3  -1 1118.26 14.9149   6
  -1  -3  -1 1152.86 15.3209   5
  -1  -3  -1 1115.00 14.7176   1
  -1  -3  -1 1137.74 14.4976   4
  -1  -3  -1 1123.69 15.8902   5
   1   3   1 1100.48 15.2767   5
   1   3   1 1133.89 14.6077   2
   1   3   1 1143.72 14.9328   6
   1   3   1 1106.51 15.0804   3
   1   3   1 1138.57 15.3042   5
  -2  -3  -1 3.45727 0.72541   1
  -2  -3  -1 3.87932 0.90263   5
  -2  -3  -1 3.61707 0.65024   4
  -2  -3  -1 3.86701 0.73665   6
  -2  -3  -1 4.13115 0.93099   5
   2   3   1 3.47851 0.89781   5
   2   3   1 4.83422 0.60615   2
   2   3   1 4.26341 0.97148   3
   2   3   1 2.01621 0.64651   6
   2   3   1 2.57107 0.86451   5
   2   3   1 3.63037 0.76119   6
  -3  -3  -1 137.284 2.88448   4
  -3  -3  -1 141.104 3.44158   5
  -3  -3  -1 135.784 2.83446   1
  -3  -3  -1 136.580 3.06893   6
   3   3   1 138.723 3.46051   5
   3   3   1 131.954 2.97890   6
  -4  -3  -1 129.350 3.12822   4
  -4  -3  -1 129.293 2.93895   1
   4   3   1 132.683 2.99728   6
   4   3   1 130.705 3.59724   3
  -5  -3  -1 350.523 5.80099   1
  -5  -3  -1 346.427 6.15736   4
   5   3   1 331.924 6.68713   3
   5   3   1 344.861 5.70942   6
  -6  -3  -1 223.775 4.98032   4
   6   3   1 226.486 5.63441   3
  -7  -3  -1 10.4583 1.77651   4
   7   3   1 11.5370 2.13445   3
   9  -4  -1 130.114 4.53565   3
  -9   4   1 129.727 4.08647   4
   8  -4  -1 151.064 4.44564   3
  -8   4   1 154.266 4.03656   4
   7  -4  -1 29.8668 2.30463   3
  -7   4   1 31.5194 2.04447   4
   6  -4  -1 124.892 3.14300   2
   6  -4  -1 114.619 3.30627   3
  -6   4   1 125.684 2.69814   1
  -6   4   1 121.273 2.96167   4
   5  -4  -1 274.581 4.91141   2
   5  -4  -1 269.875 4.99763   3
   5  -4  -1 274.697 4.37305   1
  -5   4   1 276.379 4.52195   4
   4  -4  -1 1241.45 16.3138   1
   4  -4  -1 1249.47 16.8880   2
  -4   4   1 1245.35 16.8780   3
  -4   4   1 1272.61 16.2909   4
   3  -4  -1 770.795 10.8755   2
   3  -4  -1 794.373 10.2732   5
   3  -4  -1 762.155 10.4045   1
   3  -4  -1 779.443 10.2536   5
  -3   4   1 810.643 10.2847   5
  -3   4   1 761.335 10.2423   5
  -3   4   1 778.710 10.8199   3
   2  -4  -1 287.464 4.70425   2
   2  -4  -1 287.069 4.34756   1
   2  -4  -1 288.901 4.46448   5
   2  -4  -1 288.219 4.45940   5
  -2   4   1 288.011 4.24035   6
  -2   4   1 283.711 4.63220   3
  -2   4   1 291.013 4.46304   5
   1  -4  -1 928.727 12.3297   1
   1  -4  -1 953.195 12.7242   5
   1  -4  -1 926.796 12.6994   5
   1  -4  -1 940.500 12.2631   6
   1  -4  -1 930.558 12.2523   6
   1  -4  -1 928.363 12.5730   2
  -1   4   1 927.978 12.6846   5
  -1   4   1 921.263 12.6336   3
  -1   4   1 918.803 12.6931   5
  -1   4   1 946.428 12.4046   6
  -1  -4  -1 958.835 12.8799   1
  -1  -4  -1 987.723 12.5369   4
  -1  -4  -1 977.472 13.6321   5
  -1  -4  -1 937.808 13.0911   6
   1   4   1 924.782 13.5463   5
   1   4   1 945.330 13.3189   3
   1   4   1 970.620 12.8208   2
   1   4   1 977.333 13.6236   5
   1   4   1 963.836 13.1450   6
  -2  -4  -1 901.896 12.2832   1
  -2  -4  -1 899.410 13.1151   5
  -2  -4  -1 892.559 13.1527   5
  -2  -4  -1 907.238 12.0985   4
  -2  -4  -1 895.407 12.6141   6
   2   4   1 871.281 13.0927   5
   2   4   1 912.648 12.6359   6
   2   4   1 915.697 14.0512   5
   2   4   1 900.811 12.1314   2
   2   4   1 901.762 12.8990   3
  -3  -4  -1 428.553 6.70798   1
  -3  -4  -1 435.786 6.67220   4
   3   4   1 440.387 7.01905   6
   3   4   1 430.419 7.43725   3
  -4  -4  -1 114.253 3.02275   4
  -4  -4  -1 112.679 2.91702   1
   4   4   1 108.595 3.58672   3
   4   4   1 110.091 3.00900   6
  -5  -4  -1 20.7363 1.71263   4
  -5  -4  -1 23.2162 1.62302   1
   5   4   1 22.3405 2.16825   3
  -6  -4  -1 265.891 5.57494   4
   6   4   1 245.593 6.26669   3
   9  -5  -1 43.1517 3.29052   3
   8  -5  -1 15.0624 1.94379   3
  -8   5   1 20.5715 1.74429   4
   7  -5  -1 112.578 3.34984   2
   7  -5  -1 116.194 3.61326   3
  -7   5   1 114.242 3.06021   4
   6  -5  -1 641.491 9.83546   2
   6  -5  -1 634.050 9.94333   3
   6  -5  -1 639.221 9.28478   1
  -6   5   1 626.617 9.91697   3
  -6   5   1 638.579 9.22761   4
   5  -5  -1 10.6696 1.29083   2
   5  -5  -1 9.24521 1.00447   1
  -5   5   1 10.2993 0.93346   4
  -5   5   1 10.3231 1.32319   3
   4  -5  -1 704.749 10.5558   2
   4  -5  -1 719.739 9.95615   1
   4  -5  -1 733.616 9.49787   5
  -4   5   1 712.704 9.59580   4
  -4   5   1 731.924 9.47712   5
  -4   5   1 722.642 10.4678   3
   3  -5  -1 2.08817 0.65434   5
   3  -5  -1 1.94578 0.71499   1
   3  -5  -1 2.23909 0.92504   2
  -3   5   1 2.45072 0.95004   3
  -3   5   1 2.97789 0.67686   5
   2  -5  -1 464.875 6.34730   6
   2  -5  -1 469.713 6.35408   6
   2  -5  -1 468.747 6.80329   1
   2  -5  -1 470.447 7.21174   2
   2  -5  -1 459.892 7.02127   5
   2  -5  -1 461.255 7.03417   5
  -2   5   1 480.541 7.05788   5
  -2   5   1 464.709 7.03015   5
  -2   5   1 489.553 7.90303   6
  -2   5   1 465.038 7.11556   3
   1  -5  -1 1163.24 15.5111   2
   1  -5  -1 1169.00 15.2390   1
   1  -5  -1 1137.51 15.7014   5
   1  -5  -1 1127.83 15.1317   6
   1  -5  -1 1149.08 15.7183   5
  -1   5   1 1158.88 15.7270   5
  -1   5   1 1119.08 15.3106   6
  -1   5   1 1135.57 15.6887   5
  -1   5   1 1155.65 15.5821   3
   0  -5  -1 1.76112 0.78680   1
   0  -5  -1 0.58941 1.05333   5
   0  -5  -1 1.65520 0.77325   6
   0  -5  -1 0.45344 0.90346   5
   0   5   1 1.73208 0.85252   6
   0   5   1 2.21412 0.97609   5
   0   5   1 2.12451 1.04331   3
   0   5   1 3.16257 1.01173   5
   0   5   1 2.41304 0.89871   2
  -1  -5  -1 414.834 6.52441   1
  -1  -5  -1 427.046 6.80399   6
  -1  -5  -1 431.935 7.36990   5
   1   5   1 418.993 7.02829   3
   1   5   1 428.872 6.51465   2
   1   5   1 418.318 7.27870   5
   1   5   1 441.653 8.28296   5
   1   5   1 427.017 6.85264   6
  -2  -5  -1 68.7439 2.85588   4
  -2  -5  -1 64.7824 2.43923   6
  -2  -5  -1 66.1252 2.26211   1
   2   5   1 63.0556 2.71311   3
   2   5   1 64.5425 2.47317   6
  -3  -5  -1 580.498 8.87259   1
  -3  -5  -1 604.393 9.61742   4
   3   5   1 582.362 9.24662   6
   3   5   1 595.240 9.76800   3
  -4  -5  -1 149.256 3.57931   1
   4   5   1 149.783 4.41505   3
   4   5   1 150.229 3.78940   6
  -5  -5  -1 7.59472 1.39669   1
   5   5   1 8.65666 1.94617   3
  -8   6   1 6.77412 1.63524   3
   7  -6  -1 76.3763 3.09195   2
  -7   6   1 78.8321 3.16524   3
   6  -6  -1 258.615 4.57665   1
   6  -6  -1 258.498 5.34734   2
  -6   6   1 256.137 5.25136   3
   5  -6  -1 680.698 10.6068   2
   5  -6  -1 694.467 9.86933   1
  -5   6   1 699.417 10.5003   3
   4  -6  -1 53.3369 1.92693   1
   4  -6  -1 51.3902 2.40626   2
  -4   6   1 49.8508 2.32025   3
   3  -6  -1 6.81177 1.23847   2
   3  -6  -1 5.61680 0.96766   1
  -3   6   1 9.80527 1.32210   3
   2  -6  -1 569.256 8.36765   1
   2  -6  -1 587.239 8.84873   2
   2  -6  -1 568.073 7.89111   6
  -2   6   1 579.605 8.78117   3
   1  -6  -1 2750.37 35.2132   6
   1  -6  -1 2768.48 35.3382   1
  -1   6   1 2734.61 35.7146   3
  -1   6   1 2745.35 35.6726   2
   0  -6  -1 995.427 14.0619   1
   0  -6  -1 1040.02 14.2026   6
   0   6   1 1013.84 14.5680   3
   0   6   1 1048.74 14.2876   2
  -1  -6  -1 110.656 2.89403   1
  -1  -6  -1 117.447 3.08622   6
   1   6   1 112.956 3.42414   3
   1   6   1 113.974 3.19272   6
   1   6   1 118.401 2.96140   2
  -2  -6  -1 0.78267 1.09072   6
  -2  -6  -1 1.99431 1.08944   1
   2   6   1 1.15060 1.39313   3
   2   6   1 1.30952 1.17985   6
  -3  -6  -1 91.9978 2.92365   1
   3   6   1 95.3390 3.59465   3
   3   6   1 99.7596 3.25059   6
  -4  -6  -1 204.874 4.49710   1
   4   6   1 202.753 5.48749   3
  -5  -6  -1 136.829 3.77994   1
   5   6   1 123.992 4.86401   3
   8  -7  -1 98.7916 4.59537   2
   7  -7  -1 9.21418 1.69113   2
  -7   7   1 9.68935 1.67542   3
   6  -7  -1 2.32550 1.07204   1
   6  -7  -1 3.83822 1.37211   2
  -6   7   1 1.99470 1.32079   3
   5  -7  -1 576.543 9.46363   2
   5  -7  -1 567.156 8.59507   1
  -5   7   1 571.288 9.14651   3
   4  -7  -1 1095.89 15.8376   2
   4  -7  -1 1105.42 15.1092   1
  -4   7   1 1092.89 15.5554   3
   3  -7  -1 66.0059 2.70789   2
   3  -7  -1 71.1122 2.32545   1
  -3   7   1 70.0231 2.76233   3
   2  -7  -1 23.1304 1.53916   1
  -2   7   1 27.8742 2.22626   3
  -2   7   1 21.4850 1.75996   2
   1  -7  -1 2.51379 0.90257   6
   1  -7  -1 3.68901 1.09610   1
  -1   7   1 -0.3583 1.33358   3
  -1   7   1 1.66303 1.22143   2
   0  -7  -1 280.183 5.17796   1
   0  -7  -1 282.596 5.20788   6
   0   7   1 277.063 5.35981   2
   0   7   1 287.131 5.71509   3
  -1  -7  -1 426.539 7.34915   6
  -1  -7  -1 428.198 7.13806   1
   1   7   1 429.191 7.73834   3
  -2  -7  -1 45.5014 2.38005   1
  -2  -7  -1 42.1239 2.51643   6
   2   7   1 43.9418 2.97895   3
  -3  -7  -1 1.24234 1.26861   1
   3   7   1 3.22725 1.69275   3
  -4  -7  -1 26.3704 2.08423   1
   4   7   1 34.5342 2.88327   3
   8  -8  -1 156.476 5.00041   2
   7  -8  -1 103.742 4.01782   2
   6  -8  -1 265.974 5.09907   1
   6  -8  -1 257.181 5.95917   2
  -6   8   1 269.971 5.98984   3
   5  -8  -1 175.494 4.67480   2
   5  -8  -1 187.269 4.04332   1
  -5   8   1 184.448 4.46689   3
   4  -8  -1 171.487 4.53579   2
   4  -8  -1 179.000 3.93730   1
  -4   8   1 168.467 4.29229   3
   3  -8  -1 237.482 4.68343   1
  -3   8   1 230.816 5.11418   3
  -3   8   1 243.250 5.34046   2
   2  -8  -1 144.295 2.88371   6
   2  -8  -1 144.888 3.57376   1
  -2   8   1 142.867 4.05146   3
  -2   8   1 145.709 4.08115   2
   1  -8  -1 112.687 2.91953   6
   1  -8  -1 113.989 3.21351   1
  -1   8   1 115.879 3.72141   3
  -1   8   1 116.825 3.63758   2
   0  -8  -1 181.376 4.23144   1
   0  -8  -1 182.009 4.15108   6
   0   8   1 179.911 4.72641   3
   0   8   1 187.211 4.87252   2
  -1  -8  -1 -1.5035 1.19988   1
   1   8   1 1.20427 1.59134   3
  -2  -8  -1 15.6512 1.74895   1
   2   8   1 10.6761 2.01722   3
  -3  -8  -1 120.745 3.78604   1
   3   8   1 122.812 4.67416   3
  -7   9   1 13.6736 2.20232   2
   6  -9  -1 97.9160 3.17724   1
  -6   9   1 97.1596 4.13232   2
   5  -9  -1 36.8098 2.34671   1
  -5   9   1 41.3955 3.17939   2
   4  -9  -1 1.42643 1.21583   1
  -4   9   1 1.90123 1.67564   2
  -4   9   1 0.62765 1.64096   3
   3  -9  -1 5.95469 1.33816   1
  -3   9   1 7.06589 1.75886   2
  -3   9   1 4.56470 1.69346   3
   2  -9  -1 64.2203 2.75724   1
  -2   9   1 65.9739 3.29099   2
  -2   9   1 56.8746 3.12684   3
   1  -9  -1 333.907 6.28297   1
  -1   9   1 340.791 6.76474   2
  -1   9   1 324.314 6.76649   3
   0  -9  -1 138.085 3.88648   1
   0   9   1 138.874 4.45625   3
  -1  -9  -1 10.7352 1.77184   1
   1   9   1 8.65412 2.03636   3
   6 -10  -1 4.22941 1.49405   1
   5 -10  -1 133.417 3.89080   1
  -5  10   1 131.679 4.83958   2
   4 -10  -1 286.777 5.90355   1
  -4  10   1 294.004 6.85599   2
   3 -10  -1 64.9053 3.02339   1
  -3  10   1 65.3615 3.74019   2
   2 -10  -1 8.71706 1.62765   1
  -2  10   1 8.28250 1.97138   2
   1 -10  -1 6.43438 1.56768   1
  -1  10   1 1.30596 1.89417   3
   0  10   1 109.042 4.43271   3
  -1  10  -2 8.05704 2.17445   2
   1 -10   2 5.65053 1.56442   1
  -2  10  -2 121.540 4.65503   2
   2 -10   2 113.390 3.72806   1
  -3  10  -2 0.32586 1.81546   2
   3 -10   2 -0.2603 1.37108   1
  -4  10  -2 11.0006 2.17232   2
   4 -10   2 10.7878 1.73238   1
  -5  10  -2 4.84636 2.04985   2
   5 -10   2 2.44699 1.50575   1
   6 -10   2 58.0611 3.11149   1
  -2  -9   2 353.351 7.86611   1
  -1  -9   2 219.339 5.01374   1
   0   9  -2 72.5536 3.63518   2
   0  -9   2 65.0257 2.87010   1
  -1   9  -2 56.9153 3.31933   2
   1  -9   2 51.3396 2.62948   1
  -2   9  -2 171.558 4.92587   2
   2  -9   2 176.697 4.24881   1
  -3   9  -2 631.123 10.7939   2
   3  -9   2 622.747 9.91387   1
  -4   9  -2 302.463 6.74352   2
   4  -9   2 314.392 5.97271   1
  -5   9  -2 7.15825 1.86820   2
   5  -9   2 6.66432 1.47641   1
  -6   9  -2 5.09167 1.86964   2
   6  -9   2 7.60607 1.57913   1
  -7   9  -2 102.377 4.23733   2
   7  -9   2 100.662 3.50766   1
   3   8  -2 21.9614 2.43730   3
  -3  -8   2 19.7641 1.85275   1
   2   8  -2 0.90825 1.60371   3
  -2  -8   2 -0.5480 1.22163   1
   1   8  -2 137.149 4.10880   3
  -1  -8   2 140.528 3.65174   1
   0   8  -2 258.264 5.61275   2
   0   8  -2 257.796 5.36912   3
   0  -8   2 261.353 5.10333   1
  -1   8  -2 171.333 4.47473   2
  -1   8  -2 173.731 5.90785   3
   1  -8   2 171.561 3.61665   6
   1  -8   2 176.281 3.95488   1
  -2   8  -2 13.9937 1.84909   2
   2  -8   2 12.0606 1.40919   1
   2  -8   2 15.7670 1.18946   6
  -3   8  -2 70.7903 3.21443   2
   3  -8   2 79.0390 2.74434   1
  -4   8  -2 137.650 4.17616   2
   4  -8   2 135.337 3.52115   1
  -5   8  -2 266.375 5.99949   2
   5  -8   2 278.033 5.30013   1
  -6   8  -2 138.290 4.31948   2
   6  -8   2 136.386 3.69481   1
  -7   8  -2 24.9827 2.31688   2
   7  -8   2 25.7643 1.91123   1
   4   7  -2 301.442 6.93141   3
   3   7  -2 639.991 10.8225   3
  -3  -7   2 644.586 9.92002   1
   2   7  -2 103.545 3.58899   3
  -2  -7   2 96.0542 3.25906   6
  -2  -7   2 101.749 3.02851   1
   1   7  -2 2.01424 1.39305   2
   1   7  -2 5.17564 1.43565   3
  -1  -7   2 2.79645 1.17062   6
  -1  -7   2 3.24141 1.12704   1
   0   7  -2 40.0672 2.35590   3
   0   7  -2 40.2608 2.45653   2
   0  -7   2 37.1747 1.98327   1
   0  -7   2 37.7991 1.97968   6
  -1   7  -2 303.686 5.48383   3
  -1   7  -2 303.373 5.87766   2
   1  -7   2 305.683 5.36821   1
   1  -7   2 311.924 5.12879   6
  -2   7  -2 673.553 10.6173   2
  -2   7  -2 693.893 10.0445   3
   2  -7   2 680.334 9.26368   6
   2  -7   2 679.853 10.0316   1
  -3   7  -2 99.8333 3.31167   2
  -3   7  -2 104.201 4.34710   3
   3  -7   2 101.468 2.82767   1
  -4   7  -2 20.6643 1.86814   2
   4  -7   2 18.8523 1.45952   1
  -5   7  -2 242.509 5.35109   2
   5  -7   2 247.029 4.73392   1
  -6   7  -2 327.457 6.54474   2
   6  -7   2 326.537 5.84924   1
  -7   7  -2 207.104 5.06730   2
   7  -7   2 209.316 4.56048   1
   5   6  -2 25.5531 2.58651   3
   4   6  -2 76.8679 3.64126   3
  -4  -6   2 71.5324 2.65388   1
   3   6  -2 9.57295 1.72010   3
   3   6  -2 12.3039 1.61481   6
  -3  -6   2 10.3812 1.31616   1
   2   6  -2 728.547 11.3226   6
   2   6  -2 755.753 11.4638   3
  -2  -6   2 754.688 10.8153   1
  -2  -6   2 751.264 11.3316   6
   1   6  -2 167.672 3.84904   2
   1   6  -2 163.700 3.84318   3
   1   6  -2 169.376 4.48710   6
  -1  -6   2 161.606 3.69050   6
  -1  -6   2 157.872 3.47629   1
   0   6  -2 218.829 4.48532   2
   0   6  -2 224.256 4.35835   3
   0  -6   2 220.181 4.06945   1
   0  -6   2 223.784 4.18120   6
  -1   6  -2 79.7786 2.80778   2
  -1   6  -2 88.3859 2.53145   3
   1  -6   2 91.5315 2.44211   1
   1  -6   2 83.3847 2.15208   6
  -2   6  -2 261.247 5.07804   2
  -2   6  -2 275.131 4.65691   3
   2  -6   2 269.606 3.98844   6
   2  -6   2 266.281 4.61467   1
  -3   6  -2 701.441 10.7969   2
  -3   6  -2 742.787 10.2103   3
   3  -6   2 717.895 10.2634   1
  -4   6  -2 268.241 4.65288   3
  -4   6  -2 260.312 5.23106   2
   4  -6   2 261.117 4.65187   1
  -5   6  -2 240.849 5.05567   2
  -5   6  -2 253.722 6.13167   3
   5  -6   2 240.707 4.52538   1
  -6   6  -2 70.3482 2.88210   2
   6  -6   2 71.5383 2.46290   1
  -7   6  -2 82.6678 3.13258   2
   7  -6   2 79.4433 2.77322   1
   6   5  -2 529.747 11.9933   3
   5   5  -2 129.053 4.44547   3
  -5  -5   2 136.918 3.75819   4
   4   5  -2 168.015 4.03503   6
   4   5  -2 156.849 4.49058   3
  -4  -5   2 163.989 3.83188   4
  -4  -5   2 163.403 3.55657   1
   3   5  -2 119.926 3.29406   6
   3   5  -2 114.846 3.54052   3
  -3  -5   2 118.233 2.95160   4
  -3  -5   2 119.061 2.89809   1
   2   5  -2 516.082 8.23666   6
   2   5  -2 523.822 8.02126   2
   2   5  -2 517.947 8.33526   3
  -2  -5   2 529.691 8.26717   6
  -2  -5   2 515.335 7.74567   1
  -2  -5   2 535.743 7.69100   4
   1   5  -2 2005.01 27.5418   5
   1   5  -2 2104.80 27.0156   3
   1   5  -2 2018.43 26.9983   6
   1   5  -2 2075.97 26.9321   2
  -1  -5   2 2065.85 26.6051   1
  -1  -5   2 2054.19 26.3407   4
  -1  -5   2 2062.33 26.9539   6
  -1  -5   2 2065.38 27.5522   5
   0   5  -2 884.461 12.1167   3
   0   5  -2 885.597 12.2248   6
   0   5  -2 865.652 12.2914   2
   0   5  -2 868.527 12.6312   5
   0   5  -2 861.461 12.6193   5
   0  -5   2 896.921 12.0811   6
   0  -5   2 857.445 11.5222   4
   0  -5   2 878.718 11.9443   1
   0  -5   2 889.890 12.6309   5
  -1   5  -2 0.58179 0.72945   6
  -1   5  -2 1.16082 0.90744   2
  -1   5  -2 0.85578 0.79570   5
  -1   5  -2 1.40723 0.82286   3
  -1   5  -2 0.83524 0.77227   5
   1  -5   2 1.29167 0.50480   4
   1  -5   2 1.00064 0.74230   1
   1  -5   2 1.58925 0.62444   6
   1  -5   2 1.40972 0.78340   5
   1  -5   2 2.29378 0.82621   5
  -2   5  -2 29.9618 1.48558   3
  -2   5  -2 28.9096 1.77259   2
  -2   5  -2 29.4192 1.45683   5
   2  -5   2 28.7925 0.86356   6
   2  -5   2 27.2057 1.45188   1
   2  -5   2 28.0597 1.40306   5
   2  -5   2 28.1663 0.99880   4
   2  -5   2 29.1063 1.42199   5
   2  -5   2 29.6208 0.86756   6
  -3   5  -2 1005.64 13.3204   3
  -3   5  -2 992.249 13.9009   2
  -3   5  -2 993.544 13.1809   5
   3  -5   2 970.830 13.3842   1
   3  -5   2 997.716 12.9727   4
   3  -5   2 997.754 13.1809   5
  -4   5  -2 723.492 10.5763   2
  -4   5  -2 730.996 10.1081   3
   4  -5   2 711.893 9.78072   4
   4  -5   2 700.074 10.0535   1
  -5   5  -2 91.6782 2.83359   2
  -5   5  -2 92.8014 2.54328   3
   5  -5   2 88.9561 2.44611   1
   5  -5   2 87.8713 2.30723   4
  -6   5  -2 20.8784 1.65720   2
   6  -5   2 19.9945 1.55855   3
   6  -5   2 18.9964 1.41230   1
   6  -5   2 16.0980 1.33020   4
  -7   5  -2 88.6868 2.74389   1
   7  -5   2 90.1311 2.85905   4
  -8   5  -2 36.2383 2.43250   4
  -9   5  -2 194.171 4.94770   4
   6   4  -2 1.85662 1.73506   3
  -6  -4   2 5.01154 1.49919   4
   5   4  -2 508.619 9.06831   3
  -5  -4   2 505.822 8.38077   4
   4   4  -2 636.495 9.90164   6
   4   4  -2 660.440 10.4703   3
  -4  -4   2 661.446 9.87501   4
  -4  -4   2 667.147 9.44372   1
   3   4  -2 313.028 5.78343   3
   3   4  -2 319.430 5.55209   6
  -3  -4   2 317.760 5.07040   1
  -3  -4   2 320.796 5.29605   4
  -3  -4   2 302.744 5.65783   6
   2   4  -2 75.9604 2.72545   5
   2   4  -2 75.0436 2.63471   5
   2   4  -2 79.0260 2.29233   2
   2   4  -2 82.6999 2.39769   6
   2   4  -2 81.2064 2.53339   3
  -2  -4   2 77.0766 2.34100   6
  -2  -4   2 78.7655 2.05943   1
  -2  -4   2 73.0528 2.63895   5
  -2  -4   2 80.0766 2.63813   5
  -2  -4   2 81.6518 2.08872   4
   1   4  -2 118.609 2.73770   3
   1   4  -2 127.043 2.78209   6
   1   4  -2 127.725 3.08822   5
   1   4  -2 121.369 2.71260   2
   1   4  -2 122.470 3.07821   5
  -1  -4   2 127.733 2.37865   4
  -1  -4   2 124.464 3.07215   5
  -1  -4   2 123.979 2.45988   1
  -1  -4   2 120.008 2.70502   6
   0   4  -2 982.739 13.1349   6
   0   4  -2 969.976 13.2225   2
   0   4  -2 976.842 13.0164   3
   0   4  -2 970.766 13.4687   5
   0   4  -2 986.898 13.4897   5
   0  -4   2 961.287 12.8940   1
   0  -4   2 973.874 12.6439   4
   0  -4   2 983.467 13.4689   5
   0  -4   2 961.441 13.0120   6
   0  -4   2 980.754 13.4610   5
   0  -4   2 965.369 13.0014   6
  -1   4  -2 128.767 2.80512   2
  -1   4  -2 129.765 2.48793   3
  -1   4  -2 127.881 2.68842   5
  -1   4  -2 132.102 2.71375   5
  -1   4  -2 130.109 2.49778   6
   1  -4   2 128.844 2.30223   6
   1  -4   2 132.699 2.48208   1
   1  -4   2 126.945 2.68565   5
   1  -4   2 129.425 2.32559   6
   1  -4   2 132.152 2.70623   5
   1  -4   2 128.619 2.15210   4
  -2   4  -2 13.3512 1.10935   2
  -2   4  -2 15.2807 0.96056   6
  -2   4  -2 13.2954 1.09105   3
  -2   4  -2 13.8311 1.02151   5
   2  -4   2 13.9372 0.82553   4
   2  -4   2 13.2616 1.01272   5
   2  -4   2 14.8640 0.99439   5
   2  -4   2 15.1617 1.12963   1
  -3   4  -2 95.7339 2.47590   2
  -3   4  -2 96.5141 1.75640   5
  -3   4  -2 98.1385 1.77822   5
  -3   4  -2 96.2315 2.08572   3
   3  -4   2 97.9081 1.95545   4
   3  -4   2 96.4408 2.14643   1
   3  -4   2 97.7672 1.76649   5
   4  -4   2 8.85553 0.88098   4
   4  -4   2 10.0146 1.06614   2
   4  -4   2 8.59979 0.91418   1
   4  -4   2 8.87252 0.92832   3
   5  -4   2 798.163 11.1798   3
   5  -4   2 773.654 10.9617   1
   5  -4   2 787.381 11.1823   2
   5  -4   2 784.566 10.9881   4
  -6   4  -2 559.002 8.45732   2
  -6   4  -2 551.654 8.27466   1
   6  -4   2 565.561 8.67445   3
   6  -4   2 537.353 8.41067   4
  -7   4  -2 172.939 3.76022   1
   7  -4   2 182.322 4.27472   3
   7  -4   2 179.275 4.10023   4
  -8   4  -2 6.90800 1.47052   4
  -9   4  -2 186.497 4.90719   4
   7   3  -2 201.454 5.77024   3
  -7  -3   2 199.737 5.05852   4
   6   3  -2 85.9592 3.69699   3
  -6  -3   2 85.7092 3.16635   4
   5   3  -2 304.060 6.23165   3
   5   3  -2 308.200 5.35414   6
  -5  -3   2 311.903 5.73263   4
   4   3  -2 1390.99 19.5723   3
   4   3  -2 1416.94 19.0063   6
  -4  -3   2 1408.95 19.0707   4
  -4  -3   2 1441.43 18.5755   1
   3   3  -2 882.803 13.1123   5
   3   3  -2 906.913 12.5652   6
   3   3  -2 907.822 12.2582   2
   3   3  -2 908.529 12.8688   3
  -3  -3   2 892.297 13.0968   5
  -3  -3   2 917.986 12.1272   1
  -3  -3   2 922.596 12.4680   4
  -3  -3   2 910.971 12.6737   6
   2   3  -2 1083.35 14.5889   2
   2   3  -2 1100.71 15.2503   5
   2   3  -2 1100.26 15.2396   5
   2   3  -2 1087.67 14.7728   6
   2   3  -2 1113.24 14.8846   3
  -2  -3   2 1112.81 15.2216   5
  -2  -3   2 1071.23 14.7849   6
  -2  -3   2 1101.63 14.5491   4
  -2  -3   2 1100.13 14.3758   1
  -2  -3   2 1123.36 15.2656   5
   1   3  -2 1341.82 17.3352   5
   1   3  -2 1275.38 16.8505   2
   1   3  -2 1267.11 16.8503   3
   1   3  -2 1314.28 16.9352   6
  -1  -3   2 1295.16 16.9052   6
  -1  -3   2 1289.28 17.2836   5
  -1  -3   2 1235.35 16.5603   1
  -1  -3   2 1272.89 17.2427   5
  -1  -3   2 1287.31 16.5977   4
   0   3  -2 348.334 5.43602   5
   0   3  -2 349.994 5.07208   3
   0   3  -2 340.025 5.28035   2
   0   3  -2 352.978 5.19700   6
   0  -3   2 354.311 5.12440   6
   0  -3   2 361.641 5.46821   5
   0  -3   2 353.878 4.89510   4
   0  -3   2 345.091 5.44351   5
   0  -3   2 349.956 5.10315   6
   0  -3   2 352.899 5.00527   1
  -1   3  -2 556.831 7.74309   5
  -1   3  -2 556.115 7.74337   5
  -1   3  -2 576.933 7.53953   6
  -1   3  -2 567.563 7.44917   3
  -1   3  -2 549.379 7.82660   2
   1  -3   2 540.150 7.71864   5
   1  -3   2 566.594 7.37420   4
   1  -3   2 547.870 7.55328   1
   1  -3   2 562.146 7.39693   6
   1  -3   2 557.521 7.73312   5
   1  -3   2 558.305 7.38023   6
  -2   3  -2 872.810 11.8136   2
  -2   3  -2 887.932 11.4038   5
  -2   3  -2 884.655 11.2101   6
  -2   3  -2 885.463 11.3979   3
  -2   3  -2 874.099 11.3983   5
   2  -3   2 879.810 11.3947   5
   2  -3   2 854.682 11.5212   1
   2  -3   2 882.057 11.3828   4
   2  -3   2 859.927 11.3916   5
   3  -3   2 1036.00 13.6508   1
   3  -3   2 1028.48 13.8320   2
   3  -3   2 1042.33 13.6018   4
   3  -3   2 1051.79 13.6338   3
   4  -3   2 1224.03 16.0495   1
   4  -3   2 1210.60 16.0824   4
   4  -3   2 1216.29 16.1697   3
   4  -3   2 1226.59 16.1672   2
  -5   3  -2 3.87280 0.90291   1
   5  -3   2 1.70888 0.87706   4
   5  -3   2 2.27790 0.83142   2
   5  -3   2 4.17848 0.95266   3
  -6   3  -2 1.06214 0.90649   1
   6  -3   2 0.31231 1.03305   3
   6  -3   2 2.40045 1.01221   4
  -7   3  -2 99.9677 2.83149   1
   7  -3   2 107.218 3.23605   4
   7  -3   2 105.911 3.34646   3
  -8   3  -2 541.281 9.19872   4
   8  -3   2 553.422 9.56054   3
  -9   3  -2 43.1991 3.32424   4
   7   2  -2 348.776 7.45605   3
  -7  -2   2 342.900 6.80530   4
   6   2  -2 656.860 9.23093   6
   6   2  -2 686.682 11.0835   3
  -6  -2   2 673.546 10.4831   4
   5   2  -2 6.91471 1.39810   3
   5   2  -2 10.5045 1.03816   6
  -5  -2   2 8.15104 1.27968   4
   4   2  -2 361.243 6.35893   3
   4   2  -2 371.362 5.76902   6
  -4  -2   2 374.677 6.06559   4
  -4  -2   2 378.351 5.48060   1
   3   2  -2 78.7211 2.34351   5
   3   2  -2 95.2065 2.42985   3
   3   2  -2 77.6837 2.03923   6
   3   2  -2 79.8112 1.87143   2
   3   2  -2 80.5091 2.36271   5
  -3  -2   2 81.1991 1.73464   1
  -3  -2   2 81.4135 2.11270   6
  -3  -2   2 74.9608 2.31900   5
  -3  -2   2 83.4153 2.34699   5
  -3  -2   2 79.3954 2.09987   4
   2   2  -2 2295.59 29.9362   5
   2   2  -2 2309.22 29.6778   3
   2   2  -2 2311.13 29.5246   6
   2   2  -2 2368.53 29.5827   6
   2   2  -2 2304.11 29.9505   5
   2   2  -2 2375.43 29.8299   2
  -2  -2   2 2336.66 29.7110   1
  -2  -2   2 2275.18 29.4508   4
  -2  -2   2 2363.83 29.6074   6
  -2  -2   2 2264.56 29.9164   5
  -2  -2   2 2280.58 29.9132   5
   1   2  -2 3170.04 41.1707   3
   1   2  -2 3178.84 41.3955   2
   1   2  -2 3080.36 40.6096   6
   1   2  -2 3114.32 40.8377   6
   1   2  -2 3165.06 43.1382   5
   1   2  -2 3138.07 42.5997   5
  -1  -2   2 3211.88 40.9677   4
  -1  -2   2 3185.48 42.0554   6
  -1  -2   2 3139.57 40.9936   1
  -1  -2   2 3155.63 43.2562   5
  -1  -2   2 3241.20 43.8994   5
   0   2  -2 1212.44 15.8201   6
   0   2  -2 1226.68 16.0302   5
   0   2  -2 1230.05 15.6657   3
   0   2  -2 1218.40 16.0327   5
   0   2  -2 1249.01 15.9363   2
   0  -2   2 1245.77 16.4935   5
   0  -2   2 1240.60 16.0460   5
   0  -2   2 1240.89 15.7990   6
   0  -2   2 1223.40 15.6859   1
   0  -2   2 1266.42 15.6878   4
  -1   2  -2 11.1065 0.88134   2
  -1   2  -2 11.4273 0.73399   5
  -1   2  -2 11.4666 0.56900   3
  -1   2  -2 12.4423 0.64347   6
   1  -2   2 11.8088 0.71201   5
   1  -2   2 13.1020 0.71364   5
   1  -2   2 12.5298 0.56164   6
   1  -2   2 12.4582 0.53199   6
   1  -2   2 10.8711 0.69283   4
   1  -2   2 11.8102 0.71183   1
  -2   2  -2 164.666 2.38109   5
  -2   2  -2 159.721 2.35676   5
  -2   2  -2 161.479 2.74488   2
   2  -2   2 160.279 2.35645   5
   2  -2   2 159.500 2.60108   4
   2  -2   2 162.309 2.62441   1
   2  -2   2 161.939 2.50002   3
   2  -2   2 160.803 2.36679   5
   3  -2   2 2191.92 27.9699   1
   3  -2   2 2165.94 28.8410   4
   3  -2   2 2205.69 28.7366   3
   3  -2   2 2247.23 28.9498   2
  -4   2  -2 3117.44 40.5119   1
   4  -2   2 3151.10 39.7694   3
   4  -2   2 3067.54 39.6620   4
   4  -2   2 3157.68 39.7193   2
  -5   2  -2 59.2054 1.94084   1
   5  -2   2 63.7551 2.22647   3
   5  -2   2 59.6175 2.12753   4
  -6   2  -2 103.231 2.63512   1
   6  -2   2 103.955 3.07847   3
   6  -2   2 98.1925 2.87705   4
  -7   2  -2 57.7449 2.28598   1
   7  -2   2 62.6873 2.83789   3
   7  -2   2 60.9069 2.70398   4
  -8   2  -2 466.617 8.37498   4
   8  -2   2 478.659 8.72522   3
   9  -2   2 1047.25 16.4227   3
   8   1  -2 47.1039 3.65584   3
  -8  -1   2 53.3954 3.21539   4
   7   1  -2 -0.6427 1.46208   3
  -7  -1   2 2.36863 1.41435   4
   6   1  -2 165.239 4.37103   3
  -6  -1   2 158.096 3.91794   4
   5   1  -2 513.752 7.10303   6
   5   1  -2 514.869 8.40347   3
  -5  -1   2 510.359 7.99110   4
   4   1  -2 178.245 3.78216   3
   4   1  -2 181.006 3.07333   6
   4   1  -2 180.146 3.07285   2
  -4  -1   2 179.226 2.93278   1
  -4  -1   2 178.918 3.53596   4
   3   1  -2 320.928 5.11307   5
   3   1  -2 316.136 4.65204   6
   3   1  -2 318.061 4.65464   2
   3   1  -2 314.666 4.70820   6
   3   1  -2 309.488 5.10968   3
   3   1  -2 319.690 5.11966   5
  -3  -1   2 305.639 4.79377   6
  -3  -1   2 315.178 5.07637   5
  -3  -1   2 317.345 4.43468   1
  -3  -1   2 320.579 5.10899   5
  -3  -1   2 315.287 4.89861   4
   2   1  -2 94.8931 2.13032   3
   2   1  -2 100.252 1.90130   6
   2   1  -2 95.1544 1.95123   2
   2   1  -2 93.9474 1.95977   6
   2   1  -2 96.7979 2.18895   5
   2   1  -2 94.2880 2.19179   5
  -2  -1   2 92.3996 2.00629   4
  -2  -1   2 97.5915 1.63159   1
  -2  -1   2 93.0514 1.96778   6
  -2  -1   2 93.6031 2.13279   5
  -2  -1   2 95.2327 2.18225   5
   1   1  -2 604.562 8.00199   2
   1   1  -2 603.250 7.94077   3
   1   1  -2 600.834 8.15233   5
   1   1  -2 609.135 7.97644   6
   1   1  -2 603.633 8.16269   5
   1   1  -2 596.277 7.93907   6
  -1  -1   2 598.707 7.68789   1
  -1  -1   2 592.622 7.94823   6
  -1  -1   2 597.510 7.96302   6
  -1  -1   2 604.470 7.91660   4
  -1  -1   2 602.679 8.15280   5
  -1  -1   2 610.266 8.16953   5
   0   1  -2 3514.88 46.9682   5
   0   1  -2 3485.21 46.6720   5
   0   1  -2 3584.68 45.7519   6
   0   1  -2 3540.88 44.7872   3
   0   1  -2 3564.19 46.3652   2
   0   1  -2 3431.21 45.8602   6
   0  -1   2 3545.34 45.2251   1
   0  -1   2 3547.12 46.9409   5
   0  -1   2 3656.97 45.8495   4
   0  -1   2 3552.02 45.8555   6
   0  -1   2 3589.71 45.9746   6
   0  -1   2 3555.50 46.6840   5
  -1   1  -2 1713.84 21.8328   6
  -1   1  -2 1679.74 22.4756   5
  -1   1  -2 1675.25 21.8919   6
  -1   1  -2 1698.96 22.5563   2
   1  -1   2 1690.58 21.5688   6
   1  -1   2 1681.86 21.7815   4
   1  -1   2 1685.56 22.6031   5
   1  -1   2 1680.79 21.8976   1
   1  -1   2 1693.64 21.6343   3
   1  -1   2 1718.25 21.6638   6
   1  -1   2 1678.29 22.6130   5
  -2   1  -2 342.211 4.44310   6
  -2   1  -2 334.617 4.59861   5
  -2   1  -2 340.850 4.65074   2
  -2   1  -2 345.112 4.60788   5
   2  -1   2 337.073 4.61592   5
   2  -1   2 340.046 4.60061   5
   2  -1   2 340.107 4.76234   1
   2  -1   2 341.103 4.74639   3
   2  -1   2 338.546 4.79831   4
  -3   1  -2 1033.08 13.4883   5
  -3   1  -2 1058.34 13.5086   5
  -3   1  -2 1059.97 13.3484   6
  -3   1  -2 1038.60 13.6816   1
   3  -1   2 1047.25 13.5123   5
   3  -1   2 1046.41 13.7935   4
   3  -1   2 1045.98 13.5006   5
   3  -1   2 1051.22 13.8496   3
  -4   1  -2 51.4250 1.36959   5
  -4   1  -2 50.0910 1.35936   5
  -4   1  -2 50.5199 1.60084   1
   4  -1   2 48.9536 1.33313   5
   4  -1   2 48.8051 1.73527   4
   4  -1   2 51.6145 1.35155   5
   4  -1   2 51.4419 1.78990   3
  -5   1  -2 1657.58 21.5598   1
   5  -1   2 1652.32 22.1333   3
   5  -1   2 1646.65 21.9189   4
  -6   1  -2 542.419 8.04869   1
   6  -1   2 539.855 8.81026   3
  -7   1  -2 26.3503 1.93094   4
   7  -1   2 28.9212 2.44361   3
  -8   1  -2 10.8771 1.71224   4
   8  -1   2 11.8282 1.89061   3
   8   0  -2 2.39715 1.68885   3
  -8   0   2 3.66684 1.59751   4
   7   0  -2 24.7228 2.18670   3
  -7   0   2 26.6875 2.02349   4
   6   0  -2 40.5494 2.45164   3
  -6   0   2 36.2379 2.21352   4
   5   0  -2 196.782 4.26881   3
  -5   0   2 195.961 3.93328   4
  -5   0   2 201.930 3.54463   1
   4   0  -2 1811.34 23.5952   5
   4   0  -2 1782.59 23.8725   3
   4   0  -2 1813.28 23.6047   5
   4   0  -2 1834.38 23.2580   2
   4   0  -2 1795.44 22.7887   6
   4   0  -2 1848.97 22.7772   6
  -4   0   2 1812.91 23.5860   5
  -4   0   2 1816.63 22.9485   1
  -4   0   2 1803.62 23.6200   4
   3   0  -2 694.309 9.58779   5
   3   0  -2 712.408 9.39051   2
   3   0  -2 717.991 9.11091   6
   3   0  -2 688.370 9.73476   3
   3   0  -2 693.787 9.57551   5
   3   0  -2 696.866 9.14011   6
  -3   0   2 687.124 9.55492   5
  -3   0   2 703.703 9.58488   5
  -3   0   2 708.053 9.56886   4
  -3   0   2 698.417 9.03133   1
  -3   0   2 709.277 9.34210   6
   2   0  -2 572.495 7.79651   5
   2   0  -2 566.959 7.79886   5
   2   0  -2 567.809 7.84912   3
   2   0  -2 578.304 7.55222   6
   2   0  -2 579.747 7.70816   2
   2   0  -2 581.291 7.52157   6
  -2   0   2 581.841 7.31216   1
  -2   0   2 573.940 7.79817   5
  -2   0   2 586.114 7.60810   6
  -2   0   2 572.626 7.71319   4
   1   0  -2 610.409 8.15477   5
   1   0  -2 616.113 8.10298   2
   1   0  -2 614.791 8.00747   6
   1   0  -2 619.342 8.16407   5
   1   0  -2 610.763 7.97783   6
   1   0  -2 613.035 8.05534   3
  -1   0   2 632.866 8.16930   5
  -1   0   2 627.429 8.02537   6
  -1   0   2 612.707 7.99587   6
  -1   0   2 622.765 8.16027   5
  -1   0   2 631.743 8.03335   4
   0   0  -2 208.018 3.06158   5
   0   0  -2 211.975 2.83508   1
   0   0  -2 218.864 2.95011   6
   0   0  -2 218.350 3.07119   5
   0   0  -2 208.985 2.95474   6
   0   0  -2 212.986 2.97366   2
   0   0   2 211.045 2.95169   6
   0   0   2 204.923 3.05252   5
   0   0   2 217.467 3.08065   5
   0   0   2 216.215 2.93053   4
   0   0   2 210.533 2.93745   6
   0   0   2 215.531 2.85334   3
  -1   0  -2 1926.09 24.7523   2
  -1   0  -2 1902.10 25.5852   5
  -1   0  -2 1914.17 25.2731   6
  -1   0  -2 1893.62 25.6923   5
   1   0   2 1951.74 25.1522   3
   1   0   2 1938.89 25.9709   5
   1   0   2 1960.60 25.4600   4
   1   0   2 1946.48 25.3296   6
   1   0   2 1924.56 26.3451   5
   1   0   2 1958.88 25.4623   6
  -2   0  -2 731.685 9.68260   1
  -2   0  -2 754.969 9.78341   5
  -2   0  -2 741.996 9.58152   6
   2   0   2 730.668 9.77023   5
   2   0   2 743.012 9.45601   6
   2   0   2 723.385 9.73087   4
   2   0   2 726.589 9.76498   5
   2   0   2 745.626 9.43970   6
   2   0   2 730.260 9.80136   3
  -3   0  -2 5.50698 0.61054   6
  -3   0  -2 8.22106 0.77810   1
  -3   0  -2 6.64604 0.73625   5
   3   0   2 7.48704 0.47822   6
   3   0   2 7.19408 0.74156   5
   3   0   2 6.18397 0.78701   4
   3   0   2 4.79478 0.82865   3
   3   0   2 6.14177 0.70648   5
   3   0   2 7.24899 0.57869   6
  -4   0  -2 30.8135 1.41106   5
  -4   0  -2 34.9003 1.44241   1
   4   0   2 33.1653 1.39654   5
   4   0   2 34.8587 1.59240   4
   4   0   2 32.8478 1.46567   5
   4   0   2 34.5603 1.68615   3
  -5   0  -2 223.741 3.96086   1
   5   0   2 222.655 4.28057   4
   5   0   2 217.775 4.51132   3
  -6   0  -2 806.228 11.8381   4
  -6   0  -2 786.990 11.1958   1
   6   0   2 791.523 11.7693   4
   6   0   2 784.006 12.1226   3
  -7   0  -2 158.250 4.20218   4
   7   0   2 156.312 4.45802   3
  -8   0  -2 89.9628 3.68154   4
   8   0   2 92.6073 3.96449   3
   8  -1  -2 91.5791 3.90366   3
  -8   1   2 91.8603 3.53798   4
   7  -1  -2 597.874 10.0794   3
  -7   1   2 610.653 9.67594   4
   6  -1  -2 432.439 7.46469   3
  -6   1   2 431.397 7.10605   4
   5  -1  -2 89.4687 2.15115   2
   5  -1  -2 82.9269 2.65814   3
  -5   1   2 86.2053 1.80966   1
  -5   1   2 89.4017 2.46997   4
   4  -1  -2 4.65900 0.93389   3
   4  -1  -2 4.30145 0.62961   5
   4  -1  -2 4.51038 0.68200   2
   4  -1  -2 4.53844 0.62980   5
  -4   1   2 4.90328 0.62251   5
  -4   1   2 5.53610 0.51196   1
  -4   1   2 3.97566 0.61019   5
  -4   1   2 3.38299 0.75788   4
  -4   1   2 5.16991 0.58863   6
   3  -1  -2 84.0779 1.76819   5
   3  -1  -2 86.0000 1.88844   2
   3  -1  -2 84.7080 1.74732   5
   3  -1  -2 84.8509 2.14706   3
  -3   1   2 83.9418 1.73213   5
  -3   1   2 84.8342 1.58097   6
  -3   1   2 87.3201 1.47344   1
  -3   1   2 86.5219 1.94451   4
   2  -1  -2 3044.96 39.3401   5
   2  -1  -2 2974.75 39.0281   5
   2  -1  -2 2939.16 38.3830   3
   2  -1  -2 3000.50 37.5696   1
   2  -1  -2 2938.07 39.2895   2
  -2   1   2 2983.55 39.3581   5
  -2   1   2 2922.29 38.7683   4
  -2   1   2 2989.13 38.2375   6
   1  -1  -2 3240.85 41.8545   3
   1  -1  -2 3247.61 40.9559   6
   1  -1  -2 3140.55 41.6878   2
   1  -1  -2 3151.61 41.9515   5
   1  -1  -2 3183.86 42.1381   5
   1  -1  -2 3314.79 40.4403   1
   1  -1  -2 3171.11 41.1271   6
  -1   1   2 3199.65 41.1095   6
  -1   1   2 3129.21 40.7819   4
  -1   1   2 3124.47 42.2849   5
  -1   1   2 3211.10 42.1302   3
  -1   1   2 3203.96 42.1096   5
   0  -1  -2 119.973 2.07802   5
   0  -1  -2 119.787 1.93280   6
   0  -1  -2 118.165 1.83473   2
   0  -1  -2 113.892 2.04962   5
   0  -1  -2 119.925 1.92166   6
   0  -1  -2 122.168 1.83383   1
   0   1   2 119.361 2.06771   5
   0   1   2 117.268 2.06150   5
   0   1   2 121.362 1.74372   4
   0   1   2 119.114 1.93582   6
   0   1   2 124.817 2.04031   3
  -1  -1  -2 1358.04 17.0930   6
  -1  -1  -2 1348.50 16.9196   2
  -1  -1  -2 1328.29 17.2845   5
  -1  -1  -2 1289.32 17.7004   5
   1   1   2 1337.01 18.0882   5
   1   1   2 1349.58 17.6311   6
   1   1   2 1350.66 17.3832   4
   1   1   2 1352.35 17.5575   3
   1   1   2 1320.68 17.5886   6
   1   1   2 1353.22 17.3110   5
  -2  -1  -2 7.99395 0.76171   6
  -2  -1  -2 9.50840 0.91580   5
  -2  -1  -2 10.0929 0.89403   5
  -2  -1  -2 8.95612 0.81824   1
   2   1   2 9.28360 0.89248   5
   2   1   2 8.33092 0.76115   6
   2   1   2 7.70754 0.68602   6
   2   1   2 11.3018 0.97767   3
   2   1   2 10.8710 0.92880   5
   2   1   2 8.60234 0.80084   4
  -3  -1  -2 23.3308 1.32725   5
  -3  -1  -2 24.6686 1.17221   6
  -3  -1  -2 26.6537 1.26158   1
  -3  -1  -2 25.7376 1.35155   5
   3   1   2 23.2426 1.25572   4
   3   1   2 26.1137 1.01660   6
   3   1   2 23.3762 1.31561   5
   3   1   2 25.8527 1.52708   3
   3   1   2 25.8678 1.32461   5
   3   1   2 25.6035 1.08736   6
  -4  -1  -2 1101.38 14.4417   1
   4   1   2 1062.19 14.0566   6
   4   1   2 1080.22 14.6646   4
   4   1   2 1073.38 15.0176   3
  -5  -1  -2 136.395 3.01189   1
   5   1   2 136.802 3.65445   3
   5   1   2 135.447 2.23905   6
   5   1   2 138.760 3.30205   4
  -6  -1  -2 133.510 3.14374   1
  -6  -1  -2 131.064 3.60150   4
   6   1   2 129.170 3.85226   3
  -7  -1  -2 68.5579 3.10561   4
   7   1   2 63.2480 3.30636   3
  -8  -1  -2 132.512 4.62485   4
   8   1   2 142.334 4.92387   3
   9  -2  -2 6.28453 1.98903   3
  -9   2   2 6.43746 1.92170   4
   8  -2  -2 45.2303 3.01961   3
  -8   2   2 48.9379 2.83425   4
   7  -2  -2 239.297 5.38003   3
  -7   2   2 240.033 4.94904   4
   6  -2  -2 562.002 9.00736   3
  -6   2   2 558.185 8.60438   4
   5  -2  -2 222.421 3.42357   5
   5  -2  -2 220.783 3.91702   2
   5  -2  -2 219.608 4.35027   3
  -5   2   2 221.759 3.43993   1
  -5   2   2 217.632 4.04773   4
  -5   2   2 219.310 3.41576   5
   4  -2  -2 16.9082 1.39307   3
   4  -2  -2 18.3800 0.82430   5
   4  -2  -2 17.0809 0.80529   5
   4  -2  -2 17.9412 1.14817   2
  -4   2   2 17.4451 0.77858   5
  -4   2   2 16.7770 0.83843   1
  -4   2   2 17.2234 1.17530   4
  -4   2   2 17.9629 0.80424   5
   3  -2  -2 158.292 2.85537   2
   3  -2  -2 152.194 2.34979   1
   3  -2  -2 150.342 2.93384   3
   3  -2  -2 153.107 2.41752   5
   3  -2  -2 153.703 2.40532   5
  -3   2   2 155.479 2.42219   5
  -3   2   2 154.398 2.39959   5
  -3   2   2 152.675 2.62802   4
   2  -2  -2 2780.71 36.7968   5
   2  -2  -2 2806.72 36.0676   1
   2  -2  -2 2832.07 36.0909   3
   2  -2  -2 2744.90 37.3402   2
   2  -2  -2 2851.19 36.8791   5
  -2   2   2 2812.60 37.1419   5
  -2   2   2 2853.59 35.9804   6
  -2   2   2 2778.77 36.1752   4
  -2   2   2 2805.58 36.7870   5
   1  -2  -2 101.361 1.67302   6
   1  -2  -2 103.847 1.68111   1
   1  -2  -2 100.807 1.87169   5
   1  -2  -2 103.438 1.68650   6
   1  -2  -2 100.802 1.87337   2
   1  -2  -2 100.353 1.87949   5
  -1   2   2 102.731 1.43784   4
  -1   2   2 103.152 1.88328   5
  -1   2   2 102.584 1.74222   6
  -1   2   2 98.8417 1.98103   3
  -1   2   2 100.909 1.88848   5
   0  -2  -2 446.592 6.00738   1
   0  -2  -2 438.847 5.98240   2
   0  -2  -2 443.996 6.32702   5
   0  -2  -2 453.752 6.34818   5
   0  -2  -2 435.120 6.09311   6
   0  -2  -2 450.206 6.09537   6
   0   2   2 451.923 6.13102   6
   0   2   2 458.796 6.27773   3
   0   2   2 433.227 6.30117   5
   0   2   2 443.948 6.33480   5
   0   2   2 445.366 5.72775   4
  -1  -2  -2 175.912 2.56616   2
  -1  -2  -2 170.667 3.22039   5
  -1  -2  -2 167.096 3.18634   5
  -1  -2  -2 173.897 2.96768   6
   1   2   2 172.442 2.92049   6
   1   2   2 173.250 2.67255   4
   1   2   2 176.385 2.97365   6
   1   2   2 171.693 3.22606   5
   1   2   2 171.608 3.20310   5
   1   2   2 179.066 3.22597   3
  -2  -2  -2 370.553 5.89903   5
  -2  -2  -2 373.396 5.46166   1
  -2  -2  -2 372.549 5.59313   6
  -2  -2  -2 373.166 5.92196   5
   2   2   2 378.641 5.93525   5
   2   2   2 370.297 5.84693   3
   2   2   2 371.720 5.91429   5
   2   2   2 378.285 5.55570   6
   2   2   2 378.734 5.53800   6
   2   2   2 371.331 5.40128   4
  -3  -2  -2 1567.46 20.7427   5
  -3  -2  -2 1554.26 20.1552   1
  -3  -2  -2 1513.37 20.3347   6
  -3  -2  -2 1558.38 20.7611   5
   3   2   2 1523.34 20.2026   4
   3   2   2 1586.00 20.7990   5
   3   2   2 1566.25 20.1824   6
   3   2   2 1522.19 20.7688   5
   3   2   2 1540.98 20.6892   3
  -4  -2  -2 260.482 4.40522   1
  -4  -2  -2 248.586 4.57940   4
   4   2   2 252.962 4.24913   6
   4   2   2 252.706 4.55354   4
   4   2   2 255.358 5.02805   3
  -5  -2  -2 488.696 7.77108   4
  -5  -2  -2 476.818 7.37743   1
   5   2   2 469.318 8.21495   3
   5   2   2 485.168 7.00479   6
  -6  -2  -2 13.3262 1.62394   4
  -6  -2  -2 16.5458 1.44454   1
   6   2   2 11.1614 1.74952   3
  -7  -2  -2 48.8261 2.96127   4
   7   2   2 50.2998 3.35598   3
   9  -3  -2 331.192 7.40415   3
  -9   3   2 329.229 6.78742   4
   8  -3  -2 76.0450 3.50344   3
  -8   3   2 80.9118 3.15604   4
   7  -3  -2 12.2212 1.64298   3
  -7   3   2 14.6003 1.51059   4
   6  -3  -2 183.496 4.27644   3
   6  -3  -2 193.864 3.84283   2
  -6   3   2 187.663 3.85033   4
   5  -3  -2 278.258 5.09147   3
   5  -3  -2 278.047 4.80330   2
   5  -3  -2 273.665 4.20396   1
  -5   3   2 277.925 4.63885   4
   4  -3  -2 1167.66 15.5279   3
   4  -3  -2 1121.95 15.3240   2
   4  -3  -2 1126.24 14.7252   1
  -4   3   2 1150.76 14.9940   4
   3  -3  -2 1244.55 16.6011   2
   3  -3  -2 1258.79 16.6606   3
   3  -3  -2 1247.25 16.0384   5
   3  -3  -2 1253.70 16.0681   1
   3  -3  -2 1269.87 16.0586   5
  -3   3   2 1252.40 16.0569   5
  -3   3   2 1258.42 16.6698   3
  -3   3   2 1272.69 16.0415   5
  -3   3   2 1244.05 16.0801   4
   2  -3  -2 3.81428 0.59206   1
   2  -3  -2 3.55085 0.76767   2
   2  -3  -2 3.26591 0.65377   5
   2  -3  -2 3.80413 0.63490   5
  -2   3   2 3.74024 0.59052   6
  -2   3   2 2.53775 0.85525   3
  -2   3   2 3.85665 0.41244   4
  -2   3   2 3.47591 0.66223   5
   1  -3  -2 51.4113 1.41264   1
   1  -3  -2 47.6658 1.55221   2
   1  -3  -2 52.9973 1.34471   6
   1  -3  -2 52.6222 1.62322   5
   1  -3  -2 51.6197 1.33181   6
   1  -3  -2 50.6692 1.59680   5
  -1   3   2 51.4169 1.57626   5
  -1   3   2 51.9106 1.44511   6
  -1   3   2 51.2876 1.58462   5
   0  -3  -2 2.16468 0.79979   5
   0  -3  -2 3.59995 0.71828   1
   0  -3  -2 1.39665 0.69931   6
   0  -3  -2 1.86243 0.65710   2
   0  -3  -2 2.43951 0.66735   6
   0  -3  -2 2.49844 0.78739   5
   0   3   2 3.69083 0.95314   3
   0   3   2 2.81917 0.82303   5
   0   3   2 2.60326 0.75560   6
  -1  -3  -2 2564.54 32.9438   1
  -1  -3  -2 2614.01 34.2582   6
  -1  -3  -2 2624.15 33.5594   5
   1   3   2 2568.84 33.3274   3
   1   3   2 2571.74 33.5357   5
   1   3   2 2596.39 34.2161   6
   1   3   2 2610.26 33.5511   5
   1   3   2 2611.83 33.2346   4
   1   3   2 2617.17 33.5462   2
  -2  -3  -2 1430.33 18.7071   4
  -2  -3  -2 1461.78 19.5573   5
  -2  -3  -2 1444.99 18.8566   1
  -2  -3  -2 1434.72 19.5115   5
   2   3   2 1446.51 19.0477   6
   2   3   2 1443.08 19.5383   5
   2   3   2 1438.85 19.5289   5
   2   3   2 1443.47 19.3522   3
   2   3   2 1443.29 18.3586   2
  -3  -3  -2 334.606 5.38799   1
  -3  -3  -2 336.983 5.37650   4
  -3  -3  -2 340.398 6.04025   5
  -3  -3  -2 331.776 6.07918   6
   3   3   2 347.894 6.14042   5
   3   3   2 331.339 5.93890   3
   3   3   2 335.175 5.51002   6
  -4  -3  -2 51.4376 2.14488   4
  -4  -3  -2 51.3522 2.07617   1
   4   3   2 49.2746 2.51488   3
   4   3   2 52.6774 2.00519   6
  -5  -3  -2 114.517 3.23812   4
  -5  -3  -2 114.161 3.01315   1
   5   3   2 115.339 3.73911   3
   5   3   2 109.052 2.75787   6
  -6  -3  -2 403.391 7.28855   4
  -6  -3  -2 399.238 6.81907   1
   6   3   2 406.618 7.98758   3
  -7  -3  -2 51.6270 3.08370   4
   7   3   2 49.3297 3.65868   3
   9  -4  -2 8.19828 1.90318   3
  -9   4   2 7.20274 1.65772   4
   8  -4  -2 24.4139 2.19440   3
  -8   4   2 25.1678 1.91772   4
   7  -4  -2 267.245 5.63281   3
  -7   4   2 265.254 5.06017   4
   6  -4  -2 354.060 6.45067   3
   6  -4  -2 364.118 6.22801   2
  -6   4   2 363.804 5.91124   4
   5  -4  -2 259.451 4.71352   2
   5  -4  -2 254.385 4.03620   1
   5  -4  -2 248.891 4.80900   3
  -5   4   2 250.625 4.23953   4
   4  -4  -2 0.91151 0.84680   2
   4  -4  -2 3.29771 0.64877   1
  -4   4   2 2.09569 0.60262   4
  -4   4   2 1.81133 0.91312   3
   3  -4  -2 348.266 5.12396   1
   3  -4  -2 352.780 5.14093   5
   3  -4  -2 353.225 5.63232   2
   3  -4  -2 355.769 5.13889   5
  -3   4   2 349.334 5.64008   3
  -3   4   2 358.499 5.08061   6
  -3   4   2 351.354 5.14128   5
  -3   4   2 362.656 5.15021   5
  -3   4   2 360.700 4.84418   4
   2  -4  -2 3840.64 48.9261   6
   2  -4  -2 3786.30 50.2178   5
   2  -4  -2 3868.67 50.8001   5
   2  -4  -2 3773.94 49.0387   6
   2  -4  -2 3781.15 48.7627   2
   2  -4  -2 3782.94 49.4611   1
  -2   4   2 3712.99 49.7029   5
  -2   4   2 3843.73 51.5153   3
  -2   4   2 3824.82 48.7147   6
  -2   4   2 3918.72 50.1540   5
   1  -4  -2 7863.57 104.653   2
   1  -4  -2 8104.33 103.626   6
   1  -4  -2 8024.35 104.151   1
   1  -4  -2 8172.34 104.333   6
   1  -4  -2 8137.82 105.672   5
   1  -4  -2 8057.50 106.304   5
  -1   4   2 8112.41 106.270   5
  -1   4   2 7957.78 106.223   5
  -1   4   2 8006.76 104.853   3
  -1   4   2 8110.86 103.885   6
   0  -4  -2 569.185 8.61207   5
   0  -4  -2 561.578 8.17775   6
   0  -4  -2 576.374 8.62685   5
   0  -4  -2 581.027 7.46346   4
   0  -4  -2 566.970 8.07039   1
   0  -4  -2 576.105 8.10137   2
   0  -4  -2 584.086 8.19195   6
   0   4   2 587.257 8.66085   5
   0   4   2 594.858 8.67106   5
   0   4   2 573.199 8.26049   6
   0   4   2 593.343 8.51049   3
  -1  -4  -2 2.45697 0.85202   5
  -1  -4  -2 1.45935 0.80776   5
  -1  -4  -2 1.37363 0.73412   1
  -1  -4  -2 1.61170 0.52526   4
  -1  -4  -2 1.24914 0.70149   6
   1   4   2 1.59483 0.82584   5
   1   4   2 3.47220 1.01515   3
   1   4   2 3.37282 0.95690   5
   1   4   2 2.12419 0.66681   2
   1   4   2 2.10588 0.75490   6
  -2  -4  -2 705.155 9.73059   4
  -2  -4  -2 738.423 11.6359   5
  -2  -4  -2 696.548 9.98045   1
  -2  -4  -2 701.412 10.7717   5
  -2  -4  -2 703.851 10.2736   6
   2   4   2 704.004 10.5787   3
   2   4   2 718.234 10.8356   5
   2   4   2 699.559 10.2624   6
  -3  -4  -2 454.467 6.87260   4
  -3  -4  -2 445.813 6.97378   1
   3   4   2 447.644 7.19961   6
   3   4   2 447.169 7.65649   3
  -4  -4  -2 818.777 11.8861   4
  -4  -4  -2 843.720 11.8675   1
   4   4   2 814.014 11.9801   6
   4   4   2 824.578 12.7594   3
  -5  -4  -2 1.70768 1.20220   4
  -5  -4  -2 -0.1293 1.10947   1
   5   4   2 1.29058 1.50329   3
  -6  -4  -2 38.5946 3.15550   1
  -6  -4  -2 39.2409 2.58723   4
   6   4   2 29.8479 2.54354   3
   9  -5  -2 1.55585 1.77673   3
   8  -5  -2 9.61257 1.79152   3
   7  -5  -2 130.771 3.93129   3
   7  -5  -2 134.958 3.66095   2
  -7   5   2 130.094 3.24538   4
   6  -5  -2 575.043 9.22268   2
  -6   5   2 591.059 9.41313   3
  -6   5   2 588.192 8.57385   4
   5  -5  -2 533.626 8.59373   2
   5  -5  -2 559.788 7.85358   1
  -5   5   2 554.307 7.87065   4
  -5   5   2 547.350 8.67764   3
   4  -5  -2 77.2701 2.01098   1
   4  -5  -2 79.2062 2.56363   2
   4  -5  -2 78.7041 1.76498   5
  -4   5   2 74.6619 2.51010   3
  -4   5   2 80.9591 1.75273   5
   3  -5  -2 286.730 4.60115   5
   3  -5  -2 287.610 5.08044   2
   3  -5  -2 285.918 4.54215   1
  -3   5   2 289.021 5.04261   3
  -3   5   2 290.423 4.61185   5
   2  -5  -2 1766.63 22.4109   6
   2  -5  -2 1768.50 22.4087   6
   2  -5  -2 1781.84 23.2186   2
   2  -5  -2 1731.90 23.1097   5
   2  -5  -2 1767.70 22.7763   1
   2  -5  -2 1748.06 23.1110   5
  -2   5   2 1764.95 23.2119   3
  -2   5   2 1751.24 23.1066   5
  -2   5   2 1764.92 23.1163   5
   1  -5  -2 1566.93 21.4381   5
   1  -5  -2 1596.02 21.3395   5
   1  -5  -2 1521.22 20.6910   6
   1  -5  -2 1623.24 21.0690   2
   1  -5  -2 1606.40 20.7962   1
  -1   5   2 1654.27 20.9849   6
  -1   5   2 1617.55 21.2670   3
  -1   5   2 1567.32 21.3159   5
  -1   5   2 1601.88 21.3420   5
   0  -5  -2 732.077 10.3759   1
   0  -5  -2 749.826 10.5449   6
   0  -5  -2 747.575 11.0762   5
   0   5   2 752.528 10.9136   3
   0   5   2 740.320 10.4809   2
   0   5   2 755.686 11.0957   5
   0   5   2 748.911 11.1058   5
   0   5   2 737.950 10.6252   6
  -1  -5  -2 588.992 8.71806   1
  -1  -5  -2 597.564 8.96636   6
  -1  -5  -2 609.377 9.56808   5
   1   5   2 589.862 9.00421   6
   1   5   2 602.023 9.55569   5
   1   5   2 607.496 8.62649   2
   1   5   2 596.695 9.28596   3
  -2  -5  -2 203.270 4.02459   1
  -2  -5  -2 208.597 4.29899   6
   2   5   2 205.078 4.66332   3
   2   5   2 203.145 4.25140   6
  -3  -5  -2 393.482 6.55232   1
   3   5   2 402.057 6.85454   6
   3   5   2 393.441 7.32269   3
  -4  -5  -2 498.494 8.06739   1
   4   5   2 503.648 9.04599   3
   4   5   2 510.458 9.43705   6
  -5  -5  -2 63.4450 2.69642   1
   5   5   2 67.1817 3.67572   3
  -9   6   2 193.548 5.53107   3
  -8   6   2 33.7084 2.81597   3
   7  -6  -2 28.3884 2.34457   2
  -7   6   2 29.0452 2.20080   3
   6  -6  -2 153.583 4.00544   2
  -6   6   2 150.690 4.00000   3
   5  -6  -2 560.351 9.08378   2
   5  -6  -2 572.671 8.23273   1
  -5   6   2 555.472 8.97268   3
   4  -6  -2 1058.88 14.1865   1
   4  -6  -2 1036.14 14.9042   2
  -4   6   2 1045.07 14.8097   3
   3  -6  -2 46.1175 1.84819   1
   3  -6  -2 47.5642 2.26681   2
  -3   6   2 48.0007 2.36780   3
   2  -6  -2 458.775 7.33458   2
   2  -6  -2 451.677 6.45423   6
   2  -6  -2 444.438 6.85173   1
  -2   6   2 458.630 7.40600   3
   1  -6  -2 21.5031 1.43740   6
   1  -6  -2 21.6164 1.78034   2
   1  -6  -2 21.7261 1.42110   1
  -1   6   2 21.3169 1.73666   3
   0  -6  -2 400.308 6.38168   6
   0  -6  -2 380.920 6.26560   1
   0   6   2 385.389 6.81055   3
   0   6   2 396.070 6.41627   2
  -1  -6  -2 953.127 13.5572   6
  -1  -6  -2 919.408 13.2276   1
   1   6   2 951.101 13.9078   3
   1   6   2 950.041 13.6433   6
  -2  -6  -2 58.5945 2.42949   1
  -2  -6  -2 59.7864 2.57592   6
   2   6   2 64.4382 2.68761   6
   2   6   2 66.6391 3.15569   3
  -3  -6  -2 167.197 3.97301   1
   3   6   2 172.071 4.27030   6
   3   6   2 172.343 4.67729   3
  -4  -6  -2 27.2433 1.92422   1
   4   6   2 22.7702 2.37978   3
  -5  -6  -2 195.106 4.70311   1
   8  -7  -2 97.2407 3.84827   2
  -8   7   2 104.071 4.00304   3
   7  -7  -2 21.8692 2.05793   2
  -7   7   2 24.2021 2.15786   3
   6  -7  -2 4.22672 1.43322   2
  -6   7   2 4.60954 1.46914   3
   5  -7  -2 11.1496 1.56150   2
   5  -7  -2 8.52210 1.16992   1
  -5   7   2 10.1123 1.53383   3
   4  -7  -2 71.2179 2.31671   1
   4  -7  -2 70.6925 2.86538   2
  -4   7   2 71.5303 2.87240   3
   3  -7  -2 249.313 4.56361   1
   3  -7  -2 246.006 5.11662   2
  -3   7   2 250.094 5.10759   3
   2  -7  -2 25.8449 1.74903   1
   2  -7  -2 27.5779 2.15807   2
   2  -7  -2 29.1335 1.38822   6
  -2   7   2 28.5656 2.38374   3
   1  -7  -2 26.8358 1.69761   1
   1  -7  -2 27.4018 1.68140   6
  -1   7   2 27.7144 2.12594   2
  -1   7   2 23.8701 1.94870   3
   0  -7  -2 1.01172 1.01274   6
   0  -7  -2 1.43922 1.08753   1
   0   7   2 3.44529 1.19581   2
   0   7   2 -0.3172 1.38407   3
  -1  -7  -2 129.933 3.44451   1
  -1  -7  -2 131.305 3.52157   6
   1   7   2 131.014 4.01280   3
  -2  -7  -2 220.145 4.98412   6
  -2  -7  -2 224.176 4.74537   1
   2   7   2 225.025 5.49230   3
  -3  -7  -2 -0.7927 1.25431   1
   3   7   2 0.13818 1.61334   3
  -4  -7  -2 25.6617 2.05643   1
   4   7   2 25.6591 2.68550   3
   8  -8  -2 1.48173 1.75854   2
   7  -8  -2 259.708 6.04581   2
  -7   8   2 248.172 5.83867   3
   6  -8  -2 188.889 4.99106   2
  -6   8   2 178.731 4.75562   3
   5  -8  -2 98.7127 2.93310   1
   5  -8  -2 101.026 3.66658   2
  -5   8   2 98.3850 3.54911   3
   4  -8  -2 11.8615 1.33250   1
   4  -8  -2 8.86963 1.60596   2
  -4   8   2 10.5080 1.68774   3
   3  -8  -2 32.7771 2.07587   1
   3  -8  -2 32.3956 2.51170   2
  -3   8   2 26.4588 2.12620   3
   2  -8  -2 1493.13 20.2522   1
   2  -8  -2 1489.33 19.6155   6
  -2   8   2 1485.77 20.8784   2
  -2   8   2 1487.45 20.8616   3
   1  -8  -2 920.907 13.4814   1
   1  -8  -2 940.894 13.2427   6
  -1   8   2 945.809 14.1605   3
  -1   8   2 930.176 13.8714   2
   0  -8  -2 336.371 6.89716   6
   0  -8  -2 354.000 6.33798   1
   0   8   2 363.836 7.09129   3
  -1  -8  -2 31.2531 2.33381   1
   1   8   2 35.3918 2.95661   3
  -2  -8  -2 5.69216 1.52244   1
   2   8   2 5.90755 1.89377   3
  -3  -8  -2 118.951 3.84186   1
   3   8   2 108.801 5.05825   3
   7  -9  -2 -2.9475 1.71395   2
   6  -9  -2 176.182 5.17720   2
   5  -9  -2 206.597 4.51495   1
   5  -9  -2 206.265 5.42023   2
  -5   9   2 200.312 5.11939   3
   4  -9  -2 202.842 4.44479   1
  -4   9   2 201.650 5.32738   2
  -4   9   2 200.379 5.07208   3
   3  -9  -2 3.84133 1.32009   1
  -3   9   2 2.59860 1.72610   3
  -3   9   2 2.73493 1.63759   2
   2  -9  -2 5.94305 1.40199   1
  -2   9   2 2.80123 1.74947   3
  -2   9   2 3.42511 1.60462   2
   1  -9  -2 60.6162 2.77893   1
  -1   9   2 57.8035 3.44667   3
  -1   9   2 60.8453 3.18602   2
   0  -9  -2 163.905 4.25666   1
   0   9   2 161.776 4.83823   3
  -1  -9  -2 79.7238 3.33370   1
   1   9   2 81.1519 3.99638   3
   5 -10  -2 108.944 3.54823   1
  -5  10   2 102.408 4.48293   2
   4 -10  -2 315.269 6.18228   1
  -4  10   2 311.379 7.14214   2
   3 -10  -2 309.040 6.21215   1
  -3  10   2 316.807 7.10953   2
  -3  10   2 316.672 6.89897   3
   2 -10  -2 29.6835 2.15408   1
  -2  10   2 27.6625 2.61964   3
  -2  10   2 30.3558 2.54881   2
   1 -10  -2 0.74398 1.49629   1
  -1  10   2 -3.1458 1.79607   3
   0  10   2 6.21693 2.15230   3
  -1  10  -3 10.0264 2.22144   2
   1 -10   3 8.29098 1.68713   1
  -2  10  -3 167.058 5.24818   2
   2 -10   3 158.910 4.34474   1
  -3  10  -3 498.812 9.53714   2
   3 -10   3 488.128 8.56897   1
  -4  10  -3 48.9484 3.78913   2
   4 -10   3 48.0058 2.89237   1
  -5  10  -3 48.1921 3.83092   2
   5 -10   3 44.6975 2.89454   1
  -2  -9   3 119.704 3.96228   1
  -1  -9   3 173.536 4.35785   1
   0   9  -3 18.1919 2.25537   2
   0  -9   3 16.0994 1.70070   1
  -1   9  -3 1.54739 1.72252   2
   1  -9   3 -1.9619 1.15749   1
  -2   9  -3 126.648 4.33406   2
   2  -9   3 131.872 3.65472   1
  -3   9  -3 94.3808 3.95291   2
   3  -9   3 99.9091 3.28195   1
  -4   9  -3 306.580 6.82480   2
   4  -9   3 304.549 5.98532   1
  -5   9  -3 5.89461 1.90566   2
   5  -9   3 8.60514 1.54606   1
  -6   9  -3 3.47042 1.83311   2
   6  -9   3 1.60400 1.40843   1
  -7   9  -3 8.52151 2.09260   2
   7  -9   3 7.22143 1.57980   1
   3   8  -3 52.5690 3.55014   3
  -3  -8   3 55.7915 2.71611   1
   2   8  -3 37.1896 2.88256   3
  -2  -8   3 39.8386 2.38800   1
  -1  -8   3 11.2388 1.46060   1
   0   8  -3 63.1861 3.20088   2
   0  -8   3 60.3819 2.49523   1
  -1   8  -3 236.994 5.46983   2
   1  -8   3 237.512 4.42248   6
   1  -8   3 239.973 4.77848   1
  -2   8  -3 55.9904 3.12691   2
   2  -8   3 55.2467 1.64747   6
   2  -8   3 54.5012 2.35799   1
  -3   8  -3 109.414 3.86140   2
   3  -8   3 109.679 3.11626   1
  -4   8  -3 52.9779 3.00152   2
   4  -8   3 49.4135 2.42924   1
  -5   8  -3 281.657 6.21388   2
   5  -8   3 291.579 5.54874   1
  -6   8  -3 361.982 7.28024   2
   6  -8   3 352.490 6.51409   1
  -7   8  -3 264.038 6.25573   2
   7  -8   3 281.671 5.67454   1
   4   7  -3 24.5696 2.51787   3
   3   7  -3 212.499 5.38493   3
  -3  -7   3 218.869 4.57056   1
   2   7  -3 456.366 8.00302   3
  -2  -7   3 452.329 7.38781   1
  -2  -7   3 442.362 7.82657   6
   1   7  -3 239.937 5.10545   2
   1   7  -3 238.915 4.97476   3
  -1  -7   3 233.071 4.58973   1
  -1  -7   3 232.322 4.84509   6
   0   7  -3 55.3883 2.74541   2
   0   7  -3 48.0020 2.39814   3
   0  -7   3 53.4353 2.14490   6
   0  -7   3 53.3091 2.23695   1
  -1   7  -3 402.298 7.19064   2
  -1   7  -3 411.193 6.83279   3
   1  -7   3 401.052 6.58584   1
   1  -7   3 404.134 6.35283   6
  -2   7  -3 507.212 8.51702   2
   2  -7   3 508.212 7.87577   1
   2  -7   3 511.644 7.11873   6
  -3   7  -3 1270.63 18.0748   2
   3  -7   3 1275.87 17.3978   1
  -4   7  -3 17.2594 1.77343   2
   4  -7   3 15.8714 1.38053   1
  -5   7  -3 27.2819 2.41686   2
   5  -7   3 26.5848 2.00185   1
  -6   7  -3 318.612 6.38673   2
   6  -7   3 319.434 5.84746   1
  -7   7  -3 317.350 6.54303   2
   7  -7   3 330.678 6.13602   1
   5   6  -3 17.8650 2.30374   3
   4   6  -3 75.1486 3.55417   3
   3   6  -3 21.3118 1.85236   6
   3   6  -3 19.3846 1.97348   3
  -3  -6   3 18.2994 1.46694   1
   2   6  -3 416.296 7.36850   2
   2   6  -3 408.099 7.17472   6
   2   6  -3 410.998 7.17278   3
  -2  -6   3 406.472 7.08910   6
  -2  -6   3 415.685 6.62412   1
   1   6  -3 1500.61 20.3451   3
   1   6  -3 1490.89 20.4623   2
  -1  -6   3 1497.81 19.9807   1
  -1  -6   3 1513.47 20.3685   6
   0   6  -3 32.6253 2.20555   2
   0   6  -3 35.7385 1.99345   3
   0  -6   3 34.9948 1.81099   1
  -1   6  -3 184.255 3.58377   3
  -1   6  -3 177.825 4.12037   2
   1  -6   3 185.068 3.41183   6
   1  -6   3 182.788 3.62718   1
  -2   6  -3 476.028 7.06086   3
  -2   6  -3 477.218 7.81589   2
   2  -6   3 475.624 6.53672   6
   2  -6   3 474.654 7.23589   1
  -3   6  -3 1245.99 17.5494   2
   3  -6   3 1279.05 17.0260   1
  -4   6  -3 1068.92 15.2410   2
   4  -6   3 1063.59 14.6586   1
  -5   6  -3 58.4887 2.64517   2
   5  -6   3 57.7673 2.26490   1
  -6   6  -3 9.03200 1.48698   2
   6  -6   3 10.8360 1.32362   1
   7  -6   3 10.1244 1.47756   1
   6   5  -3 62.4422 4.90399   3
  -6  -5   3 75.2021 3.29329   4
   5   5  -3 340.385 7.14600   3
  -5  -5   3 332.309 6.33131   4
   4   5  -3 528.789 8.69667   6
   4   5  -3 526.116 9.13266   3
  -4  -5   3 527.626 8.42000   4
   3   5  -3 86.3037 3.12615   3
   3   5  -3 81.9116 2.82500   6
  -3  -5   3 83.0435 2.55239   4
  -3  -5   3 86.3641 2.39163   1
   2   5  -3 156.958 3.62694   2
   2   5  -3 157.968 3.68021   6
   2   5  -3 155.361 3.67317   3
  -2  -5   3 161.847 3.25512   4
  -2  -5   3 153.239 3.18201   1
  -2  -5   3 152.695 3.59561   6
   1   5  -3 104.489 2.84851   6
   1   5  -3 108.527 2.80919   3
   1   5  -3 101.355 3.17016   5
   1   5  -3 107.158 2.93832   2
  -1  -5   3 104.710 3.16895   5
  -1  -5   3 101.632 2.71883   6
  -1  -5   3 102.962 2.36154   4
  -1  -5   3 102.876 2.49231   1
   0   5  -3 647.128 9.12714   3
   0   5  -3 653.190 9.36491   6
   0   5  -3 634.613 9.48955   2
   0   5  -3 645.382 9.76883   5
   0  -5   3 641.639 8.76628   4
   0  -5   3 626.116 9.73748   5
   0  -5   3 644.722 9.05547   1
  -1   5  -3 169.469 3.61874   6
  -1   5  -3 166.243 3.57091   2
  -1   5  -3 162.195 3.43889   5
  -1   5  -3 168.276 3.06960   3
  -1   5  -3 164.030 3.48819   5
   1  -5   3 165.470 2.96788   6
   1  -5   3 162.262 3.43950   5
   1  -5   3 165.169 2.80048   4
   1  -5   3 160.234 3.10980   1
  -2   5  -3 618.107 10.2011   5
  -2   5  -3 654.393 9.56663   2
  -2   5  -3 647.495 9.24106   5
  -2   5  -3 651.415 8.83351   3
   2  -5   3 645.659 8.66136   4
   2  -5   3 642.891 9.07159   1
   2  -5   3 633.662 8.38614   6
   2  -5   3 652.586 8.38762   6
  -3   5  -3 154.042 2.86290   5
  -3   5  -3 154.414 2.88753   3
  -3   5  -3 153.250 3.51131   2
   3  -5   3 155.752 2.89801   5
   3  -5   3 156.420 2.77675   4
  -4   5  -3 705.326 10.4958   2
  -4   5  -3 715.565 9.88216   3
   4  -5   3 699.008 10.0728   1
   4  -5   3 721.456 9.83858   4
  -5   5  -3 573.577 9.30626   3
  -5   5  -3 557.144 8.72918   2
   5  -5   3 550.440 8.35358   1
   5  -5   3 559.886 8.22886   4
  -6   5  -3 78.7527 2.73688   2
   6  -5   3 76.2371 2.44631   4
   6  -5   3 77.1225 2.54161   1
  -7   5  -3 356.247 6.25662   1
   7  -5   3 361.172 6.37383   4
   8  -5   3 2.89706 1.34695   4
  -9   5  -3 34.5336 2.44402   4
   6   4  -3 0.50536 1.72196   3
  -6  -4   3 3.70624 1.46033   4
   5   4  -3 10.0135 1.76633   3
  -5  -4   3 11.5654 1.50431   4
   4   4  -3 194.506 4.61634   3
   4   4  -3 193.924 4.15417   6
  -4  -4   3 197.776 3.68784   1
  -4  -4   3 192.716 4.12583   4
   3   4  -3 86.1883 2.66634   6
   3   4  -3 88.0816 2.91210   3
   3   4  -3 85.1428 2.57960   2
  -3  -4   3 90.1910 2.25660   1
  -3  -4   3 86.0309 2.47968   4
  -3  -4   3 85.7782 2.73993   6
   2   4  -3 24.8243 1.94070   5
   2   4  -3 27.0163 1.94481   5
   2   4  -3 27.0362 1.73816   6
   2   4  -3 26.5859 1.80903   2
   2   4  -3 30.0155 1.80693   3
  -2  -4   3 29.7883 1.40678   1
  -2  -4   3 24.3513 1.63958   6
  -2  -4   3 27.2105 1.96668   5
  -2  -4   3 24.5834 1.48909   4
  -2  -4   3 26.5591 1.85317   5
   1   4  -3 345.097 5.55839   6
   1   4  -3 347.677 5.42314   3
   1   4  -3 345.734 5.93418   5
   1   4  -3 344.623 5.54925   2
   1   4  -3 341.471 5.92225   5
  -1  -4   3 343.031 5.15007   4
  -1  -4   3 335.133 5.46269   6
  -1  -4   3 347.453 5.17088   1
  -1  -4   3 337.843 5.91305   5
   0   4  -3 1.26826 0.78509   5
   0   4  -3 0.94533 0.79847   2
   0   4  -3 3.28338 0.76171   6
   0   4  -3 0.95078 0.72446   5
   0   4  -3 1.18346 0.67398   3
   0  -4   3 2.44082 0.65711   6
   0  -4   3 1.86104 0.80267   5
   0  -4   3 1.35174 0.63456   1
   0  -4   3 1.56419 0.79646   5
   0  -4   3 3.08756 0.62662   4
  -1   4  -3 925.831 11.7861   3
  -1   4  -3 897.017 11.9989   6
  -1   4  -3 876.326 12.2751   5
  -1   4  -3 912.941 12.3236   5
  -1   4  -3 888.272 12.3468   2
   1  -4   3 872.091 11.8001   6
   1  -4   3 878.698 11.9321   1
   1  -4   3 884.439 12.2801   5
   1  -4   3 905.985 11.7426   4
   1  -4   3 907.604 12.2994   5
   1  -4   3 915.001 11.8242   6
  -2   4  -3 95.2733 2.46646   2
  -2   4  -3 96.7548 1.87199   3
  -2   4  -3 97.0785 2.11676   5
  -2   4  -3 94.0165 1.92677   6
   2  -4   3 96.2089 1.89940   4
   2  -4   3 97.1390 2.07978   5
   2  -4   3 93.4401 2.07168   5
   2  -4   3 97.7239 2.13187   1
  -3   4  -3 283.296 4.19749   5
  -3   4  -3 288.101 4.23400   5
  -3   4  -3 294.389 4.34454   3
  -3   4  -3 286.676 4.86307   2
   3  -4   3 288.826 4.21463   5
   3  -4   3 287.696 4.22842   5
   3  -4   3 284.490 4.38155   4
   3  -4   3 285.015 4.55229   1
  -4   4  -3 226.444 4.19826   2
   4  -4   3 222.429 3.84384   4
   4  -4   3 230.037 3.97533   1
   4  -4   3 221.795 3.80400   3
  -5   4  -3 8.69474 1.17727   2
   5  -4   3 8.85340 1.05600   3
   5  -4   3 7.19001 1.04016   4
   5  -4   3 8.29057 1.09648   1
  -6   4  -3 91.3541 2.61780   1
   6  -4   3 85.4828 2.62014   4
   6  -4   3 84.0109 2.66540   3
  -7   4  -3 235.172 4.65548   1
   7  -4   3 242.078 4.90900   4
   8  -4   3 241.237 5.30714   4
  -9   4  -3 38.2896 2.78511   4
   7   3  -3 249.441 6.43461   3
  -7  -3   3 250.531 5.75258   4
   6   3  -3 425.371 8.15273   3
  -6  -3   3 415.150 7.52833   4
   5   3  -3 1.13729 1.33031   3
   5   3  -3 3.07648 1.01792   6
  -5  -3   3 3.11729 1.25113   4
   4   3  -3 371.935 6.71872   3
   4   3  -3 384.832 6.25458   6
  -4  -3   3 389.610 5.75873   1
  -4  -3   3 378.138 6.34769   4
   3   3  -3 306.289 5.38647   3
   3   3  -3 304.067 4.97937   2
   3   3  -3 306.224 5.65135   5
   3   3  -3 311.315 5.19462   6
  -3  -3   3 308.604 5.62538   5
  -3  -3   3 295.345 4.61356   1
  -3  -3   3 297.359 5.03588   4
  -3  -3   3 297.633 5.20908   6
   2   3  -3 926.460 13.3196   5
   2   3  -3 932.680 12.8686   3
   2   3  -3 934.321 12.8045   2
   2   3  -3 942.170 12.8846   6
   2   3  -3 956.208 13.4992   5
  -2  -3   3 944.318 12.6608   4
  -2  -3   3 950.677 13.3610   5
  -2  -3   3 950.399 12.3785   1
  -2  -3   3 936.203 13.2935   5
  -2  -3   3 936.511 12.8661   6
   1   3  -3 5309.85 71.1367   5
   1   3  -3 5429.03 68.2708   6
   1   3  -3 5326.14 69.2093   3
   1   3  -3 5312.38 70.4743   2
  -1  -3   3 5320.23 71.7449   5
  -1  -3   3 5237.12 68.2676   1
  -1  -3   3 5296.40 68.4798   4
  -1  -3   3 5245.40 70.3195   5
  -1  -3   3 5283.87 69.6930   6
   0   3  -3 511.322 7.61762   5
   0   3  -3 514.596 7.32041   6
   0   3  -3 532.102 7.08065   3
   0   3  -3 513.220 7.49197   2
   0   3  -3 512.809 7.60108   5
   0  -3   3 515.193 7.60273   5
   0  -3   3 532.277 7.25145   6
   0  -3   3 524.608 7.12087   1
   0  -3   3 523.565 7.10634   4
   0  -3   3 523.497 7.26183   6
   0  -3   3 531.197 7.63289   5
  -1   3  -3 7.19814 1.01636   2
  -1   3  -3 6.98718 0.63260   3
  -1   3  -3 4.79654 0.75478   5
  -1   3  -3 5.09550 0.71643   6
  -1   3  -3 4.82143 0.79114   5
   1  -3   3 4.91966 0.69431   1
   1  -3   3 5.85509 0.61308   6
   1  -3   3 5.61779 0.78895   5
   1  -3   3 5.54710 0.69661   4
   1  -3   3 5.91052 0.77633   5
   1  -3   3 5.82850 0.64469   6
  -2   3  -3 313.220 4.62105   5
  -2   3  -3 315.345 5.00796   2
  -2   3  -3 322.307 4.41159   3
  -2   3  -3 326.666 4.67532   5
  -2   3  -3 321.073 4.45075   6
   2  -3   3 312.624 4.71326   1
   2  -3   3 321.559 4.63667   4
   2  -3   3 315.091 4.63028   5
  -3   3  -3 1288.39 16.1715   5
  -3   3  -3 1248.50 16.1334   5
  -3   3  -3 1272.43 16.7668   2
   3  -3   3 1272.40 16.5611   4
   3  -3   3 1282.68 16.4020   3
   3  -3   3 1264.98 16.1585   5
   3  -3   3 1266.66 16.5882   1
   3  -3   3 1267.71 16.1463   5
  -4   3  -3 1228.86 16.1674   2
   4  -3   3 1226.21 16.1216   1
   4  -3   3 1202.95 16.0465   3
   4  -3   3 1204.88 16.1245   4
  -5   3  -3 4.83755 0.98906   1
  -5   3  -3 6.36418 0.97507   2
   5  -3   3 5.68141 1.00678   4
   5  -3   3 5.52303 1.02345   3
  -6   3  -3 58.2909 2.21965   1
   6  -3   3 62.1081 2.37987   4
   6  -3   3 62.2920 2.42288   3
  -7   3  -3 2.02551 1.13586   1
   7  -3   3 2.60728 1.23761   3
   7  -3   3 1.79337 1.23117   4
  -8   3  -3 586.784 9.84510   4
   8  -3   3 595.615 9.85351   4
   7   2  -3 71.7275 3.74737   3
  -7  -2   3 60.7872 3.07291   4
   6   2  -3 166.606 4.53432   3
   6   2  -3 165.086 3.08262   6
  -6  -2   3 161.546 4.11606   4
   5   2  -3 503.697 7.44387   6
   5   2  -3 493.478 8.43966   3
  -5  -2   3 502.224 8.02079   4
   4   2  -3 158.383 3.10570   2
   4   2  -3 158.159 3.18572   6
   4   2  -3 159.657 3.72799   3
  -4  -2   3 153.336 3.37877   4
  -4  -2   3 160.285 2.79062   1
   3   2  -3 6.11363 0.85994   6
   3   2  -3 5.74682 0.81806   2
   3   2  -3 4.59390 0.95328   5
   3   2  -3 3.97497 0.89940   5
   3   2  -3 4.99139 0.94707   3
  -3  -2   3 6.28709 0.97340   5
  -3  -2   3 3.78244 0.83795   4
  -3  -2   3 5.98048 0.63870   1
  -3  -2   3 5.69129 0.96802   5
  -3  -2   3 6.31715 0.86734   6
   2   2  -3 325.573 5.11864   6
   2   2  -3 335.357 5.45866   5
   2   2  -3 327.138 5.14895   3
   2   2  -3 337.444 5.11154   2
   2   2  -3 338.007 5.06882   6
   2   2  -3 330.498 5.46191   5
  -2  -2   3 341.080 5.14303   6
  -2  -2   3 331.007 5.02342   4
  -2  -2   3 337.103 4.67229   1
  -2  -2   3 332.692 5.44995   5
  -2  -2   3 333.727 5.43954   5
   1   2  -3 1164.07 15.4245   5
   1   2  -3 1136.55 15.4144   5
   1   2  -3 1177.54 15.1499   6
   1   2  -3 1154.15 15.1838   2
   1   2  -3 1144.88 14.9854   3
  -1  -2   3 1165.29 15.1165   6
  -1  -2   3 1174.30 14.7784   1
  -1  -2   3 1150.78 15.4206   5
  -1  -2   3 1151.75 14.9884   4
  -1  -2   3 1156.41 15.4153   5
   0   2  -3 868.223 11.5949   6
   0   2  -3 887.349 11.8427   5
   0   2  -3 909.334 11.3181   3
   0   2  -3 891.309 11.7566   2
   0   2  -3 860.289 11.8226   5
   0  -2   3 896.419 11.5772   6
   0  -2   3 881.343 11.5634   6
   0  -2   3 880.126 11.8173   5
   0  -2   3 899.388 11.5132   4
   0  -2   3 894.361 11.4229   1
   0  -2   3 889.289 11.8375   5
  -1   2  -3 1063.19 13.7011   5
  -1   2  -3 1046.94 13.4760   6
   1  -2   3 1052.24 13.6855   5
   1  -2   3 1021.81 13.6620   5
   1  -2   3 1071.07 13.7418   6
   1  -2   3 1047.28 13.3781   6
   1  -2   3 1058.16 13.5477   4
   1  -2   3 1055.53 13.5285   1
  -2   2  -3 816.756 10.4059   6
  -2   2  -3 806.218 10.8155   2
  -2   2  -3 807.453 10.5877   5
  -2   2  -3 821.817 10.6186   5
   2  -2   3 804.680 10.6054   5
   2  -2   3 808.110 10.7220   1
   2  -2   3 820.849 10.6084   5
   2  -2   3 817.386 10.4528   3
   2  -2   3 814.384 10.7256   4
  -3   2  -3 3.08753 0.67623   2
  -3   2  -3 2.81190 0.44893   5
  -3   2  -3 3.23991 0.46434   5
   3  -2   3 3.04556 0.46248   5
   3  -2   3 3.68822 0.72164   4
   3  -2   3 3.39978 0.46997   5
   3  -2   3 3.33571 0.59521   3
   3  -2   3 3.91096 0.72717   1
  -4   2  -3 1275.11 16.4805   5
  -4   2  -3 1300.69 16.8208   2
  -4   2  -3 1301.72 17.0314   1
  -4   2  -3 1297.05 16.4759   5
   4  -2   3 1308.99 16.4826   5
   4  -2   3 1295.17 16.5217   5
   4  -2   3 1279.37 17.1188   4
   4  -2   3 1282.97 17.1010   3
  -5   2  -3 790.741 10.3252   5
  -5   2  -3 777.028 10.9627   1
   5  -2   3 790.174 10.3686   5
   5  -2   3 783.341 11.2154   4
   5  -2   3 797.789 11.2998   3
  -6   2  -3 30.7232 1.87746   1
   6  -2   3 32.2621 2.06215   4
   6  -2   3 30.9380 2.08827   3
  -7   2  -3 4.91372 1.19316   1
   7  -2   3 4.88624 1.37369   3
   7  -2   3 3.01795 1.25815   4
  -8   2  -3 102.820 3.59977   4
   8  -2   3 102.111 3.78800   3
   8   1  -3 198.385 5.68890   3
  -8  -1   3 192.718 5.08255   4
   7   1  -3 20.0703 2.18676   3
  -7  -1   3 25.2908 2.03566   4
   6   1  -3 42.6346 2.71266   3
  -6  -1   3 44.4380 2.35772   4
   5   1  -3 1077.16 14.1047   6
   5   1  -3 1069.67 15.3171   3
  -5  -1   3 1065.71 14.9329   4
   4   1  -3 5038.00 65.4580   2
   4   1  -3 5106.92 67.1490   3
   4   1  -3 5049.60 65.5916   6
  -4  -1   3 5012.79 66.4295   4
  -4  -1   3 5092.95 63.9420   1
   3   1  -3 1442.28 19.1883   5
   3   1  -3 1476.13 19.2084   5
   3   1  -3 1468.95 19.1215   3
   3   1  -3 1423.67 18.6691   6
   3   1  -3 1441.46 18.7264   6
   3   1  -3 1417.97 18.7522   2
  -3  -1   3 1440.21 18.2795   1
  -3  -1   3 1457.46 18.8456   6
  -3  -1   3 1443.15 19.1921   5
  -3  -1   3 1433.57 18.8820   4
  -3  -1   3 1452.02 19.1726   5
   2   1  -3 1439.36 18.7403   5
   2   1  -3 1421.71 18.5334   3
   2   1  -3 1427.38 18.4241   6
   2   1  -3 1468.25 18.4020   6
   2   1  -3 1414.18 18.4636   2
   2   1  -3 1420.87 18.7436   5
  -2  -1   3 1437.05 18.0764   1
  -2  -1   3 1424.51 18.7340   5
  -2  -1   3 1404.30 18.7101   5
  -2  -1   3 1435.47 18.4515   4
  -2  -1   3 1421.26 18.4341   6
   1   1  -3 880.949 11.5829   5
   1   1  -3 869.650 11.4444   2
   1   1  -3 886.258 11.6048   5
   1   1  -3 875.183 11.3253   6
   1   1  -3 868.271 11.3576   6
   1   1  -3 853.495 11.2388   3
  -1  -1   3 889.036 11.5327   6
  -1  -1   3 846.546 11.5589   5
  -1  -1   3 853.766 11.2853   4
  -1  -1   3 867.950 11.5695   5
  -1  -1   3 867.598 11.3322   6
  -1  -1   3 863.422 10.9831   1
   0   1  -3 1009.84 13.2345   5
   0   1  -3 1029.87 13.0375   6
   0   1  -3 1001.95 13.2330   5
   0   1  -3 1000.27 13.0525   6
   0   1  -3 1010.78 12.7668   3
   0  -1   3 1016.51 13.0368   6
   0  -1   3 1012.22 13.0173   4
   0  -1   3 1023.96 12.8696   1
   0  -1   3 1018.17 13.5924   6
   0  -1   3 1038.88 13.2572   5
   1  -1   3 9999.99 126.588   1
  -2   1  -3 1789.24 23.3043   2
  -2   1  -3 1824.83 23.1717   6
  -2   1  -3 1823.57 23.5014   1
  -2   1  -3 1834.77 23.9594   5
   2  -1   3 1846.97 23.6519   3
   2  -1   3 1816.41 24.3087   5
   2  -1   3 1812.20 23.8714   4
   2  -1   3 1799.02 23.9036   5
  -3   1  -3 1149.01 15.3108   1
  -3   1  -3 1191.11 15.0155   6
  -3   1  -3 1178.17 15.1708   5
  -3   1  -3 1171.34 15.1801   5
  -3   1  -3 1176.95 14.9978   2
   3  -1   3 1169.44 15.3671   3
   3  -1   3 1181.43 15.2172   5
   3  -1   3 1169.97 15.1685   5
   3  -1   3 1159.17 15.3957   4
  -4   1  -3 41.7813 1.34431   5
  -4   1  -3 43.2833 1.36759   5
  -4   1  -3 44.6233 1.17168   2
  -4   1  -3 39.0226 1.58412   1
   4  -1   3 43.5432 1.34607   5
   4  -1   3 44.3993 1.34858   5
   4  -1   3 41.2832 1.69016   3
   4  -1   3 42.8797 1.69598   4
  -5   1  -3 316.756 5.14765   1
   5  -1   3 303.409 5.35897   4
   5  -1   3 316.041 5.51700   3
  -6   1  -3 435.569 6.89562   1
   6  -1   3 436.249 7.29425   4
   6  -1   3 444.294 7.54184   3
  -7   1  -3 547.470 8.42105   1
   7  -1   3 542.453 8.99340   4
   7  -1   3 542.087 9.25865   3
  -8   1  -3 3.25053 1.51861   4
   8  -1   3 6.36081 1.71759   3
   8   0  -3 386.827 7.98260   3
  -8   0   3 394.102 7.51191   4
   7   0  -3 296.379 6.36189   3
  -7   0   3 297.854 5.94633   4
   6   0  -3 88.4842 3.25548   3
  -6   0   3 89.4898 2.94700   4
   5   0  -3 239.923 4.85950   3
   5   0  -3 251.091 4.18504   2
  -5   0   3 245.650 4.58854   4
   4   0  -3 115.017 1.98919   6
   4   0  -3 115.264 2.59183   5
   4   0  -3 117.022 2.40067   2
   4   0  -3 112.302 2.57876   5
   4   0  -3 118.036 1.95315   6
   4   0  -3 112.256 2.79491   3
  -4   0   3 113.230 1.87750   1
  -4   0   3 113.292 2.56747   5
  -4   0   3 112.344 2.53544   5
  -4   0   3 110.402 2.60170   4
   3   0  -3 2245.32 29.0965   3
   3   0  -3 2249.35 29.0193   5
   3   0  -3 2230.82 29.9108   6
   3   0  -3 2271.19 29.3071   2
   3   0  -3 2267.20 29.0448   5
   3   0  -3 2299.98 28.9204   6
  -3   0   3 2264.31 29.0303   5
  -3   0   3 2269.01 29.0188   5
  -3   0   3 2235.68 28.9048   4
  -3   0   3 2313.32 28.5595   1
  -3   0   3 2265.88 29.3614   6
   2   0  -3 482.980 6.40237   6
   2   0  -3 473.869 6.44827   6
   2   0  -3 469.172 6.70650   5
   2   0  -3 468.091 6.66755   3
   2   0  -3 476.972 6.64285   2
   2   0  -3 489.787 6.73938   5
  -2   0   3 475.480 6.47078   6
  -2   0   3 480.438 6.56897   4
  -2   0   3 468.842 6.69328   5
   1   0  -3 902.084 11.5447   6
   1   0  -3 918.566 11.7846   5
   1   0  -3 902.174 11.6970   2
   1   0  -3 894.346 11.7798   5
   1   0  -3 909.126 11.5939   6
   1   0  -3 910.870 11.5671   3
  -1   0   3 881.410 11.5618   6
  -1   0   3 863.775 11.7461   5
  -1   0   3 881.169 11.5933   6
  -1   0   3 915.795 11.5551   4
  -1   0   3 897.459 11.7802   5
   0   0  -3 183.260 2.98370   5
   0   0  -3 195.736 2.82922   6
   0   0  -3 184.914 2.83727   6
   0   0  -3 192.452 2.67318   1
   0   0  -3 193.312 2.99574   5
   0   0  -3 193.025 2.87196   2
   0   0   3 186.763 2.82913   6
   0   0   3 186.579 2.98990   5
   0   0   3 193.704 2.69712   3
   0   0   3 191.391 3.00302   5
   0   0   3 196.366 2.80783   4
   0   0   3 191.367 2.83178   6
  -1   0  -3 2620.01 34.4407   6
  -1   0  -3 2635.29 34.1874   2
  -1   0  -3 2637.07 35.0973   5
  -1   0  -3 2637.90 34.8325   1
  -1   0  -3 2623.27 35.2991   5
   1   0   3 2687.86 34.5178   6
   1   0   3 2652.17 35.3410   5
   1   0   3 2664.87 34.7142   6
   1   0   3 2675.44 34.5106   3
   1   0   3 2562.38 33.9206   4
   1   0   3 2589.03 35.2885   5
  -2   0  -3 1319.04 17.0324   5
  -2   0  -3 1294.83 16.7995   6
  -2   0  -3 1328.07 16.9216   1
  -2   0  -3 1318.80 16.5413   2
  -2   0  -3 1304.86 17.0054   5
   2   0   3 1334.72 16.9078   6
   2   0   3 1317.06 16.9403   4
   2   0   3 1316.54 17.0262   5
   2   0   3 1278.20 17.0145   5
   2   0   3 1324.47 16.6622   6
   2   0   3 1302.47 16.9579   3
  -3   0  -3 1630.14 20.9012   5
  -3   0  -3 1613.49 20.6606   6
  -3   0  -3 1632.58 20.9210   5
  -3   0  -3 1591.58 20.7719   1
   3   0   3 1584.11 20.5526   6
   3   0   3 1600.68 20.8712   4
   3   0   3 1617.34 20.9317   5
   3   0   3 1619.80 20.9200   5
   3   0   3 1608.12 20.9926   3
   3   0   3 1614.62 20.4924   6
  -4   0  -3 36.0168 1.51795   5
  -4   0  -3 34.5298 1.55080   1
   4   0   3 33.7780 1.63353   4
   4   0   3 34.5446 1.78467   3
  -5   0  -3 125.787 2.86751   1
   5   0   3 115.481 3.02606   4
   5   0   3 120.334 3.24593   3
  -6   0  -3 201.724 4.02986   1
   6   0   3 203.964 4.68943   3
  -7   0  -3 303.101 6.13368   4
  -7   0  -3 299.786 5.52376   1
   7   0   3 316.495 6.49848   3
  -8   0  -3 843.079 13.2935   4
   8   0   3 842.319 13.7392   3
   8  -1  -3 2.46116 1.70953   3
  -8   1   3 3.77993 1.51832   4
   7  -1  -3 750.865 12.1507   3
  -7   1   3 780.451 11.7186   4
   6  -1  -3 643.750 10.1574   3
  -6   1   3 638.280 9.70181   4
   5  -1  -3 20.6433 1.60300   3
   5  -1  -3 17.4986 1.40954   2
  -5   1   3 14.8715 1.25022   4
   4  -1  -3 907.217 12.0112   5
   4  -1  -3 905.342 12.0331   5
   4  -1  -3 869.998 12.0460   2
   4  -1  -3 875.289 12.4005   3
  -4   1   3 900.251 11.9984   5
  -4   1   3 883.961 11.7470   6
  -4   1   3 896.891 11.3877   1
  -4   1   3 895.113 12.1213   4
   3  -1  -3 641.383 8.94181   2
   3  -1  -3 639.177 9.12228   3
   3  -1  -3 643.587 8.87787   5
   3  -1  -3 657.548 8.86777   5
  -3   1   3 664.107 8.88818   5
  -3   1   3 649.774 8.61853   6
  -3   1   3 651.282 8.87535   4
  -3   1   3 665.551 8.27101   1
   2  -1  -3 4246.15 56.8222   5
   2  -1  -3 4362.20 55.0895   6
   2  -1  -3 4385.84 56.9849   5
   2  -1  -3 4275.54 55.7429   3
   2  -1  -3 4179.38 56.4025   2
   2  -1  -3 4338.46 55.2356   6
  -2   1   3 4369.15 55.7084   6
  -2   1   3 4349.56 57.0554   5
  -2   1   3 4293.33 56.2515   4
   1  -1  -3 7122.02 91.3285   5
   1  -1  -3 7044.07 89.9465   6
   1  -1  -3 7036.54 90.9370   2
   1  -1  -3 7066.63 89.8082   6
   1  -1  -3 7146.50 91.4471   5
  -1   1   3 7033.62 91.5500   5
  -1   1   3 6916.31 91.2959   5
  -1   1   3 7051.54 89.3668   4
  -1   1   3 7049.47 90.1141   6
  -1   1   3 6972.54 90.5324   3
   0  -1  -3 936.881 11.8969   6
   0  -1  -3 923.154 11.8631   6
   0  -1  -3 920.901 12.0708   5
   0  -1  -3 922.847 11.7951   2
   0  -1  -3 923.925 11.7358   1
   0   1   3 928.079 11.6986   4
   0   1   3 914.481 11.9005   3
   0   1   3 905.635 11.8689   6
   0   1   3 900.538 12.0535   5
   0   1   3 915.001 12.0844   5
   0   1   3 919.368 11.8835   6
  -1  -1  -3 1246.13 15.4846   2
  -1  -1  -3 1233.75 15.7813   6
  -1  -1  -3 1218.86 15.9947   5
  -1  -1  -3 1230.98 15.6986   1
  -1  -1  -3 1184.56 15.9911   5
   1   1   3 1229.75 16.0134   5
   1   1   3 1251.27 15.7549   6
   1   1   3 1233.29 15.6379   4
   1   1   3 1221.80 16.0191   5
   1   1   3 1213.00 15.8424   3
   1   1   3 1208.81 15.7417   6
  -2  -1  -3 2480.00 33.5442   5
  -2  -1  -3 2531.35 33.5968   5
  -2  -1  -3 2614.12 33.3569   6
  -2  -1  -3 2601.91 33.5168   1
   2   1   3 2548.49 33.0969   5
   2   1   3 2550.35 33.5479   3
   2   1   3 2579.99 33.7085   4
   2   1   3 2542.84 33.4607   6
   2   1   3 2517.13 34.2111   5
   2   1   3 2528.02 33.0666   6
  -3  -1  -3 639.777 8.95675   1
  -3  -1  -3 660.995 9.32541   5
  -3  -1  -3 641.730 9.00014   6
  -3  -1  -3 637.717 9.30220   5
   3   1   3 643.190 9.31045   3
   3   1   3 650.306 9.04836   4
   3   1   3 659.976 8.81053   6
   3   1   3 648.644 8.78120   6
   3   1   3 636.044 9.29827   5
   3   1   3 659.827 9.35101   5
  -4  -1  -3 1678.72 21.6414   1
   4   1   3 1655.53 22.1662   3
   4   1   3 1644.43 21.1939   6
   4   1   3 1638.55 21.8127   4
  -5  -1  -3 414.342 6.50850   1
   5   1   3 399.717 6.75998   4
   5   1   3 419.998 7.19782   3
  -6  -1  -3 12.4606 1.34356   1
  -6  -1  -3 11.2531 1.51440   4
   6   1   3 9.67990 1.57928   3
  -7  -1  -3 2.73481 1.39641   4
   7   1   3 2.72439 1.59304   3
   8   1   3 57.6381 3.66939   3
   9  -2  -3 12.9537 2.73028   3
  -9   2   3 12.8696 2.38675   4
   8  -2  -3 121.126 4.30555   3
  -8   2   3 128.614 3.84592   4
   7  -2  -3 1.35925 1.35528   3
  -7   2   3 1.89555 1.16749   4
   6  -2  -3 174.143 3.55366   2
   6  -2  -3 166.983 4.10416   3
  -6   2   3 166.997 3.68838   4
   5  -2  -3 497.196 7.30178   2
   5  -2  -3 460.462 7.61615   3
  -5   2   3 485.242 7.26298   4
  -5   2   3 477.318 6.80595   5
   4  -2  -3 664.870 8.81678   5
   4  -2  -3 652.197 9.22124   2
   4  -2  -3 652.161 8.84972   5
   4  -2  -3 650.215 9.46670   3
  -4   2   3 639.722 8.77435   5
  -4   2   3 648.387 9.05342   4
  -4   2   3 660.846 8.49855   1
  -4   2   3 653.736 8.82652   5
   3  -2  -3 459.375 6.34269   5
   3  -2  -3 450.921 6.74379   3
   3  -2  -3 442.813 6.61723   2
   3  -2  -3 459.751 6.32275   5
   3  -2  -3 453.023 5.95785   1
  -3   2   3 463.607 6.33037   5
  -3   2   3 456.706 6.31319   5
  -3   2   3 449.076 6.33157   4
  -3   2   3 460.570 6.11138   6
   2  -2  -3 2325.22 29.6363   6
   2  -2  -3 2351.93 30.7623   5
   2  -2  -3 2261.53 30.5153   2
   2  -2  -3 2247.11 30.8787   5
   2  -2  -3 2283.73 29.3518   1
   2  -2  -3 2301.94 29.4962   6
  -2   2   3 2374.70 29.8423   6
  -2   2   3 2289.18 29.9550   5
  -2   2   3 2300.22 30.0548   4
   1  -2  -3 25.7031 0.82580   1
   1  -2  -3 23.7920 1.06266   5
   1  -2  -3 24.3550 1.03590   2
   1  -2  -3 24.7906 0.90253   6
   1  -2  -3 26.9551 1.08591   5
   1  -2  -3 25.6379 0.92454   6
  -1   2   3 22.6617 0.96817   5
  -1   2   3 24.6038 0.96302   6
  -1   2   3 26.7353 0.72054   4
  -1   2   3 26.7989 1.06985   5
   0  -2  -3 55.4130 1.28310   2
   0  -2  -3 56.5066 1.41967   6
   0  -2  -3 55.8931 1.62397   5
   0  -2  -3 55.3482 1.62360   5
   0  -2  -3 53.2921 1.41361   6
   0   2   3 55.0775 1.59589   5
   0   2   3 53.4453 1.61956   3
   0   2   3 55.2174 1.58747   5
   0   2   3 56.3812 1.08161   4
   0   2   3 55.9255 1.44151   6
  -1  -2  -3 57.7886 1.89069   5
  -1  -2  -3 60.4328 1.67209   6
  -1  -2  -3 59.6339 1.24384   2
  -1  -2  -3 58.0142 1.60363   1
   1   2   3 56.6275 1.60695   6
   1   2   3 58.5484 1.90130   5
   1   2   3 55.8531 1.67127   6
   1   2   3 56.7798 1.85598   5
   1   2   3 55.5939 1.38430   4
  -2  -2  -3 302.280 4.97354   5
  -2  -2  -3 286.305 4.93173   5
  -2  -2  -3 291.212 4.51061   1
  -2  -2  -3 292.068 4.63395   6
   2   2   3 283.627 4.53404   6
   2   2   3 278.997 4.89184   5
   2   2   3 292.878 4.84755   3
   2   2   3 300.831 4.98798   5
   2   2   3 289.717 4.53536   6
   2   2   3 291.073 4.41371   4
  -3  -2  -3 305.342 5.62176   5
  -3  -2  -3 310.097 4.98076   1
  -3  -2  -3 318.159 5.46928   5
  -3  -2  -3 314.426 5.11596   6
   3   2   3 315.092 5.46924   5
   3   2   3 314.213 4.98953   4
   3   2   3 316.378 5.43370   3
   3   2   3 309.576 4.94413   6
  -4  -2  -3 44.6047 1.92259   1
   4   2   3 47.8128 2.33812   3
   4   2   3 48.8663 1.71458   6
   4   2   3 47.6565 1.97778   4
  -5  -2  -3 433.952 7.23741   4
  -5  -2  -3 432.442 6.93422   1
   5   2   3 430.873 6.45909   6
   5   2   3 448.436 7.77106   3
  -6  -2  -3 157.007 3.67505   1
  -6  -2  -3 160.321 4.09139   4
   6   2   3 151.363 4.45076   3
  -7  -2  -3 129.588 4.05651   4
   7   2   3 130.075 4.57517   3
   9  -3  -3 64.0336 3.77831   3
  -9   3   3 65.9399 3.23211   4
   8  -3  -3 449.584 8.46948   3
  -8   3   3 442.519 7.80450   4
   7  -3  -3 35.3001 2.56589   3
  -7   3   3 32.4228 2.13240   4
   6  -3  -3 304.444 5.32075   2
   6  -3  -3 293.844 5.70953   3
  -6   3   3 293.051 5.20502   4
   5  -3  -3 211.301 3.18335   5
   5  -3  -3 210.846 4.04103   2
   5  -3  -3 204.833 4.27192   3
  -5   3   3 210.377 3.17503   5
  -5   3   3 207.261 3.78872   4
   4  -3  -3 496.763 7.51087   3
   4  -3  -3 500.449 6.71110   5
   4  -3  -3 481.308 7.34862   2
   4  -3  -3 492.833 6.71326   5
   4  -3  -3 482.355 6.61052   1
  -4   3   3 495.170 6.69148   5
  -4   3   3 485.457 6.92662   4
  -4   3   3 490.615 6.69900   5
   3  -3  -3 1102.10 14.1672   1
   3  -3  -3 1092.13 14.8060   2
   3  -3  -3 1089.20 14.3752   5
   3  -3  -3 1126.44 14.4159   5
  -3   3   3 1098.42 14.3614   5
  -3   3   3 1088.92 14.2254   4
  -3   3   3 1118.87 14.2028   6
  -3   3   3 1118.13 14.9094   3
  -3   3   3 1112.35 14.4172   5
   2  -3  -3 781.500 10.7868   5
   2  -3  -3 785.939 10.9303   2
   2  -3  -3 798.312 10.8149   5
   2  -3  -3 828.363 10.3513   6
   2  -3  -3 810.419 10.4953   1
   2  -3  -3 800.105 10.3329   6
  -2   3   3 822.657 11.0539   3
  -2   3   3 813.274 10.5816   6
  -2   3   3 801.591 10.8184   5
  -2   3   3 802.229 10.2568   4
  -2   3   3 803.800 10.8003   5
   1  -3  -3 631.664 8.48997   1
   1  -3  -3 625.839 8.53903   6
   1  -3  -3 639.954 8.89647   5
   1  -3  -3 619.375 8.71808   2
   1  -3  -3 637.661 8.90762   5
   1  -3  -3 646.283 8.55481   6
  -1   3   3 633.815 8.89792   5
  -1   3   3 625.871 8.90774   3
  -1   3   3 646.089 8.91053   5
  -1   3   3 643.182 8.63708   6
   0  -3  -3 348.728 5.51577   5
   0  -3  -3 339.913 5.00373   2
   0  -3  -3 350.836 5.15919   6
   0  -3  -3 334.987 5.00584   1
   0  -3  -3 340.364 5.48728   5
   0  -3  -3 338.630 5.13557   6
   0   3   3 344.111 5.43996   3
   0   3   3 348.595 5.51040   5
   0   3   3 341.170 4.57314   4
   0   3   3 347.347 5.21267   6
  -1  -3  -3 410.686 6.00784   1
  -1  -3  -3 409.354 6.53631   5
  -1  -3  -3 411.753 5.70396   2
  -1  -3  -3 405.089 6.15035   6
   1   3   3 414.002 6.39983   3
   1   3   3 403.929 6.16641   6
   1   3   3 413.536 5.68474   4
   1   3   3 437.650 8.09351   5
   1   3   3 400.741 6.49916   5
  -2  -3  -3 79.3942 2.11970   1
  -2  -3  -3 85.1662 2.25296   6
  -2  -3  -3 86.1129 2.53851   5
  -2  -3  -3 78.0659 2.48617   5
   2   3   3 83.3250 1.92073   4
   2   3   3 80.9265 2.18131   6
   2   3   3 85.5701 2.55272   5
   2   3   3 87.1743 2.54153   3
   2   3   3 79.1382 2.46729   5
  -3  -3  -3 747.181 10.4233   1
   3   3   3 736.877 10.3165   4
   3   3   3 740.933 10.5225   6
   3   3   3 722.490 10.9945   3
  -4  -3  -3 51.0310 2.13630   1
  -4  -3  -3 51.9806 2.13086   4
   4   3   3 50.4800 2.64370   3
   4   3   3 52.0103 2.04538   6
  -5  -3  -3 262.373 4.88432   1
  -5  -3  -3 256.926 5.04772   4
   5   3   3 252.094 4.56480   6
   5   3   3 242.290 5.60602   3
  -6  -3  -3 112.535 3.30305   1
  -6  -3  -3 115.520 3.60992   4
   6   3   3 117.963 4.18954   3
  -7  -3  -3 275.133 6.05282   4
   7   3   3 275.794 8.12584   3
   9  -4  -3 3.68256 1.77440   3
  -9   4   3 5.90596 1.58747   4
   8  -4  -3 46.4281 2.99292   3
  -8   4   3 48.2820 2.52644   4
   7  -4  -3 388.769 6.80784   2
   7  -4  -3 380.374 7.23933   3
  -7   4   3 393.199 6.57139   4
   6  -4  -3 286.323 5.33881   2
   6  -4  -3 289.684 5.67209   3
  -6   4   3 287.367 4.98430   4
   5  -4  -3 135.946 3.01937   1
   5  -4  -3 137.846 3.29664   2
   5  -4  -3 132.750 3.40349   3
  -5   4   3 141.543 2.82105   4
   4  -4  -3 429.964 6.01745   5
   4  -4  -3 423.385 6.03012   1
   4  -4  -3 418.668 6.74888   2
  -4   4   3 427.574 6.24078   5
  -4   4   3 429.455 6.05777   4
  -4   4   3 432.327 6.87816   3
  -4   4   3 433.629 5.99725   5
   3  -4  -3 357.319 5.14885   1
   3  -4  -3 350.887 5.71898   2
   3  -4  -3 362.967 5.35683   5
   3  -4  -3 361.925 5.33051   5
  -3   4   3 362.192 5.32285   5
  -3   4   3 357.322 4.87347   4
  -3   4   3 358.204 5.82374   3
  -3   4   3 349.931 5.11309   6
   2  -4  -3 143.704 2.99014   2
   2  -4  -3 149.685 2.42424   6
   2  -4  -3 150.519 2.91461   5
   2  -4  -3 147.304 2.89234   5
   2  -4  -3 151.236 2.42498   6
   2  -4  -3 146.308 2.61404   1
  -2   4   3 152.886 2.92885   5
  -2   4   3 148.166 3.12630   3
  -2   4   3 149.489 2.68015   6
  -2   4   3 146.547 2.87379   5
   1  -4  -3 1917.85 24.9442   6
   1  -4  -3 1925.47 25.4495   5
   1  -4  -3 1948.52 24.9788   6
   1  -4  -3 1939.75 25.1811   2
   1  -4  -3 1936.41 24.9412   1
   1  -4  -3 1950.78 25.4358   5
  -1   4   3 2013.46 25.1530   6
  -1   4   3 1988.39 25.4905   5
  -1   4   3 1913.73 25.3940   3
  -1   4   3 1963.09 25.4619   5
   0  -4  -3 653.683 9.11505   6
   0  -4  -3 654.710 8.36594   4
   0  -4  -3 638.963 9.58467   5
   0  -4  -3 653.340 9.59150   5
   0  -4  -3 613.921 9.08633   6
   0  -4  -3 653.485 8.98232   2
   0  -4  -3 628.464 8.96358   1
   0   4   3 655.652 9.61312   5
   0   4   3 662.821 9.59624   5
   0   4   3 653.467 9.20067   6
   0   4   3 668.209 9.49648   3
  -1  -4  -3 231.122 3.51766   4
  -1  -4  -3 228.328 3.95561   1
  -1  -4  -3 228.939 4.53364   5
  -1  -4  -3 226.715 4.12996   6
  -1  -4  -3 230.723 4.56115   5
   1   4   3 223.876 4.15028   6
   1   4   3 234.822 4.47125   3
   1   4   3 234.746 4.57292   5
   1   4   3 228.925 4.54662   5
   1   4   3 230.649 3.73878   2
  -2  -4  -3 271.720 4.71799   1
  -2  -4  -3 281.824 4.41640   4
  -2  -4  -3 273.924 5.38011   5
  -2  -4  -3 279.918 4.95146   6
   2   4   3 273.857 5.36744   5
   2   4   3 273.970 4.91617   6
   2   4   3 271.057 5.28816   3
  -3  -4  -3 572.431 8.63263   1
  -3  -4  -3 581.624 8.44979   4
   3   4   3 575.590 8.82266   6
   3   4   3 569.858 9.28804   3
  -4  -4  -3 690.927 10.1428   4
  -4  -4  -3 666.774 10.1305   1
   4   4   3 680.823 10.2466   6
   4   4   3 686.812 11.0333   3
  -5  -4  -3 8.25727 1.38241   1
  -5  -4  -3 7.17567 1.37264   4
   5   4   3 4.77527 1.65079   3
  -6  -4  -3 5.13553 1.53848   4
  -6  -4  -3 4.09864 1.43219   1
   6   4   3 2.42047 1.85280   3
   9  -5  -3 120.983 4.56062   3
   8  -5  -3 40.7482 2.96347   3
   7  -5  -3 182.101 4.70527   3
   7  -5  -3 185.158 4.42415   2
   6  -5  -3 491.015 8.05573   2
  -6   5   3 470.807 8.17148   3
   5  -5  -3 700.642 9.62335   1
   5  -5  -3 699.215 10.5785   2
  -5   5   3 694.554 10.6134   3
   4  -5  -3 449.795 7.28431   2
   4  -5  -3 448.105 6.49894   1
  -4   5   3 445.918 7.30995   3
   3  -5  -3 161.291 3.52148   2
   3  -5  -3 164.880 2.99582   1
  -3   5   3 161.506 3.21455   5
  -3   5   3 164.856 3.64375   3
   2  -5  -3 330.077 4.77435   6
   2  -5  -3 325.566 5.03734   1
   2  -5  -3 326.727 4.77482   6
   2  -5  -3 320.577 5.38249   5
   2  -5  -3 325.507 5.42942   2
  -2   5   3 317.798 5.35298   5
  -2   5   3 330.890 5.41798   5
  -2   5   3 318.299 5.57403   3
   1  -5  -3 511.338 7.44748   6
   1  -5  -3 529.588 8.06029   5
   1  -5  -3 512.433 7.68423   2
   1  -5  -3 509.564 7.45733   1
  -1   5   3 511.268 8.04720   5
  -1   5   3 519.686 7.65115   6
  -1   5   3 514.946 8.01074   5
  -1   5   3 506.963 7.96287   3
   0  -5  -3 1476.65 19.9132   6
   0  -5  -3 1510.84 19.7849   2
   0  -5  -3 1528.53 20.5680   5
   0   5   3 1502.66 20.0455   6
   0   5   3 1518.63 20.3711   3
   0   5   3 1472.37 20.5096   5
  -1  -5  -3 189.436 3.91519   6
  -1  -5  -3 187.093 3.73971   1
   1   5   3 190.509 4.36516   5
   1   5   3 193.620 3.55807   2
   1   5   3 190.051 4.25046   3
   1   5   3 192.151 3.95746   6
  -2  -5  -3 78.9457 2.64312   6
  -2  -5  -3 76.0653 2.46768   1
   2   5   3 76.1535 2.60235   6
   2   5   3 73.6164 3.06716   3
  -3  -5  -3 71.6729 2.57167   1
   3   5   3 70.7406 3.17774   3
   3   5   3 68.0322 2.65894   6
  -4  -5  -3 394.124 6.76925   1
   4   5   3 386.118 7.64395   3
  -5  -5  -3 359.468 6.57290   1
   5   5   3 356.794 7.67564   3
  -6  -5  -3 1.08243 1.78678   1
  -9   6   3 54.5904 3.50075   3
   8  -6  -3 172.891 5.45494   2
  -8   6   3 162.505 4.76478   3
   7  -6  -3 3.81349 1.38187   2
  -7   6   3 2.64966 1.44336   3
   6  -6  -3 74.9343 2.96255   2
  -6   6   3 70.0322 3.04546   3
   5  -6  -3 40.4368 1.75610   1
   5  -6  -3 41.4337 2.39979   2
  -5   6   3 41.0354 2.46356   3
   4  -6  -3 670.979 9.36167   1
   4  -6  -3 649.574 10.1144   2
  -4   6   3 657.906 10.1401   3
   3  -6  -3 640.475 9.16929   1
   3  -6  -3 650.538 9.83081   2
  -3   6   3 639.153 9.85235   3
   2  -6  -3 924.557 12.7919   1
   2  -6  -3 941.334 12.4684   6
   2  -6  -3 933.088 13.2381   2
  -2   6   3 926.335 13.4000   3
   1  -6  -3 316.370 5.17552   6
   1  -6  -3 305.035 5.21801   1
   1  -6  -3 320.034 5.49393   2
  -1   6   3 309.539 5.81331   3
   0  -6  -3 27.9872 1.80390   6
   0  -6  -3 33.1282 1.81257   1
   0   6   3 27.8657 2.40579   3
   0   6   3 34.3378 1.95746   2
  -1  -6  -3 713.841 10.4649   1
  -1  -6  -3 711.364 10.6964   6
   1   6   3 705.746 11.1122   3
   1   6   3 708.349 10.7519   6
  -2  -6  -3 178.432 3.96994   1
  -2  -6  -3 169.405 4.14329   6
   2   6   3 175.721 4.16172   6
   2   6   3 172.870 4.56680   3
  -3  -6  -3 202.198 4.47026   1
   3   6   3 210.786 4.76812   6
   3   6   3 203.813 5.25621   3
  -4  -6  -3 10.7548 1.58233   1
   4   6   3 15.0032 2.15556   3
  -5  -6  -3 27.0746 2.10138   1
   8  -7  -3 173.102 4.93745   2
  -8   7   3 177.919 5.13563   3
   7  -7  -3 115.210 3.88756   2
  -7   7   3 109.622 3.95934   3
   6  -7  -3 38.0495 2.63852   2
  -6   7   3 40.5903 2.71896   3
   5  -7  -3 51.2553 2.74068   2
   5  -7  -3 47.4910 2.03034   1
  -5   7   3 55.8686 2.78618   3
   4  -7  -3 8.71211 1.16554   1
   4  -7  -3 5.86157 1.34065   2
  -4   7   3 6.74535 1.49610   3
   3  -7  -3 748.522 10.7579   1
   3  -7  -3 759.829 11.4577   2
  -3   7   3 741.324 11.4229   3
   2  -7  -3 334.621 6.11546   2
   2  -7  -3 337.919 5.26397   6
   2  -7  -3 329.752 5.66258   1
  -2   7   3 336.510 6.34907   3
   1  -7  -3 297.712 5.35101   1
   1  -7  -3 303.044 5.21951   6
   1  -7  -3 301.455 5.58786   2
  -1   7   3 303.267 6.05372   3
  -1   7   3 298.405 5.63679   2
   0  -7  -3 2.49985 1.12392   1
   0  -7  -3 2.25550 1.07088   6
   0   7   3 3.48387 1.19704   2
   0   7   3 3.67862 1.53106   3
  -1  -7  -3 48.0358 2.41425   1
  -1  -7  -3 47.3758 2.38697   6
   1   7   3 49.8268 3.03669   3
  -2  -7  -3 55.1618 2.73535   6
  -2  -7  -3 52.9074 2.55152   1
   2   7   3 55.3387 3.31773   3
  -3  -7  -3 125.259 3.74594   1
   3   7   3 136.457 4.60962   3
  -4  -7  -3 35.4893 2.68576   1
   8  -8  -3 42.0295 3.24502   2
  -8   8   3 49.0798 3.40801   3
   7  -8  -3 107.924 4.05321   2
  -7   8   3 110.244 4.10775   3
   6  -8  -3 199.354 5.20721   2
  -6   8   3 205.799 5.14635   3
   5  -8  -3 408.926 6.73686   1
   5  -8  -3 406.170 7.68757   2
  -5   8   3 402.833 7.58328   3
   4  -8  -3 46.4207 2.73802   2
   4  -8  -3 55.6136 2.33284   1
  -4   8   3 52.1440 2.96602   3
   3  -8  -3 183.069 4.01099   1
   3  -8  -3 188.650 4.62505   2
  -3   8   3 186.170 4.72557   3
   2  -8  -3 28.4515 2.02772   1
   2  -8  -3 25.3446 1.99270   2
   2  -8  -3 27.0639 1.52606   6
  -2   8   3 27.8689 2.26229   3
  -2   8   3 27.3880 2.43360   2
   1  -8  -3 116.518 3.08637   6
   1  -8  -3 119.206 3.39142   1
  -1   8   3 125.154 3.64340   2
  -1   8   3 119.326 3.95794   3
   0  -8  -3 559.998 9.02159   1
   0   8   3 572.939 9.85820   3
  -1  -8  -3 32.9335 2.14690   1
   1   8   3 30.7534 2.54616   3
  -2  -8  -3 15.3508 1.75597   1
   2   8   3 11.5526 2.09145   3
   7  -9  -3 10.8564 2.14896   2
   6  -9  -3 25.1922 2.41939   2
  -6   9   3 33.1974 2.58796   3
   5  -9  -3 2.42791 1.64593   2
   5  -9  -3 5.14836 1.32247   1
  -5   9   3 1.97484 1.70401   3
   4  -9  -3 189.047 5.07152   2
   4  -9  -3 188.534 4.32672   1
  -4   9   3 193.817 5.10820   3
   3  -9  -3 2.69352 1.25596   1
  -3   9   3 1.43502 1.72120   3
  -3   9   3 3.46780 1.58927   2
   2  -9  -3 1.36603 1.27436   1
  -2   9   3 0.96594 1.51700   2
  -2   9   3 -0.8339 1.65476   3
   1  -9  -3 2.21538 1.34266   1
  -1   9   3 -0.0819 1.70427   3
   0  -9  -3 35.9412 2.66323   1
   0   9   3 37.5221 2.81327   3
  -1  -9  -3 250.055 5.57983   1
   1   9   3 249.519 6.33408   3
   5 -10  -3 31.7786 2.14090   1
  -5  10   3 30.6554 2.78057   2
  -5  10   3 23.6334 3.60461   3
   4 -10  -3 9.01187 1.61294   1
  -4  10   3 6.56549 2.15234   3
  -4  10   3 10.5853 2.14015   2
   3 -10  -3 983.638 14.5961   1
  -3  10   3 972.131 15.3853   3
  -3  10   3 989.103 15.4758   2
   2 -10  -3 614.799 10.1275   1
  -2  10   3 606.361 10.9033   3
  -2  10   3 634.417 10.8092   2
   1 -10  -3 57.6810 3.03245   1
  -1  10   3 46.9245 3.77353   3
  -1  10  -4 27.6364 2.80508   2
   1 -10   4 25.2995 2.11835   1
  -2  10  -4 4.46300 2.13327   2
   2 -10   4 2.11444 1.49748   1
  -3  10  -4 181.098 5.64415   2
   3 -10   4 181.402 4.67064   1
  -4  10  -4 175.227 5.49974   2
   4 -10   4 173.214 4.60996   1
  -5  10  -4 66.5942 4.63741   2
   5 -10   4 68.5984 3.26610   1
  -2  -9   4 11.5062 1.97804   1
  -1  -9   4 47.4257 2.71841   1
   0   9  -4 82.7269 3.89563   2
   0  -9   4 79.2236 3.07584   1
  -1   9  -4 11.1740 2.08582   2
   1  -9   4 12.4797 1.57868   1
  -2   9  -4 73.3201 3.79396   2
   2  -9   4 70.4784 2.92902   1
  -3   9  -4 0.77052 1.69784   2
   3  -9   4 1.69361 1.28837   1
  -4   9  -4 170.259 5.09872   2
   4  -9   4 170.793 4.28952   1
  -5   9  -4 272.410 6.50150   2
   5  -9   4 277.371 5.70210   1
  -6   9  -4 567.407 10.3885   2
   6  -9   4 577.136 9.57067   1
  -7   9  -4 45.1254 3.48723   2
   7  -9   4 45.8688 2.84317   1
  -2  -8   4 92.4867 3.11829   1
   1   8  -4 33.2792 2.92328   2
  -1  -8   4 35.5283 2.25882   1
   0   8  -4 35.5830 2.89965   2
   0  -8   4 35.3528 2.20550   1
  -1   8  -4 221.311 5.31691   2
   1  -8   4 213.641 4.14459   6
   1  -8   4 213.459 4.53705   1
  -2   8  -4 1141.41 16.8135   2
   2  -8   4 1150.30 16.0393   1
   2  -8   4 1125.61 14.9900   6
  -3   8  -4 189.552 4.95727   2
   3  -8   4 189.996 4.23449   1
  -4   8  -4 203.499 5.08477   2
   4  -8   4 191.945 4.34960   1
  -5   8  -4 31.6243 2.47244   2
   5  -8   4 32.9486 2.29332   1
  -6   8  -4 16.4673 2.12609   2
   6  -8   4 15.9809 1.65823   1
  -7   8  -4 387.333 7.84329   2
   7  -8   4 389.202 7.19058   1
   4   7  -4 0.06437 1.74827   3
   3   7  -4 18.8518 2.09708   3
  -3  -7   4 19.7875 1.64861   1
   2   7  -4 327.510 6.37026   3
  -2  -7   4 329.574 5.83013   1
   1   7  -4 254.219 5.43982   2
   1   7  -4 252.886 5.14214   3
  -1  -7   4 256.954 4.84799   1
  -1  -7   4 252.554 5.06231   6
   0   7  -4 33.6530 2.60278   2
   0  -7   4 35.6599 2.00297   1
   0  -7   4 36.3804 1.97785   6
  -1   7  -4 115.031 3.63378   2
   1  -7   4 109.747 2.69274   6
   1  -7   4 113.484 2.95195   1
  -2   7  -4 100.870 3.45871   2
   2  -7   4 94.5561 2.04662   6
   2  -7   4 94.3543 2.73576   1
  -3   7  -4 852.297 12.9659   2
   3  -7   4 858.690 12.2922   1
  -4   7  -4 76.8469 3.27299   2
   4  -7   4 76.3690 2.56548   1
  -5   7  -4 67.7867 3.10313   2
   5  -7   4 71.1908 2.63076   1
  -6   7  -4 20.4568 2.05281   2
   6  -7   4 21.0036 1.70190   1
  -7   7  -4 176.296 4.70221   2
   7  -7   4 173.378 4.31816   1
  -8   7  -4 343.054 6.58879   1
   5   6  -4 219.435 5.84698   3
   4   6  -4 20.3743 2.14760   3
   3   6  -4 54.6209 2.93502   3
   3   6  -4 57.5388 2.73767   6
  -3  -6   4 56.4396 2.25309   1
   2   6  -4 81.7379 3.00369   6
   2   6  -4 82.7616 3.08336   2
   2   6  -4 88.8104 3.03926   3
  -2  -6   4 91.2853 2.56359   1
  -2  -6   4 93.1336 2.97501   6
   1   6  -4 739.948 10.8581   3
   1   6  -4 744.656 11.2227   2
  -1  -6   4 739.203 10.6042   1
   0   6  -4 307.629 5.80301   2
   0   6  -4 320.929 5.28387   3
   0  -6   4 302.171 5.28665   6
   0  -6   4 311.811 5.23374   1
  -1   6  -4 25.5814 1.86480   2
  -1   6  -4 28.2078 2.02503   3
   1  -6   4 26.9461 1.66895   1
   1  -6   4 28.1211 1.46565   6
   2  -6   4 226.722 3.48190   6
   2  -6   4 223.866 4.15572   1
  -3   6  -4 20.1947 1.74693   2
   3  -6   4 22.4523 1.67931   1
  -4   6  -4 1252.83 17.5127   2
   4  -6   4 1236.92 16.9390   1
  -5   6  -4 321.479 6.10566   2
   5  -6   4 320.197 5.63270   1
  -6   6  -4 121.293 3.57336   2
   6  -6   4 109.949 3.18641   1
  -7   6  -4 27.5365 1.91754   1
   7  -6   4 30.6569 2.00555   1
  -8   6  -4 22.4291 1.95048   1
   5   5  -4 169.455 4.94371   3
  -5  -5   4 181.802 4.45459   4
   4   5  -4 370.005 6.78310   6
   4   5  -4 376.761 7.16873   3
  -4  -5   4 375.936 6.56759   4
   3   5  -4 350.300 6.39366   6
   3   5  -4 356.069 6.47384   3
  -3  -5   4 345.402 5.98313   4
  -3  -5   4 361.120 5.73620   1
   2   5  -4 274.892 5.22788   2
   2   5  -4 271.717 5.07941   3
   2   5  -4 269.670 5.20092   6
  -2  -5   4 276.918 4.64400   1
  -2  -5   4 278.590 4.77569   4
  -2  -5   4 265.449 5.10696   6
   1   5  -4 40.8513 2.26188   5
   1   5  -4 42.9217 2.07055   6
   1   5  -4 41.9760 1.95441   3
   1   5  -4 41.3970 2.24924   2
  -1  -5   4 42.3291 1.70570   1
  -1  -5   4 39.4421 2.22786   5
  -1  -5   4 43.5759 1.77229   4
   0   5  -4 1284.13 16.4785   3
   0   5  -4 1208.90 17.2468   5
   0   5  -4 1235.11 16.8407   6
   0   5  -4 1239.85 17.0431   2
   0  -5   4 1230.86 16.3212   4
   0  -5   4 1254.82 16.5079   1
   0  -5   4 1252.84 16.6680   6
   0  -5   4 1240.15 17.2845   5
  -1   5  -4 467.114 6.62388   3
  -1   5  -4 463.142 7.34699   5
  -1   5  -4 456.692 7.41278   2
   1  -5   4 458.749 6.73223   6
   1  -5   4 478.327 7.53048   5
   1  -5   4 470.552 6.90174   1
   1  -5   4 468.127 6.64471   4
  -2   5  -4 1820.04 23.2267   3
  -2   5  -4 1816.78 24.1921   2
   2  -5   4 1833.75 23.3793   4
   2  -5   4 1806.01 23.0017   6
   2  -5   4 1830.01 22.9895   6
  -3   5  -4 235.422 4.61481   2
   3  -5   4 229.589 4.14095   1
   3  -5   4 239.254 3.91476   4
  -4   5  -4 59.5193 2.42997   2
  -4   5  -4 63.4422 1.52634   5
   4  -5   4 60.8388 2.10852   1
   4  -5   4 61.5914 1.94712   4
  -5   5  -4 790.312 11.6888   2
   5  -5   4 800.582 11.2525   4
   5  -5   4 795.593 11.3956   1
  -6   5  -4 591.493 9.26666   2
   6  -5   4 587.495 9.03786   4
   6  -5   4 605.087 9.14174   1
  -7   5  -4 382.507 6.69797   1
   7  -5   4 387.986 6.78526   4
  -8   5  -4 60.7193 2.70550   1
   8  -5   4 65.0439 2.96481   4
   6   4  -4 29.7885 2.56199   3
  -6  -4   4 32.7822 2.62774   4
   5   4  -4 30.7825 2.70209   3
  -5  -4   4 35.1314 2.34053   4
   4   4  -4 430.993 7.29887   6
   4   4  -4 442.663 7.72214   3
  -4  -4   4 449.711 7.28362   4
   3   4  -4 266.149 5.13449   3
   3   4  -4 264.264 5.04596   6
   3   4  -4 270.354 4.92489   2
  -3  -4   4 262.990 4.80024   4
  -3  -4   4 272.062 4.41938   1
  -3  -4   4 277.784 5.77938   6
   2   4  -4 711.366 10.5607   6
   2   4  -4 741.645 10.5007   3
   2   4  -4 712.655 11.1089   5
   2   4  -4 733.280 10.5748   2
  -2  -4   4 718.073 11.0907   5
  -2  -4   4 734.625 10.2458   4
  -2  -4   4 729.070 11.1112   5
  -2  -4   4 737.471 9.98680   1
  -2  -4   4 732.590 10.5607   6
   1   4  -4 209.331 4.26871   5
   1   4  -4 206.601 3.88423   6
   1   4  -4 206.122 3.65661   3
   1   4  -4 200.576 3.97964   2
   1   4  -4 205.736 4.22272   5
  -1  -4   4 201.678 4.19870   5
  -1  -4   4 205.556 3.44603   1
  -1  -4   4 201.286 3.54691   4
   0   4  -4 15.1047 1.42959   5
   0   4  -4 14.6661 1.09196   3
   0   4  -4 13.6840 1.31401   5
   0   4  -4 14.5535 1.26032   6
   0   4  -4 14.6670 1.18103   2
   0  -4   4 15.2306 1.07144   1
   0  -4   4 13.3106 0.91107   4
   0  -4   4 15.0144 1.12662   6
   0  -4   4 16.2250 1.19216   6
   0  -4   4 14.0406 1.38825   5
   0  -4   4 15.4284 1.36821   5
  -1   4  -4 2151.42 27.4167   6
  -1   4  -4 2111.12 27.7368   5
  -1   4  -4 2196.81 26.9845   3
  -1   4  -4 2151.70 27.7540   5
  -1   4  -4 2146.64 27.8003   2
   1  -4   4 2127.34 27.2039   4
   1  -4   4 2127.83 27.7364   5
   1  -4   4 2114.68 27.9552   6
   1  -4   4 2120.26 27.7312   5
   1  -4   4 2115.66 27.3172   1
   1  -4   4 2145.29 27.1969   6
  -2   4  -4 2016.50 25.6253   5
  -2   4  -4 2003.45 25.0076   3
  -2   4  -4 2001.25 25.9077   2
  -2   4  -4 1989.46 25.3411   6
   2  -4   4 1977.48 25.3542   4
   2  -4   4 1964.39 25.5918   5
   2  -4   4 1938.20 25.5722   5
   2  -4   4 1985.41 25.4987   1
  -3   4  -4 894.336 11.9038   5
  -3   4  -4 897.380 11.9372   5
  -3   4  -4 902.887 12.5118   2
  -3   4  -4 891.165 11.7220   3
   3  -4   4 925.346 11.9351   5
   3  -4   4 881.558 12.1814   1
   3  -4   4 895.768 11.9246   5
   3  -4   4 898.035 12.0724   4
  -4   4  -4 43.3034 2.00795   2
   4  -4   4 41.3211 1.78591   1
   4  -4   4 42.3382 1.50196   3
   4  -4   4 41.7155 1.68345   4
  -5   4  -4 4.37363 1.08271   2
   5  -4   4 5.65589 1.04369   4
   5  -4   4 4.74929 1.08767   1
  -6   4  -4 63.4962 2.39688   1
   6  -4   4 59.5341 2.38765   4
  -7   4  -4 390.734 6.64677   1
   7  -4   4 386.823 6.88817   4
  -8   4  -4 75.7609 3.89631   1
   8  -4   4 84.9260 3.30485   4
   7   3  -4 108.792 4.50498   3
  -7  -3   4 116.143 3.99564   4
   6   3  -4 201.841 5.29714   3
  -6  -3   4 199.802 4.77851   4
   5   3  -4 424.129 7.67756   3
   5   3  -4 410.830 6.78157   6
  -5  -3   4 415.221 7.15377   4
   4   3  -4 13.9525 1.33229   6
   4   3  -4 18.7544 1.66485   3
  -4  -3   4 14.7779 1.37723   4
   3   3  -4 190.875 4.28396   5
   3   3  -4 195.232 3.96213   3
   3   3  -4 197.752 3.87139   6
   3   3  -4 192.828 3.77155   2
  -3  -3   4 190.376 3.74799   4
  -3  -3   4 196.567 3.24008   1
  -3  -3   4 195.556 4.24882   5
  -3  -3   4 191.107 3.86775   6
   2   3  -4 32.3218 1.62246   6
   2   3  -4 32.5659 1.74252   2
   2   3  -4 32.5758 1.80787   5
   2   3  -4 32.1154 1.57965   3
  -2  -3   4 31.3496 1.45248   4
  -2  -3   4 29.3836 1.17039   1
  -2  -3   4 32.5580 1.81320   5
  -2  -3   4 32.7706 1.61123   6
  -2  -3   4 30.6590 1.74021   5
   1   3  -4 1212.64 16.0166   6
   1   3  -4 1235.58 16.4342   5
   1   3  -4 1208.40 16.1119   2
   1   3  -4 1189.99 16.3843   5
   1   3  -4 1206.45 15.7465   3
  -1  -3   4 1220.67 16.4292   5
  -1  -3   4 1185.92 15.7557   4
  -1  -3   4 1172.56 15.5407   1
  -1  -3   4 1202.17 16.3844   5
   0   3  -4 523.975 6.93548   3
   0   3  -4 526.964 7.35198   6
   0   3  -4 497.881 7.61406   5
   0   3  -4 523.699 7.64763   5
   0   3  -4 520.972 7.55952   2
   0  -3   4 505.983 7.60602   5
   0  -3   4 510.685 7.15385   4
   0  -3   4 515.796 7.63744   5
   0  -3   4 511.135 7.06439   1
   0  -3   4 512.208 7.23691   6
   0  -3   4 522.101 7.25805   6
  -1   3  -4 787.449 10.6120   6
  -1   3  -4 797.422 10.8767   5
  -1   3  -4 772.245 10.9323   2
  -1   3  -4 801.449 10.1171   3
  -1   3  -4 809.598 10.9145   5
   1  -3   4 807.422 10.8899   5
   1  -3   4 788.067 10.5756   1
   1  -3   4 793.948 10.4494   6
   1  -3   4 801.503 10.4847   6
   1  -3   4 806.331 10.8797   5
   1  -3   4 791.350 10.5749   4
  -2   3  -4 22.5807 0.99754   6
  -2   3  -4 20.5616 0.76528   3
  -2   3  -4 21.1415 1.46880   2
  -2   3  -4 21.3680 1.12825   5
   2  -3   4 20.7989 1.08875   5
   2  -3   4 20.4107 1.06909   5
   2  -3   4 19.9145 1.12283   4
  -3   3  -4 615.318 8.17406   5
  -3   3  -4 596.847 8.12954   5
  -3   3  -4 601.460 8.61140   2
   3  -3   4 612.393 8.15528   5
   3  -3   4 599.256 8.46595   1
   3  -3   4 607.697 8.10546   3
   3  -3   4 606.774 8.15665   5
   3  -3   4 603.682 8.44877   4
  -4   3  -4 2014.28 26.0613   2
   4  -3   4 2006.49 25.8617   3
   4  -3   4 1998.68 26.0750   1
   4  -3   4 2034.88 26.1125   4
  -5   3  -4 264.198 4.48501   2
  -5   3  -4 258.947 4.63502   1
   5  -3   4 263.390 4.58040   3
   5  -3   4 258.238 4.68367   4
  -6   3  -4 151.127 3.46412   1
   6  -3   4 154.528 3.60538   3
   6  -3   4 152.068 3.61088   4
  -7   3  -4 3.37234 1.21431   1
   7  -3   4 2.74329 1.23870   4
   8  -3   4 26.9813 2.13067   4
   7   2  -4 51.7586 3.44809   3
  -7  -2   4 53.1803 2.92919   4
   6   2  -4 3.74748 0.84192   6
   6   2  -4 3.08571 1.50276   3
  -6  -2   4 3.97435 1.36092   4
   5   2  -4 183.028 4.45029   3
   5   2  -4 191.791 3.65947   6
  -5  -2   4 188.163 4.19604   4
   4   2  -4 39.1298 1.74143   6
   4   2  -4 40.0957 1.78560   2
   4   2  -4 39.2545 2.20447   3
  -4  -2   4 35.0777 1.95872   4
   3   2  -4 234.751 4.12188   6
   3   2  -4 236.802 4.56626   5
   3   2  -4 232.711 4.59476   5
   3   2  -4 237.779 4.28621   3
   3   2  -4 229.833 4.07051   2
  -3  -2   4 234.116 4.47303   5
  -3  -2   4 236.942 4.13028   4
  -3  -2   4 237.006 4.52227   5
  -3  -2   4 229.906 3.49415   1
  -3  -2   4 245.997 4.19503   6
   2   2  -4 25.8372 1.36470   3
   2   2  -4 27.7848 1.55009   5
   2   2  -4 27.2885 1.46953   2
   2   2  -4 26.7883 1.59650   5
   2   2  -4 26.2787 1.27300   6
   2   2  -4 27.9372 1.37118   6
  -2  -2   4 28.8549 1.40163   6
  -2  -2   4 25.7367 1.50627   5
  -2  -2   4 28.1684 0.93659   1
  -2  -2   4 28.8616 1.51250   5
  -2  -2   4 29.0660 1.39116   4
   1   2  -4 713.186 9.41952   3
   1   2  -4 715.749 9.67544   6
   1   2  -4 707.299 9.98152   5
   1   2  -4 702.974 9.77532   2
   1   2  -4 702.658 9.95712   5
  -1  -2   4 705.756 9.62258   6
  -1  -2   4 703.318 9.94574   5
  -1  -2   4 707.683 9.96511   5
  -1  -2   4 698.078 9.52402   4
  -1  -2   4 706.096 9.20507   1
   0   2  -4 837.377 10.4268   3
   0   2  -4 785.132 11.0985   5
   0   2  -4 806.806 10.8603   6
   0   2  -4 820.868 11.0523   2
   0  -2   4 838.721 10.8259   6
   0  -2   4 802.141 10.6051   1
   0  -2   4 819.216 11.1400   5
   0  -2   4 802.900 11.1038   5
   0  -2   4 827.467 10.7949   4
   0  -2   4 833.664 10.8372   6
  -1   2  -4 570.268 8.13258   2
  -1   2  -4 594.852 8.12869   5
  -1   2  -4 594.184 7.90884   6
  -1   2  -4 582.452 8.14122   5
   1  -2   4 587.979 7.78427   6
   1  -2   4 581.062 7.88234   1
   1  -2   4 581.108 8.12364   5
   1  -2   4 599.461 7.81067   6
   1  -2   4 589.264 8.14156   5
   1  -2   4 601.884 7.98539   4
  -2   2  -4 90.2855 1.73894   6
  -2   2  -4 86.8884 2.09819   2
  -2   2  -4 91.5313 1.93785   5
   2  -2   4 90.1858 1.51702   3
   2  -2   4 91.8622 1.91997   5
   2  -2   4 88.3007 2.00949   1
   2  -2   4 89.9884 1.89430   5
   2  -2   4 88.8010 1.98787   4
  -3   2  -4 49.1610 1.30324   5
  -3   2  -4 50.5497 1.30780   5
  -3   2  -4 50.0364 1.52686   2
   3  -2   4 50.1600 1.32141   5
   3  -2   4 49.5031 1.34076   3
   3  -2   4 47.5737 1.57040   1
   3  -2   4 48.3777 1.56547   4
   3  -2   4 49.7523 1.28410   5
  -4   2  -4 9.11103 0.84160   2
  -4   2  -4 8.59717 0.98334   1
  -4   2  -4 9.48240 0.83905   5
  -4   2  -4 8.79173 0.84902   5
   4  -2   4 9.67065 0.84082   5
   4  -2   4 9.58290 0.90598   3
   4  -2   4 8.90454 1.00615   4
   4  -2   4 8.96244 0.85087   5
  -5   2  -4 217.407 4.06678   1
   5  -2   4 221.407 4.16468   3
   5  -2   4 215.578 4.23180   4
  -6   2  -4 182.694 3.84907   1
   6  -2   4 180.519 4.04751   4
   6  -2   4 179.780 4.08534   3
  -7   2  -4 43.4365 2.30582   1
   7  -2   4 44.4403 2.52679   4
   7  -2   4 42.8635 2.56201   3
   8  -2   4 53.9016 3.00311   4
   8   1  -4 225.533 6.12361   3
  -8  -1   4 227.899 5.62531   4
   7   1  -4 331.735 7.05981   3
  -7  -1   4 329.157 6.46608   4
   6   1  -4 4.44425 1.46613   3
  -6  -1   4 2.57185 1.23553   4
   5   1  -4 840.207 11.1788   6
   5   1  -4 813.151 12.2820   3
  -5  -1   4 820.643 11.9133   4
   4   1  -4 665.625 9.22871   6
   4   1  -4 666.911 9.40020   2
   4   1  -4 662.482 9.85422   3
  -4  -1   4 655.339 9.56186   4
   3   1  -4 2187.32 28.2792   5
   3   1  -4 2174.52 27.9121   2
   3   1  -4 2170.64 28.3231   6
   3   1  -4 2195.92 27.7451   6
   3   1  -4 2153.19 28.2846   5
   3   1  -4 2190.76 28.0996   3
  -3  -1   4 2177.64 27.9392   4
  -3  -1   4 2104.78 28.2252   5
  -3  -1   4 2103.16 28.2069   5
  -3  -1   4 2221.39 27.9051   6
  -3  -1   4 2201.96 27.1950   1
   2   1  -4 5051.07 64.8894   6
   2   1  -4 4847.38 64.8044   2
   2   1  -4 5152.50 65.1534   5
   2   1  -4 4855.36 64.2032   6
   2   1  -4 4862.61 65.0956   5
   2   1  -4 4911.05 63.7712   3
  -2  -1   4 4935.55 65.1859   4
  -2  -1   4 4898.01 62.1854   1
  -2  -1   4 4737.00 66.5287   5
  -2  -1   4 5009.31 65.3366   5
   1   1  -4 12.3378 0.88261   3
   1   1  -4 9.26293 0.85821   5
   1   1  -4 12.7673 0.93862   2
   1   1  -4 12.9571 0.87453   6
   1   1  -4 11.3613 0.94018   6
   1   1  -4 12.0314 1.15546   5
  -1  -1   4 11.3329 0.80874   4
  -1  -1   4 11.3539 0.96000   6
  -1  -1   4 11.6708 0.92579   5
  -1  -1   4 12.4463 0.61777   1
  -1  -1   4 13.5751 1.12650   5
   0   1  -4 431.533 6.15459   5
   0   1  -4 435.757 5.54754   3
   0   1  -4 432.636 6.08107   2
   0   1  -4 424.574 6.15973   5
   0   1  -4 420.867 5.92900   6
   0  -1   4 429.231 5.70387   1
   0  -1   4 430.688 5.92044   6
   0  -1   4 429.425 6.16130   5
   0  -1   4 424.604 6.15283   5
   0  -1   4 427.707 5.90972   6
   0  -1   4 437.678 5.92743   4
  -1   1  -4 3273.45 43.3733   2
  -1   1  -4 3310.82 43.4153   5
  -1   1  -4 3310.73 42.6788   6
   1  -1   4 3194.67 42.0567   4
   1  -1   4 3205.75 44.0340   5
   1  -1   4 3270.72 42.5565   6
   1  -1   4 3330.64 42.9158   6
   1  -1   4 3284.36 41.4288   3
   1  -1   4 3335.57 44.2384   5
   1  -1   4 3203.03 42.6674   1
  -2   1  -4 5533.76 72.8396   1
  -2   1  -4 5721.15 73.1298   5
  -2   1  -4 5503.12 71.5495   2
  -2   1  -4 5613.52 71.6372   6
   2  -1   4 5406.77 73.3072   5
   2  -1   4 5663.48 70.6964   6
   2  -1   4 5588.66 71.4398   3
   2  -1   4 5588.87 73.0260   4
   2  -1   4 5468.38 72.8170   5
   2  -1   4 5590.72 70.6812   6
  -3   1  -4 788.088 10.9295   5
  -3   1  -4 782.409 10.4823   5
  -3   1  -4 779.880 10.1975   2
  -3   1  -4 784.996 10.2860   6
   3  -1   4 776.913 10.4762   5
   3  -1   4 771.254 10.5157   5
   3  -1   4 778.483 10.5093   3
   3  -1   4 766.501 10.6192   4
  -4   1  -4 248.011 4.02911   5
  -4   1  -4 249.716 4.23214   1
   4  -1   4 245.029 4.29908   4
   4  -1   4 242.504 4.27767   3
   4  -1   4 244.488 4.04823   5
  -5   1  -4 24.0571 1.72046   1
   5  -1   4 22.6453 1.78825   3
   5  -1   4 23.8365 1.79370   4
  -6   1  -4 359.805 6.02473   1
   6  -1   4 350.469 6.30888   4
   6  -1   4 359.714 6.47335   3
  -7   1  -4 854.206 12.3796   1
   7  -1   4 867.654 13.1619   3
   7  -1   4 829.574 12.8579   4
  -8   1  -4 260.745 5.84494   4
   8  -1   4 253.684 6.07669   3
   8   0  -4 122.292 4.51553   3
  -8   0   4 119.098 3.98288   4
   7   0  -4 207.515 5.19154   3
  -7   0   4 200.969 4.72418   4
   6   0  -4 456.947 7.94275   3
  -6   0   4 452.716 7.54795   4
   5   0  -4 63.6227 2.04309   2
   5   0  -4 61.7965 2.49813   3
  -5   0   4 65.5792 2.31873   4
   4   0  -4 4.94721 0.63552   6
   4   0  -4 6.06339 0.86790   2
   4   0  -4 3.69531 0.94457   5
   4   0  -4 6.79846 1.10538   3
   4   0  -4 5.25776 0.59432   6
  -4   0   4 5.92437 0.86922   5
  -4   0   4 4.75486 0.85100   5
  -4   0   4 3.46988 0.91094   4
   3   0  -4 644.044 9.11703   5
   3   0  -4 638.780 8.69019   6
   3   0  -4 639.593 9.09862   3
   3   0  -4 635.783 8.97958   2
   3   0  -4 649.857 8.63476   6
   3   0  -4 644.243 9.13632   5
  -3   0   4 634.807 9.07602   5
  -3   0   4 648.897 9.12809   5
  -3   0   4 650.014 8.96672   4
  -3   0   4 656.979 8.82441   6
   2   0  -4 2031.66 25.6873   5
   2   0  -4 1973.12 26.0661   2
   2   0  -4 1954.66 25.6688   5
   2   0  -4 1983.60 25.4926   3
   2   0  -4 2010.10 25.7051   6
   2   0  -4 2012.01 26.0823   6
  -2   0   4 2031.29 25.6867   5
  -2   0   4 1964.53 26.1187   5
  -2   0   4 2021.85 26.2434   4
  -2   0   4 1978.94 26.0618   6
   1   0  -4 1487.15 19.1181   5
   1   0  -4 1483.61 18.5463   1
   1   0  -4 1478.47 18.9822   2
   1   0  -4 1468.98 18.7660   3
   1   0  -4 1467.87 18.8665   6
   1   0  -4 1457.06 18.8077   6
  -1   0   4 1485.06 19.1264   4
  -1   0   4 1492.03 19.1005   5
  -1   0   4 1454.97 19.4702   6
  -1   0   4 1472.62 19.1172   5
   0   0  -4 1697.35 23.5244   5
   0   0  -4 1734.68 22.5580   6
   0   0  -4 1747.75 23.3008   2
   0   0  -4 1717.75 22.3655   6
   0   0  -4 1736.73 23.1174   5
   0   0  -4 1752.82 22.6915   1
   0   0   4 1768.86 22.7708   5
   0   0   4 1792.19 22.7632   3
   0   0   4 1731.57 22.5626   4
   0   0   4 1713.94 24.0806   5
   0   0   4 1740.55 22.8998   6
   0   0   4 1735.80 22.7921   6
  -1   0  -4 1115.25 14.9382   5
  -1   0  -4 1113.23 14.7237   6
  -1   0  -4 1130.02 14.9370   5
  -1   0  -4 1157.86 14.6192   2
  -1   0  -4 1142.25 14.6756   1
   1   0   4 1155.30 14.9589   5
   1   0   4 1124.58 14.9640   5
   1   0   4 1152.86 15.0218   6
   1   0   4 1157.97 14.6186   3
   1   0   4 1170.24 14.7098   6
   1   0   4 1137.20 14.7036   4
  -2   0  -4 547.953 7.41140   6
  -2   0  -4 536.356 7.63384   5
  -2   0  -4 549.958 7.09398   2
  -2   0  -4 537.550 7.64011   5
  -2   0  -4 539.962 7.50662   1
   2   0   4 542.292 7.47228   3
   2   0   4 538.155 7.65626   5
   2   0   4 526.328 7.48462   4
   2   0   4 554.500 7.30119   6
   2   0   4 533.360 7.64161   5
   2   0   4 542.240 7.25509   6
  -3   0  -4 676.256 9.17905   5
  -3   0  -4 647.136 8.86890   6
  -3   0  -4 640.436 8.99323   1
  -3   0  -4 651.820 9.12622   5
   3   0   4 649.530 9.06813   4
   3   0   4 656.999 8.56855   6
   3   0   4 645.949 9.14714   5
   3   0   4 628.706 8.51622   6
   3   0   4 646.853 9.12922   5
   3   0   4 647.349 9.11856   3
  -4   0  -4 472.587 7.09142   1
   4   0   4 481.281 7.34975   3
   4   0   4 470.376 7.19273   4
  -5   0  -4 21.8218 1.44219   1
   5   0   4 24.2925 1.85827   4
   5   0   4 22.8714 1.92308   3
  -6   0  -4 25.8664 1.94329   1
   6   0   4 25.8800 2.24401   3
   6   0   4 28.7985 2.15481   4
  -7   0  -4 4.26219 1.28402   1
   7   0   4 4.15910 1.49228   3
   7   0   4 3.20860 1.37715   4
  -8   0  -4 20.3392 2.12824   4
   8   0   4 23.1635 2.37478   3
   8  -1  -4 19.0788 2.22511   3
  -8   1   4 18.9738 1.93663   4
   7  -1  -4 170.398 4.66292   3
  -7   1   4 172.641 4.20572   4
   6  -1  -4 1284.35 18.1520   3
  -6   1   4 1274.18 17.6276   4
   5  -1  -4 4293.22 53.4402   2
   5  -1  -4 4145.30 53.9207   3
  -5   1   4 4190.48 54.2517   4
   4  -1  -4 123.734 2.62797   5
   4  -1  -4 123.887 2.60880   5
   4  -1  -4 125.499 2.68506   2
   4  -1  -4 122.787 2.91504   3
  -4   1   4 130.698 2.65002   5
  -4   1   4 123.428 2.66722   4
   3  -1  -4 359.406 5.45216   5
   3  -1  -4 354.516 4.91989   6
   3  -1  -4 357.312 5.48554   2
   3  -1  -4 353.199 5.56639   3
   3  -1  -4 365.496 5.43474   5
   3  -1  -4 365.112 4.89916   6
  -3   1   4 364.924 5.44421   5
  -3   1   4 357.868 5.33336   4
  -3   1   4 358.438 5.14964   6
  -3   1   4 364.444 5.41552   5
   2  -1  -4 770.982 10.3839   2
   2  -1  -4 765.197 9.98308   6
   2  -1  -4 760.043 10.3832   5
   2  -1  -4 762.466 10.0260   6
   2  -1  -4 766.238 10.3472   3
   2  -1  -4 760.212 10.3524   5
  -2   1   4 767.307 10.3686   5
  -2   1   4 768.397 10.1096   4
  -2   1   4 772.803 10.1013   6
  -2   1   4 766.103 10.3676   5
   1  -1  -4 2463.13 31.0716   1
   1  -1  -4 2410.61 32.4867   2
   1  -1  -4 2503.95 31.9750   6
   1  -1  -4 2452.01 32.4147   6
   1  -1  -4 2350.36 31.8858   5
   1  -1  -4 2400.91 32.8355   5
  -1   1   4 2442.86 32.6692   6
  -1   1   4 2339.46 32.9726   5
  -1   1   4 2448.37 31.5488   4
  -1   1   4 2489.01 32.7434   5
  -1   1   4 2448.96 33.0189   3
   0  -1  -4 4814.40 60.8813   1
   0  -1  -4 4861.43 61.2990   6
   0  -1  -4 4713.54 61.3248   2
   0  -1  -4 4656.32 63.8556   5
   0  -1  -4 4760.89 63.4789   5
   0  -1  -4 4745.42 61.9732   6
   0   1   4 4673.43 63.1052   5
   0   1   4 4687.48 62.8471   5
   0   1   4 4681.48 61.6231   6
   0   1   4 4795.17 60.9471   4
   0   1   4 4626.47 61.4023   6
   0   1   4 4721.40 62.1640   3
  -1  -1  -4 224.892 3.53424   6
  -1  -1  -4 220.886 3.16003   2
  -1  -1  -4 219.874 3.77529   5
  -1  -1  -4 216.500 3.45400   1
   1   1   4 213.388 3.35952   4
   1   1   4 216.925 3.73971   5
   1   1   4 219.377 3.48394   6
   1   1   4 223.965 3.47797   6
   1   1   4 221.064 3.76541   5
   1   1   4 223.578 3.60844   3
  -2  -1  -4 750.653 10.0538   1
  -2  -1  -4 749.338 10.3741   5
  -2  -1  -4 745.512 10.1003   6
  -2  -1  -4 744.083 10.3905   5
   2   1   4 752.420 10.4016   5
   2   1   4 727.249 10.2051   3
   2   1   4 736.638 10.3703   5
   2   1   4 740.824 9.96685   6
   2   1   4 730.467 9.98888   4
   2   1   4 743.906 9.97751   6
  -3  -1  -4 1049.16 14.6012   5
  -3  -1  -4 1098.18 14.6325   5
  -3  -1  -4 1064.47 14.2522   1
  -3  -1  -4 1070.26 14.2970   6
   3   1   4 1058.89 14.6457   5
   3   1   4 1074.86 14.0493   6
   3   1   4 1053.52 14.5605   3
   3   1   4 1077.14 14.0634   6
   3   1   4 1078.72 14.6480   5
   3   1   4 1052.21 14.2784   4
  -4  -1  -4 683.990 9.80159   1
   4   1   4 688.598 9.32073   6
   4   1   4 688.055 9.93091   4
   4   1   4 695.154 10.2394   3
  -5  -1  -4 373.883 6.25250   1
   5   1   4 383.715 6.48525   4
   5   1   4 396.747 6.87701   3
  -6  -1  -4 253.611 4.88262   1
   6   1   4 254.234 5.14798   4
   6   1   4 248.052 5.54093   3
  -7  -1  -4 7.99086 1.45921   1
  -7  -1  -4 6.45154 1.57422   4
   7   1   4 6.50516 1.71991   3
   8  -2  -4 137.303 4.55712   3
  -8   2   4 132.493 3.95427   4
   7  -2  -4 126.151 3.90760   3
  -7   2   4 125.092 3.47638   4
   6  -2  -4 1.35945 0.96621   2
   6  -2  -4 1.47502 1.20969   3
  -6   2   4 2.87032 1.09132   4
   5  -2  -4 192.779 4.18938   3
   5  -2  -4 201.113 3.88052   2
  -5   2   4 198.427 3.78768   4
   4  -2  -4 365.875 5.84975   2
   4  -2  -4 378.314 5.59906   5
   4  -2  -4 377.326 5.55966   5
   4  -2  -4 374.134 6.04970   3
  -4   2   4 374.076 5.57444   5
  -4   2   4 369.758 5.61444   4
  -4   2   4 367.320 4.91900   1
   3  -2  -4 450.706 6.78527   2
   3  -2  -4 462.967 5.95883   1
   3  -2  -4 457.249 6.60736   5
   3  -2  -4 466.605 6.88258   3
  -3   2   4 455.775 6.43846   4
  -3   2   4 465.301 6.59993   5
  -3   2   4 464.370 6.34325   6
   2  -2  -4 1227.23 16.1020   2
   2  -2  -4 1194.76 16.0370   5
   2  -2  -4 1214.71 15.8852   6
   2  -2  -4 1235.02 16.0619   5
   2  -2  -4 1215.75 15.4556   1
   2  -2  -4 1236.57 15.6356   6
  -2   2   4 1246.76 15.8108   6
  -2   2   4 1232.82 16.0468   5
  -2   2   4 1217.21 15.6564   4
  -2   2   4 1212.90 16.0653   5
  -2   2   4 1243.26 16.1484   3
   1  -2  -4 41.3489 1.39111   2
   1  -2  -4 41.1645 1.47288   5
   1  -2  -4 38.8967 1.10134   1
   1  -2  -4 39.7688 1.27849   6
   1  -2  -4 41.0649 1.26689   6
   1  -2  -4 39.2307 1.47993   5
  -1   2   4 40.4174 1.54922   3
  -1   2   4 42.5417 1.10363   4
  -1   2   4 39.3471 1.32865   6
  -1   2   4 39.9010 1.46136   5
   0  -2  -4 9.56319 0.74083   2
   0  -2  -4 9.03572 0.74159   1
   0  -2  -4 8.37564 0.92926   5
   0  -2  -4 8.73645 0.98919   5
   0  -2  -4 8.90600 0.84478   6
   0  -2  -4 9.07538 0.85396   6
   0   2   4 10.1316 0.63286   4
   0   2   4 8.85364 1.01494   3
   0   2   4 7.98660 0.87367   5
   0   2   4 8.83746 0.82929   6
   0   2   4 9.97442 0.95536   5
  -1  -2  -4 80.9734 1.93753   1
  -1  -2  -4 81.9674 1.55664   2
  -1  -2  -4 82.3496 2.24848   5
  -1  -2  -4 83.2837 2.01656   6
   1   2   4 82.8257 1.93440   6
   1   2   4 79.1647 2.21611   5
   1   2   4 85.0638 2.25686   3
   1   2   4 82.3882 2.24992   5
   1   2   4 79.3006 1.71051   4
   1   2   4 84.2614 2.00134   6
  -2  -2  -4 1837.64 24.4396   5
  -2  -2  -4 1844.40 24.0933   6
  -2  -2  -4 1886.30 24.5198   5
  -2  -2  -4 1840.30 23.9338   1
   2   2   4 1881.78 24.3161   3
   2   2   4 1862.77 24.5012   5
   2   2   4 1891.08 24.5031   5
   2   2   4 1835.70 23.9929   6
   2   2   4 1821.66 23.8038   4
   2   2   4 1871.14 24.0113   6
  -3  -2  -4 454.452 6.83494   1
  -3  -2  -4 462.271 7.32849   5
   3   2   4 458.180 6.79668   4
   3   2   4 448.366 6.75718   6
   3   2   4 463.879 7.30379   3
   3   2   4 444.012 7.31416   5
  -4  -2  -4 96.5401 2.66631   1
   4   2   4 95.5408 2.35748   6
   4   2   4 103.489 2.70476   4
   4   2   4 97.1833 3.08095   3
  -5  -2  -4 38.4930 2.11873   1
   5   2   4 37.1257 2.05819   4
   5   2   4 36.6471 2.42923   3
   5   2   4 38.8386 1.54610   6
  -6  -2  -4 256.615 4.99312   1
  -6  -2  -4 246.589 5.25848   4
   6   2   4 239.032 5.67098   3
  -7  -2  -4 790.383 12.0362   1
  -7  -2  -4 772.232 12.5022   4
   7   2   4 825.723 13.3594   3
   9  -3  -4 4.12630 1.82939   3
  -9   3   4 5.37011 1.64189   4
   8  -3  -4 509.459 9.30575   3
  -8   3   4 498.927 8.51192   4
   7  -3  -4 279.686 5.98418   3
  -7   3   4 284.045 5.35854   4
   6  -3  -4 7.61436 1.37532   3
   6  -3  -4 8.86002 1.24019   2
  -6   3   4 5.92523 1.11777   4
   5  -3  -4 418.175 6.72393   2
   5  -3  -4 406.488 6.94766   3
  -5   3   4 422.433 6.37133   4
   4  -3  -4 93.8965 2.61281   3
   4  -3  -4 96.7218 1.71245   1
   4  -3  -4 95.0783 2.03286   5
   4  -3  -4 96.1501 2.03531   5
   4  -3  -4 94.7813 2.52251   2
  -4   3   4 94.1065 2.01938   5
  -4   3   4 93.5547 1.99954   5
  -4   3   4 96.8385 2.08716   4
   3  -3  -4 1750.16 23.1171   2
   3  -3  -4 1778.22 22.8370   5
   3  -3  -4 1786.14 22.3669   1
   3  -3  -4 1713.86 22.7907   5
  -3   3   4 1792.09 22.5124   4
  -3   3   4 1749.64 23.1838   3
  -3   3   4 1793.68 22.8125   5
  -3   3   4 1800.10 22.5991   6
   2  -3  -4 3244.70 42.8622   2
   2  -3  -4 3313.33 42.5737   6
   2  -3  -4 3263.30 42.9500   6
   2  -3  -4 3328.04 43.8807   5
   2  -3  -4 3343.75 44.2899   5
   2  -3  -4 3303.52 42.2147   1
  -2   3   4 3327.71 42.5998   6
  -2   3   4 3251.58 43.8512   5
  -2   3   4 3304.42 44.3473   3
  -2   3   4 3330.68 42.3114   4
  -2   3   4 3334.56 43.5525   5
   1  -3  -4 1515.02 19.7271   5
   1  -3  -4 1479.70 19.1518   1
   1  -3  -4 1470.64 19.4263   2
   1  -3  -4 1492.17 19.2974   6
   1  -3  -4 1524.39 19.2977   6
   1  -3  -4 1509.30 19.7054   5
  -1   3   4 1515.27 18.7918   4
  -1   3   4 1494.55 19.3896   6
  -1   3   4 1491.75 19.6956   5
  -1   3   4 1471.90 19.6388   3
  -1   3   4 1504.32 19.7104   5
   0  -3  -4 147.480 2.77277   6
   0  -3  -4 147.782 3.12744   5
   0  -3  -4 143.042 3.07871   5
   0  -3  -4 151.411 2.80250   6
   0  -3  -4 144.437 2.60003   2
   0  -3  -4 143.883 2.65960   1
   0   3   4 146.315 2.24479   4
   0   3   4 139.152 3.04938   5
   0   3   4 144.698 2.84255   6
   0   3   4 144.947 3.09927   5
   0   3   4 149.254 3.09331   3
  -1  -3  -4 422.569 6.79182   5
  -1  -3  -4 430.405 6.39512   6
  -1  -3  -4 420.460 6.73756   5
  -1  -3  -4 421.086 5.85859   2
  -1  -3  -4 418.310 6.21661   1
   1   3   4 421.628 6.63084   3
   1   3   4 423.720 6.37933   6
   1   3   4 418.953 6.75236   5
   1   3   4 427.239 5.88314   4
  -2  -3  -4 1281.66 17.6877   5
  -2  -3  -4 1264.71 16.9896   1
  -2  -3  -4 1299.98 17.7072   5
  -2  -3  -4 1266.76 17.2079   6
   2   3   4 1275.47 17.6573   5
   2   3   4 1291.39 17.1462   6
   2   3   4 1262.63 17.6895   5
   2   3   4 1268.99 16.7396   4
   2   3   4 1308.72 17.5072   3
  -3  -3  -4 1006.78 13.8040   1
   3   3   4 976.340 14.3648   3
   3   3   4 1013.23 13.6718   4
   3   3   4 1020.16 13.8966   6
  -4  -3  -4 375.311 6.18986   1
   4   3   4 367.981 6.82714   3
   4   3   4 367.909 6.13024   4
   4   3   4 366.335 6.05188   6
  -5  -3  -4 3.42416 1.20884   1
  -5  -3  -4 5.33891 1.25126   4
   5   3   4 2.64311 1.44265   3
   5   3   4 4.68055 1.01349   6
  -6  -3  -4 2.18777 1.35229   4
  -6  -3  -4 1.58208 1.29181   1
   6   3   4 1.92365 1.62581   3
  -7  -3  -4 312.610 6.65844   4
   9  -4  -4 48.8720 3.52217   3
  -9   4   4 48.6782 2.85703   4
   8  -4  -4 166.550 4.77592   3
  -8   4   4 165.886 4.10357   4
   7  -4  -4 21.2088 1.71735   2
   7  -4  -4 22.0552 1.93368   3
  -7   4   4 22.3649 1.61065   4
   6  -4  -4 520.689 8.71169   3
   6  -4  -4 525.748 8.41964   2
  -6   4   4 526.718 7.90050   4
   5  -4  -4 1416.21 19.4424   2
   5  -4  -4 1403.73 19.6091   3
  -5   4   4 1460.34 18.7589   4
   4  -4  -4 112.417 2.30976   5
   4  -4  -4 109.251 2.83427   2
   4  -4  -4 111.965 2.11498   1
  -4   4   4 113.717 3.01572   3
  -4   4   4 108.722 2.25961   5
  -4   4   4 109.821 2.18295   4
   3  -4  -4 122.723 2.50875   5
   3  -4  -4 119.591 2.51260   5
   3  -4  -4 116.997 2.18357   1
  -3   4   4 114.977 1.96602   4
  -3   4   4 119.268 2.49446   5
  -3   4   4 114.460 2.87074   3
   2  -4  -4 15.2672 0.90619   6
   2  -4  -4 17.6110 1.31483   2
   2  -4  -4 14.6504 1.19317   5
   2  -4  -4 13.4631 0.86496   6
   2  -4  -4 14.7603 1.19480   5
   2  -4  -4 14.7423 1.00813   1
  -2   4   4 15.0381 1.20027   5
  -2   4   4 16.6672 1.28659   3
  -2   4   4 14.6138 1.09575   6
  -2   4   4 16.7346 1.19350   5
   1  -4  -4 395.042 6.33596   5
   1  -4  -4 383.088 5.82967   6
   1  -4  -4 388.344 5.85205   6
   1  -4  -4 391.002 5.79072   1
   1  -4  -4 410.402 6.35375   5
   1  -4  -4 399.765 6.03080   2
  -1   4   4 392.397 6.30681   5
  -1   4   4 400.751 6.32856   5
  -1   4   4 401.435 6.01350   6
  -1   4   4 406.953 6.34845   3
   0  -4  -4 587.242 8.51866   6
   0  -4  -4 595.436 8.33321   2
   0  -4  -4 595.728 8.36143   1
   0  -4  -4 584.566 8.98128   5
   0  -4  -4 610.631 9.01122   5
   0   4   4 595.093 7.73474   4
   0   4   4 600.353 9.01449   5
   0   4   4 590.632 8.86042   3
   0   4   4 583.819 8.58677   6
   0   4   4 592.331 8.98359   5
  -1  -4  -4 0.65463 0.79619   1
  -1  -4  -4 0.70118 0.91015   5
  -1  -4  -4 1.15180 0.64819   2
  -1  -4  -4 1.23469 0.77122   6
  -1  -4  -4 0.93023 0.97052   5
   1   4   4 1.56917 0.91734   5
   1   4   4 0.10746 1.08135   3
   1   4   4 2.13130 0.88517   6
   1   4   4 1.76143 0.93201   5
   1   4   4 0.91628 0.56049   4
  -2  -4  -4 144.971 3.35878   6
  -2  -4  -4 147.513 3.20350   1
  -2  -4  -4 149.999 3.79146   5
   2   4   4 146.379 2.82463   4
   2   4   4 143.992 3.75367   5
   2   4   4 144.295 3.64694   3
   2   4   4 144.310 3.30843   6
  -3  -4  -4 173.774 3.73756   1
  -3  -4  -4 180.619 3.55478   4
   3   4   4 180.636 3.84927   6
   3   4   4 168.110 4.31203   3
  -4  -4  -4 716.813 10.6648   1
  -4  -4  -4 709.982 10.5567   4
   4   4   4 718.284 11.5176   3
   4   4   4 712.482 10.6694   6
  -5  -4  -4 359.423 6.53713   1
  -5  -4  -4 362.901 6.55292   4
   5   4   4 368.362 7.51460   3
  -6  -4  -4 1.84953 1.41936   4
  -6  -4  -4 0.26181 1.39452   1
   6   4   4 -2.6758 1.64965   3
   9  -5  -4 237.635 6.27875   3
   8  -5  -4 2.01041 1.64841   3
   7  -5  -4 61.4109 2.81870   2
  -7   5   4 62.8443 3.00297   3
   6  -5  -4 517.366 8.49068   2
  -6   5   4 508.738 8.68741   3
   5  -5  -4 892.833 12.9705   2
  -5   5   4 878.782 13.0279   3
   4  -5  -4 684.303 9.18029   1
   4  -5  -4 653.342 10.0152   2
  -4   5   4 662.097 10.1179   3
   3  -5  -4 64.7219 1.78974   1
   3  -5  -4 64.7471 2.31319   2
  -3   5   4 62.7487 2.49504   3
   2  -5  -4 59.9635 2.21737   2
   2  -5  -4 59.7688 1.63371   6
   2  -5  -4 65.1076 1.84373   1
  -2   5   4 65.4990 3.18068   5
  -2   5   4 65.7114 2.50217   3
   1  -5  -4 177.451 3.80001   5
   1  -5  -4 169.533 3.28769   1
   1  -5  -4 171.466 3.46558   2
   1  -5  -4 173.053 3.28429   6
  -1   5   4 178.393 3.80495   5
  -1   5   4 173.024 3.86770   3
  -1   5   4 170.808 3.46204   6
   0  -5  -4 573.782 8.49167   6
   0  -5  -4 580.148 8.31878   2
   0  -5  -4 560.438 8.30817   1
   0  -5  -4 577.686 9.09953   5
   0   5   4 581.024 9.09749   5
   0   5   4 565.029 8.95335   3
   0   5   4 557.352 8.58828   6
  -1  -5  -4 125.998 3.12949   6
  -1  -5  -4 128.959 2.99978   1
  -1  -5  -4 131.819 4.04485   5
   1   5   4 119.555 3.54883   3
   1   5   4 125.931 3.19240   6
  -2  -5  -4 60.4719 2.35445   1
  -2  -5  -4 63.3862 2.47026   6
   2   5   4 61.1924 2.93162   3
   2   5   4 61.2539 2.44110   6
  -3  -5  -4 5.00445 1.26339   1
   3   5   4 8.88860 1.64410   3
   3   5   4 7.70004 1.35413   6
  -4  -5  -4 0.69770 1.22980   1
   4   5   4 -0.5121 1.46088   3
  -5  -5  -4 41.5245 2.64436   1
   5   5   4 38.0384 3.32297   3
   8  -6  -4 625.421 10.5473   2
  -8   6   4 627.902 10.9146   3
   7  -6  -4 107.286 3.65982   2
  -7   6   4 105.443 3.76960   3
   6  -6  -4 38.6979 2.53060   2
  -6   6   4 39.2822 2.67019   3
   5  -6  -4 293.356 5.79833   2
  -5   6   4 297.117 5.88451   3
   4  -6  -4 293.892 4.76717   1
   4  -6  -4 283.175 5.53057   2
  -4   6   4 287.173 5.62565   3
   3  -6  -4 749.527 11.2457   2
   3  -6  -4 766.073 10.5636   1
  -3   6   4 751.543 11.3682   3
   2  -6  -4 307.620 4.85344   6
   2  -6  -4 308.468 5.55853   2
   2  -6  -4 309.810 5.11172   1
  -2   6   4 309.556 5.81220   3
   1  -6  -4 28.6735 1.65195   6
   1  -6  -4 27.5145 1.71648   1
   1  -6  -4 29.0912 1.88159   2
  -1   6   4 33.1876 2.35377   3
   0  -6  -4 35.2928 1.87475   2
   0  -6  -4 29.9951 1.89318   1
   0  -6  -4 31.8063 1.87314   6
   0   6   4 31.2162 2.44993   3
  -1  -6  -4 129.389 3.39856   6
  -1  -6  -4 128.201 3.29778   1
   1   6   4 134.218 3.50028   6
   1   6   4 131.020 3.93824   3
  -2  -6  -4 706.948 11.1158   6
  -2  -6  -4 738.228 10.8344   1
   2   6   4 737.669 11.6351   3
   2   6   4 700.128 11.0907   6
  -3  -6  -4 129.865 3.57516   1
   3   6   4 135.092 4.30443   3
   3   6   4 131.869 4.16824   6
  -4  -6  -4 3.98855 1.42727   1
   4   6   4 3.18424 1.78766   3
   8  -7  -4 118.187 4.20635   2
  -8   7   4 121.068 4.48094   3
   7  -7  -4 266.029 6.00977   2
  -7   7   4 263.696 6.11258   3
   6  -7  -4 78.6340 3.31148   2
  -6   7   4 76.6270 3.34422   3
   5  -7  -4 126.831 3.77406   2
   5  -7  -4 128.735 3.58658   1
  -5   7   4 124.975 3.85924   3
   4  -7  -4 37.4665 2.45746   2
   4  -7  -4 33.9912 1.85196   1
  -4   7   4 34.7405 2.60547   3
   3  -7  -4 146.417 3.80083   2
   3  -7  -4 149.807 3.31665   1
  -3   7   4 153.614 4.13334   3
   2  -7  -4 244.437 4.56419   1
   2  -7  -4 238.193 4.16740   6
   2  -7  -4 237.134 4.92896   2
  -2   7   4 238.514 5.31598   3
   1  -7  -4 253.570 5.00689   2
   1  -7  -4 258.524 4.83766   1
   1  -7  -4 254.525 4.72350   6
  -1   7   4 260.650 5.59175   3
   0  -7  -4 270.382 5.20338   6
   0  -7  -4 266.725 5.12252   1
   0   7   4 267.484 5.84591   3
  -1  -7  -4 204.427 4.46969   1
  -1  -7  -4 204.759 4.64204   6
   1   7   4 203.031 5.17778   3
  -2  -7  -4 43.7925 2.56148   1
   2   7   4 47.0797 3.22192   3
  -3  -7  -4 180.808 4.56176   1
   3   7   4 181.920 5.35290   3
   8  -8  -4 27.4425 2.49661   2
  -8   8   4 29.1902 2.58013   3
   7  -8  -4 33.4113 2.62460   2
  -7   8   4 38.0122 3.14299   3
   6  -8  -4 180.592 4.93904   2
  -6   8   4 179.296 4.95597   3
   5  -8  -4 277.896 5.17815   1
   5  -8  -4 276.345 6.07937   2
  -5   8   4 281.536 6.12141   3
   4  -8  -4 117.168 3.79671   2
   4  -8  -4 118.247 3.12962   1
  -4   8   4 114.094 3.91371   3
   3  -8  -4 102.420 3.48645   2
   3  -8  -4 99.3676 2.95102   1
  -3   8   4 96.0423 3.67332   3
   2  -8  -4 67.8622 2.92666   2
   2  -8  -4 68.4205 2.12249   6
   2  -8  -4 63.0701 2.55694   1
  -2   8   4 66.2698 3.25699   3
   1  -8  -4 90.1176 2.97113   1
   1  -8  -4 95.6999 3.50879   6
  -1   8   4 95.1476 3.26448   2
  -1   8   4 87.2972 3.71747   3
   0  -8  -4 263.781 5.32359   1
   0   8   4 255.493 6.01301   3
  -1  -8  -4 182.460 4.40838   1
   1   8   4 180.591 5.20224   3
  -2  -8  -4 7.70901 1.64153   1
   2   8   4 6.67400 2.02279   3
   7  -9  -4 112.132 4.72537   2
  -7   9   4 109.109 4.45099   3
   6  -9  -4 35.4719 3.15527   2
  -6   9   4 37.0242 2.75732   3
   5  -9  -4 15.7070 1.66935   1
   5  -9  -4 17.3826 2.14117   2
  -5   9   4 17.6322 2.17965   3
   4  -9  -4 99.9723 3.17012   1
   4  -9  -4 95.7866 3.82129   2
  -4   9   4 95.9104 3.95843   3
   3  -9  -4 562.883 9.02373   1
   3  -9  -4 566.150 9.76047   2
  -3   9   4 558.763 9.94844   3
   2  -9  -4 314.304 5.97865   1
  -2   9   4 318.319 6.62606   2
  -2   9   4 303.952 6.81737   3
   1  -9  -4 -0.2069 1.31171   1
  -1   9   4 -1.2576 1.74707   3
   0  -9  -4 73.4774 3.20242   1
   0   9   4 80.1491 3.99573   3
  -1  -9  -4 4.39294 1.73804   1
   1   9   4 0.78663 1.97701   3
  -6  10   4 60.4327 3.84826   3
   5 -10  -4 1.02963 1.89503   2
  -5  10   4 -0.3234 2.00341   3
   4 -10  -4 28.9584 2.06710   1
  -4  10   4 28.3250 2.57243   2
  -4  10   4 32.0847 2.86851   3
   3 -10  -4 4.26463 1.53232   1
  -3  10   4 -2.6876 1.96590   3
  -3  10   4 3.24270 1.91970   2
   2 -10  -4 170.098 4.55354   1
  -2  10   4 177.072 5.56125   2
  -2  10   4 171.352 5.41581   3
  -1  10   4 56.4790 3.89745   3
  -1  10  -5 49.6051 3.92710   2
   1 -10   5 47.7132 3.20983   1
  -2  10  -5 4.23077 2.23310   2
   2 -10   5 2.71590 1.53515   1
  -3  10  -5 70.0580 4.24927   2
   3 -10   5 73.4458 3.30274   1
  -4  10  -5 176.836 5.75978   2
   4 -10   5 182.165 4.79137   1
  -1  -9   5 17.2625 1.78517   1
   0   9  -5 45.2440 3.44787   2
   0  -9   5 46.6114 2.58275   1
  -1   9  -5 155.119 5.02707   2
   1  -9   5 154.877 4.05548   1
  -2   9  -5 182.921 5.24552   2
   2  -9   5 185.134 4.43819   1
  -3   9  -5 4.42992 1.96280   2
   3  -9   5 8.07862 1.49393   1
  -4   9  -5 2.52101 1.83107   2
   4  -9   5 -1.8106 1.30174   1
  -5   9  -5 16.9550 2.36329   2
   5  -9   5 16.7844 1.86413   1
  -6   9  -5 61.6727 3.73443   2
   6  -9   5 70.2737 3.15010   1
  -2  -8   5 317.594 5.95990   1
   1   8  -5 8.52243 1.93359   2
  -1  -8   5 10.4754 1.43164   1
   0   8  -5 21.8315 2.22038   2
   0  -8   5 20.3301 1.70081   1
  -1   8  -5 131.785 4.25051   2
   1  -8   5 136.960 3.54256   1
  -2   8  -5 530.890 9.31084   2
   2  -8   5 521.067 7.41935   6
   2  -8   5 526.023 8.43170   1
  -3   8  -5 398.754 7.70391   2
   3  -8   5 405.062 6.94076   1
  -4   8  -5 25.2922 2.30527   2
   4  -8   5 20.1082 1.74817   1
  -5   8  -5 11.8759 1.96103   2
   5  -8   5 9.60650 1.50196   1
  -6   8  -5 221.486 5.58532   2
   6  -8   5 227.658 5.02987   1
  -7   8  -5 332.352 7.11787   2
   7  -8   5 323.585 6.52249   1
  -2  -7   5 28.7837 1.80380   1
  -2  -7   5 29.3457 2.24056   6
   1   7  -5 300.442 6.14101   2
  -1  -7   5 297.577 5.33794   1
  -1  -7   5 284.476 5.58121   6
   0   7  -5 69.8578 3.16452   2
   0  -7   5 67.5998 2.42103   1
   0  -7   5 67.2518 2.41945   6
  -1   7  -5 1.66145 1.46722   2
   1  -7   5 3.62565 1.10369   1
   1  -7   5 3.87834 0.95761   6
  -2   7  -5 12.3140 1.75193   2
   2  -7   5 10.9503 1.32014   1
   2  -7   5 14.6044 1.08500   6
  -3   7  -5 137.019 4.04718   2
   3  -7   5 138.662 3.39242   1
  -4   7  -5 768.351 12.0010   2
   4  -7   5 764.651 11.3107   1
  -5   7  -5 901.832 13.7285   2
   5  -7   5 902.111 13.1288   1
  -6   7  -5 58.0562 3.03632   2
   6  -7   5 54.4165 2.65579   1
   7  -7   5 11.4724 1.74119   1
  -8   7  -5 11.2747 1.76272   1
   5   6  -5 521.344 9.73984   3
   4   6  -5 176.683 4.85167   3
   3   6  -5 16.8678 1.82899   3
   3   6  -5 17.0136 1.77789   6
   2   6  -5 2.41088 1.24187   3
   2   6  -5 2.11377 1.46228   2
   2   6  -5 3.07427 1.24712   6
  -2  -6   5 3.11607 1.70869   4
  -2  -6   5 3.04427 1.01382   1
   1   6  -5 352.992 6.59848   2
   1   6  -5 359.352 6.05688   3
  -1  -6   5 365.620 6.03469   4
  -1  -6   5 358.917 6.25394   6
  -1  -6   5 357.126 5.85950   1
   0   6  -5 483.065 8.08180   2
   0  -6   5 474.411 7.49883   6
   0  -6   5 483.216 7.38940   1
   0  -6   5 489.801 7.37578   4
  -1   6  -5 581.316 9.36154   2
   1  -6   5 601.190 8.59927   4
   1  -6   5 590.823 8.70008   1
   1  -6   5 580.859 8.48330   6
  -2   6  -5 131.711 3.65169   2
   2  -6   5 133.224 2.40518   6
   2  -6   5 130.845 3.07524   1
   2  -6   5 136.850 2.83812   4
  -3   6  -5 0.61061 1.25412   2
   3  -6   5 0.96418 0.93510   1
   3  -6   5 -0.1832 0.78604   4
  -4   6  -5 39.4000 2.47524   2
   4  -6   5 40.7929 2.05574   1
   4  -6   5 38.5365 1.76025   4
  -5   6  -5 143.089 3.87510   2
   5  -6   5 137.000 3.17869   4
   5  -6   5 144.606 3.51023   1
  -6   6  -5 48.0625 2.61709   2
   6  -6   5 39.5474 2.12817   4
   6  -6   5 43.4095 2.39414   1
  -7   6  -5 14.2201 1.67249   1
  -8   6  -5 10.3907 1.70637   1
  -6  -5   5 120.381 4.05872   4
   5   5  -5 12.7061 2.03449   3
  -5  -5   5 15.6406 1.80533   4
   4   5  -5 126.612 3.90558   3
   4   5  -5 122.997 4.33861   6
  -4  -5   5 131.869 3.56020   4
   3   5  -5 473.635 7.92004   6
   3   5  -5 476.216 7.90586   3
  -3  -5   5 466.743 7.53194   4
  -3  -5   5 459.041 7.04991   1
   2   5  -5 213.379 4.66581   2
   2   5  -5 222.011 4.38685   3
   2   5  -5 224.268 4.61388   6
  -2  -5   5 214.823 4.18004   4
  -2  -5   5 220.084 3.95165   1
   1   5  -5 171.640 3.45068   3
   1   5  -5 172.009 3.77919   6
   1   5  -5 168.789 4.13586   5
   1   5  -5 166.494 3.93973   2
  -1  -5   5 164.632 4.10411   5
  -1  -5   5 168.357 3.27579   1
  -1  -5   5 169.784 3.64086   6
  -1  -5   5 170.046 3.40053   4
   0   5  -5 37.0066 2.04716   5
   0   5  -5 41.6596 2.25159   2
   0   5  -5 41.5579 1.60611   3
   0   5  -5 36.7289 2.20610   6
   0  -5   5 39.0829 1.74409   6
   0  -5   5 38.3223 1.70999   4
   0  -5   5 40.0078 2.13870   5
   0  -5   5 40.8002 1.68598   1
  -1   5  -5 851.495 12.5953   2
   1  -5   5 899.158 11.9267   6
   1  -5   5 885.179 11.8820   4
   1  -5   5 874.000 12.0057   1
  -2   5  -5 1067.89 15.0406   2
   2  -5   5 1078.85 13.8191   6
   2  -5   5 1073.47 14.2762   4
   2  -5   5 1071.01 14.4831   1
   2  -5   5 1071.83 13.8322   6
  -3   5  -5 176.136 3.94108   2
   3  -5   5 175.824 3.30996   4
  -4   5  -5 272.758 5.23925   2
   4  -5   5 282.212 4.94416   1
   4  -5   5 285.709 4.78782   4
  -5   5  -5 276.575 5.30170   2
   5  -5   5 285.575 4.99414   4
   5  -5   5 280.635 5.09509   1
  -6   5  -5 343.895 6.45068   2
   6  -5   5 347.479 6.09187   4
   6  -5   5 351.493 6.18656   1
  -7   5  -5 509.083 8.29731   1
   7  -5   5 499.548 8.35255   4
  -8   5  -5 172.542 4.37445   1
   8  -5   5 181.722 4.56758   4
   6   4  -5 101.020 4.17472   3
  -6  -4   5 102.631 3.75001   4
   5   4  -5 22.2270 2.12660   3
  -5  -4   5 21.8314 1.86268   4
   4   4  -5 241.800 5.13740   3
   4   4  -5 238.294 4.86245   6
  -4  -4   5 238.882 4.79911   4
   3   4  -5 751.261 11.0241   2
   3   4  -5 753.430 11.1228   3
   3   4  -5 740.974 11.1006   6
  -3  -4   5 756.738 10.2967   1
  -3  -4   5 741.592 10.8516   4
   2   4  -5 457.456 7.04432   3
   2   4  -5 450.242 7.32207   2
   2   4  -5 448.734 7.76880   5
   2   4  -5 456.731 7.27953   6
  -2  -4   5 444.666 6.91487   4
  -2  -4   5 453.775 6.55366   1
  -2  -4   5 451.599 8.10156   5
   1   4  -5 156.214 3.00646   3
   1   4  -5 150.528 3.47530   2
   1   4  -5 147.953 3.64745   5
   1   4  -5 157.941 3.34917   6
  -1  -4   5 154.678 2.84857   1
  -1  -4   5 148.920 3.20209   6
  -1  -4   5 153.419 3.62321   5
  -1  -4   5 155.796 3.07874   4
   0   4  -5 204.719 4.09636   5
   0   4  -5 211.025 3.31612   3
   0   4  -5 209.654 3.80182   6
   0   4  -5 206.271 4.02729   2
   0   4  -5 203.374 4.10761   5
   0  -4   5 206.499 3.47677   1
   0  -4   5 204.807 3.55868   4
   0  -4   5 208.135 3.67307   6
   0  -4   5 210.526 4.11847   5
   0  -4   5 205.777 4.09016   5
  -1   4  -5 12.5505 1.07984   5
  -1   4  -5 10.6946 1.16068   2
  -1   4  -5 9.78543 0.99336   5
  -1   4  -5 10.3926 0.74548   3
  -1   4  -5 9.40476 0.90848   6
   1  -4   5 9.91451 0.79040   6
   1  -4   5 10.4714 1.03694   5
   1  -4   5 10.8508 0.88725   1
   1  -4   5 10.1706 1.01370   5
   1  -4   5 10.6058 0.82097   6
   1  -4   5 12.0941 0.91439   4
  -2   4  -5 142.730 3.16093   5
  -2   4  -5 143.772 2.91318   5
  -2   4  -5 142.103 3.18588   2
   2  -4   5 142.400 2.78592   1
   2  -4   5 140.308 2.21616   6
   2  -4   5 140.231 2.84826   5
   2  -4   5 138.932 2.87135   5
   2  -4   5 142.870 2.20291   6
   2  -4   5 141.600 2.71819   4
  -3   4  -5 389.468 5.69859   5
  -3   4  -5 377.881 6.15606   2
   3  -4   5 375.795 5.76253   4
   3  -4   5 370.133 5.82405   1
   3  -4   5 373.723 5.62959   5
  -4   4  -5 584.174 8.75882   2
  -4   4  -5 594.731 7.97509   5
   4  -4   5 593.717 8.14575   5
   4  -4   5 579.280 8.54834   4
   4  -4   5 574.625 8.59198   1
  -5   4  -5 378.529 6.22172   2
   5  -4   5 376.271 6.18998   4
   5  -4   5 371.883 6.21872   1
  -6   4  -5 80.8274 2.73628   1
   6  -4   5 79.3911 2.67660   4
  -7   4  -5 18.0725 1.65848   1
   7  -4   5 14.3461 1.59792   4
  -8   4  -5 70.8108 3.03427   1
   8  -4   5 77.7470 3.22993   4
   7   3  -5 8.09825 2.05219   3
  -7  -3   5 7.42078 1.76279   4
   6   3  -5 302.788 6.61910   3
  -6  -3   5 300.427 6.12348   4
   5   3  -5 421.255 7.00873   6
   5   3  -5 447.318 7.84419   3
  -5  -3   5 421.303 7.35458   4
   4   3  -5 285.171 5.49384   3
   4   3  -5 282.516 5.22311   2
   4   3  -5 284.274 5.17829   6
  -4  -3   5 285.876 5.24497   4
   3   3  -5 145.469 3.35129   3
   3   3  -5 142.014 3.31841   2
   3   3  -5 149.489 3.78289   5
   3   3  -5 149.619 3.33307   6
  -3  -3   5 144.717 2.63464   1
  -3  -3   5 144.731 3.68150   5
  -3  -3   5 145.700 3.34881   6
  -3  -3   5 144.574 3.20594   4
   2   3  -5 58.8122 2.32822   5
   2   3  -5 59.4079 1.91923   3
   2   3  -5 56.8398 2.03532   6
   2   3  -5 56.4628 2.67509   5
   2   3  -5 60.8525 2.22952   2
  -2  -3   5 57.5237 1.51008   1
  -2  -3   5 57.9950 2.26699   5
  -2  -3   5 54.6985 1.90301   4
  -2  -3   5 57.0959 2.19006   5
   1   3  -5 1230.77 15.7590   3
   1   3  -5 1187.25 16.1137   6
   1   3  -5 1247.34 16.5969   5
   1   3  -5 1204.22 16.5211   5
   1   3  -5 1185.25 16.2693   2
  -1  -3   5 1191.23 16.0644   6
  -1  -3   5 1185.44 15.9056   4
  -1  -3   5 1228.60 16.5462   5
  -1  -3   5 1193.84 15.5956   1
   0   3  -5 1470.37 19.3554   2
   0   3  -5 1478.32 18.5405   3
   0   3  -5 1438.06 19.4406   5
   0   3  -5 1474.82 19.4923   5
   0   3  -5 1464.30 19.1341   6
   0  -3   5 1447.76 19.4426   5
   0  -3   5 1458.07 18.7790   1
   0  -3   5 1440.39 18.9465   4
   0  -3   5 1435.72 19.0046   6
   0  -3   5 1496.32 19.4869   5
   0  -3   5 1473.09 19.0413   6
  -1   3  -5 1477.60 18.8575   6
  -1   3  -5 1460.90 19.1784   2
  -1   3  -5 1447.37 19.1192   5
  -1   3  -5 1484.88 19.1955   5
   1  -3   5 1432.34 18.8038   4
   1  -3   5 1451.32 18.7353   1
   1  -3   5 1452.63 19.1488   5
   1  -3   5 1428.62 18.6466   6
   1  -3   5 1429.96 18.6748   6
  -2   3  -5 289.202 4.56010   5
  -2   3  -5 286.209 4.31124   6
  -2   3  -5 282.158 4.72752   2
  -2   3  -5 283.411 4.92467   5
   2  -3   5 285.236 4.53734   5
   2  -3   5 288.627 4.53992   5
   2  -3   5 292.605 3.89025   6
   2  -3   5 282.170 4.46585   1
   2  -3   5 286.956 4.48197   4
   2  -3   5 286.015 3.89466   6
  -3   3  -5 44.8034 1.37831   5
  -3   3  -5 46.6872 1.92368   6
  -3   3  -5 47.9715 1.77614   2
  -3   3  -5 48.7328 1.45500   5
   3  -3   5 44.7742 1.15272   3
   3  -3   5 48.4464 1.42332   5
   3  -3   5 46.8628 1.41641   5
   3  -3   5 45.8951 1.65178   4
  -4   3  -5 1318.29 17.4996   2
  -4   3  -5 1319.90 17.0045   5
   4  -3   5 1315.92 17.1799   3
   4  -3   5 1318.92 17.6005   4
   4  -3   5 1311.52 17.5776   1
   4  -3   5 1313.88 17.0384   5
  -5   3  -5 2686.36 34.7691   1
   5  -3   5 2694.93 34.8778   4
  -6   3  -5 203.176 4.18793   1
   6  -3   5 199.084 4.31105   4
  -7   3  -5 13.9160 1.58183   1
   7  -3   5 23.1306 1.84161   4
  -8   3  -5 2.50617 1.36973   1
   8  -3   5 0.15513 1.43127   4
   7   2  -5 191.200 5.42988   3
  -7  -2   5 187.212 4.86679   4
   6   2  -5 0.94870 1.47928   3
  -6  -2   5 2.92302 1.33328   4
   5   2  -5 107.681 2.70738   6
   5   2  -5 113.005 3.47993   3
  -5  -2   5 106.479 3.17045   4
   4   2  -5 286.471 4.89706   6
   4   2  -5 289.959 4.98840   2
   4   2  -5 286.695 5.29530   3
  -4  -2   5 270.280 5.04009   4
   3   2  -5 1039.23 14.4320   2
   3   2  -5 1059.75 14.3960   6
   3   2  -5 1044.36 14.9382   5
   3   2  -5 1053.43 14.5110   3
  -3  -2   5 1057.80 14.4067   4
  -3  -2   5 1040.43 13.6119   1
  -3  -2   5 1118.48 15.9011   5
  -3  -2   5 1046.70 14.8914   5
  -3  -2   5 1070.65 14.4777   6
   2   2  -5 1478.96 19.7391   5
   2   2  -5 1465.48 19.1508   3
   2   2  -5 1435.61 19.1929   6
   2   2  -5 1443.84 19.3699   2
   2   2  -5 1453.82 19.2738   6
   2   2  -5 1462.39 19.7026   5
  -2  -2   5 1474.42 19.7095   5
  -2  -2   5 1488.25 19.7501   5
  -2  -2   5 1467.17 18.5955   1
  -2  -2   5 1473.41 19.2610   6
  -2  -2   5 1475.16 19.1791   4
   1   2  -5 3.42793 0.83006   6
   1   2  -5 4.17281 0.94093   5
   1   2  -5 4.77425 1.00037   2
   1   2  -5 3.37588 0.61518   3
  -1  -2   5 6.07026 0.82906   6
  -1  -2   5 4.24755 0.54225   1
  -1  -2   5 3.39107 0.88406   5
  -1  -2   5 2.91013 0.78112   4
  -1  -2   5 2.89905 0.85992   5
   0   2  -5 95.8844 2.37295   5
   0   2  -5 91.0833 2.13195   6
   0   2  -5 94.0971 2.36863   2
   0   2  -5 91.9200 1.51126   3
   0   2  -5 90.8384 2.33958   5
   0  -2   5 91.9149 2.31035   5
   0  -2   5 91.7532 2.10007   4
   0  -2   5 92.7048 1.81140   1
   0  -2   5 91.1663 2.05494   6
   0  -2   5 90.6656 2.03648   6
  -1   2  -5 6612.37 87.3293   5
  -1   2  -5 6691.42 85.8650   6
  -1   2  -5 6550.38 86.4829   2
  -1   2  -5 6675.12 87.5008   5
   1  -2   5 6746.73 86.0767   6
   1  -2   5 6697.48 85.9631   6
   1  -2   5 6633.82 85.6759   1
   1  -2   5 6600.82 88.0921   5
   1  -2   5 6719.62 87.0965   4
   1  -2   5 6661.64 87.7105   5
  -2   2  -5 2820.55 35.0373   5
  -2   2  -5 2773.33 35.0086   6
  -2   2  -5 2697.24 35.8766   2
   2  -2   5 2767.93 35.8469   5
   2  -2   5 2763.52 35.3247   6
   2  -2   5 2751.13 34.8915   3
   2  -2   5 2795.03 35.2700   6
   2  -2   5 2703.57 35.9295   4
   2  -2   5 2766.66 36.1104   5
   2  -2   5 2712.92 35.8331   1
  -3   2  -5 70.4452 1.72025   5
  -3   2  -5 72.3868 1.84635   2
  -3   2  -5 73.0176 1.93821   1
  -3   2  -5 72.5503 1.61564   6
  -3   2  -5 74.3464 1.76675   5
   3  -2   5 73.4584 1.77427   5
   3  -2   5 70.7434 1.93134   4
   3  -2   5 70.5160 1.58487   3
   3  -2   5 71.6982 1.72099   5
   3  -2   5 74.0031 1.94533   1
  -4   2  -5 260.633 4.49369   1
  -4   2  -5 260.685 4.10708   5
  -4   2  -5 263.516 4.18605   2
   4  -2   5 260.768 4.16792   5
   4  -2   5 253.613 4.50714   4
   4  -2   5 259.258 4.29203   3
  -5   2  -5 2.55376 1.05729   1
   5  -2   5 0.24236 0.84905   3
   5  -2   5 2.55401 1.00887   4
  -6   2  -5 797.173 11.6315   1
   6  -2   5 801.189 11.8608   3
   6  -2   5 806.774 11.9094   4
  -7   2  -5 218.438 4.62480   1
   7  -2   5 227.839 5.04942   4
  -8   2  -5 1.64689 1.39650   1
   8  -2   5 1.66270 1.46682   4
   8   1  -5 451.150 10.7640   3
  -8  -1   5 435.637 9.73670   4
   7   1  -5 204.724 5.35153   3
  -7  -1   5 202.761 4.93016   4
   6   1  -5 25.6673 2.09732   3
  -6  -1   5 22.3069 1.76161   4
   5   1  -5 94.7005 2.27554   6
   5   1  -5 99.9275 2.66750   2
   5   1  -5 97.0866 3.12546   3
  -5  -1   5 98.1101 2.85844   4
   4   1  -5 38.8065 1.98119   3
   4   1  -5 33.4651 1.50978   6
   4   1  -5 30.2600 1.72538   2
  -4  -1   5 31.7204 1.77534   4
   3   1  -5 1645.12 21.7000   6
   3   1  -5 1641.25 21.5702   3
   3   1  -5 1629.24 21.3801   6
   3   1  -5 1622.46 21.5381   2
   3   1  -5 1679.37 21.8922   5
   3   1  -5 1654.24 21.8911   5
  -3  -1   5 1664.55 21.8649   5
  -3  -1   5 1606.93 21.4646   4
  -3  -1   5 1622.34 21.8394   5
  -3  -1   5 1658.33 20.5943   1
   2   1  -5 1380.17 18.1062   6
   2   1  -5 1454.75 18.6062   5
   2   1  -5 1381.00 18.5579   5
   2   1  -5 1368.05 18.3157   2
   2   1  -5 1400.50 18.1377   3
   2   1  -5 1387.47 18.1922   6
  -2  -1   5 1388.89 17.4771   1
  -2  -1   5 1377.87 18.1525   4
  -2  -1   5 1405.42 18.5567   5
  -2  -1   5 1386.36 18.5454   5
  -2  -1   5 1383.88 18.1853   6
   1   1  -5 94.2566 2.37287   5
   1   1  -5 94.8522 2.15769   6
   1   1  -5 97.6172 2.36351   2
   1   1  -5 97.6581 2.41886   5
   1   1  -5 95.5598 1.88458   3
  -1  -1   5 93.9953 2.17003   4
  -1  -1   5 96.9928 2.15493   6
  -1  -1   5 97.9104 2.39759   5
  -1  -1   5 95.4653 2.33179   5
  -1  -1   5 98.3175 1.63374   1
   0   1  -5 154.423 2.99488   5
   0   1  -5 152.376 2.99556   5
   0   1  -5 154.005 2.95026   2
   0   1  -5 160.690 2.80947   6
   0  -1   5 156.678 2.72773   6
   0  -1   5 162.734 2.78350   4
   0  -1   5 158.437 2.99271   5
   0  -1   5 158.109 2.49346   1
   0  -1   5 162.844 2.31499   3
   0  -1   5 158.821 2.75211   6
   0  -1   5 155.245 3.01321   5
  -1   1  -5 320.260 4.67631   6
  -1   1  -5 312.448 4.90400   5
  -1   1  -5 318.032 4.89631   5
  -1   1  -5 307.344 4.75658   2
   1  -1   5 310.637 4.54852   6
   1  -1   5 320.365 4.92807   5
   1  -1   5 312.510 4.89520   5
   1  -1   5 318.139 4.61901   1
   1  -1   5 317.740 4.19229   3
   1  -1   5 314.014 4.57756   6
  -2   1  -5 4407.37 58.0702   2
  -2   1  -5 4384.83 57.7675   1
  -2   1  -5 4503.49 58.0219   6
  -2   1  -5 4703.85 59.3720   5
  -2   1  -5 4481.72 58.8237   5
   2  -1   5 4397.32 59.6937   5
   2  -1   5 4454.84 57.8844   3
   2  -1   5 4608.37 57.6798   6
   2  -1   5 4504.51 57.7290   6
   2  -1   5 4372.49 58.9024   4
   2  -1   5 4454.45 59.2012   5
  -3   1  -5 1559.68 19.9835   2
  -3   1  -5 1589.19 20.3701   5
  -3   1  -5 1559.45 20.3404   1
  -3   1  -5 1549.08 20.1189   6
   3  -1   5 1560.55 20.2060   3
   3  -1   5 1543.47 20.4161   4
   3  -1   5 1579.12 20.3728   5
   3  -1   5 1560.03 20.4180   5
  -4   1  -5 6.00502 1.05491   1
   4  -1   5 5.20412 0.98620   4
   4  -1   5 6.14154 0.93572   3
  -5   1  -5 88.0056 2.60649   1
   5  -1   5 85.7102 2.65488   4
   5  -1   5 91.7407 2.70911   3
  -6   1  -5 415.055 6.89443   1
   6  -1   5 422.630 7.25981   3
   6  -1   5 417.688 7.15793   4
  -7   1  -5 330.586 5.99684   1
   7  -1   5 327.722 6.51311   3
   7  -1   5 309.700 6.28613   4
   8  -1   5 109.398 3.91381   4
   8   0  -5 1.46904 1.78856   3
  -8   0   5 1.80957 1.55933   4
   7   0  -5 61.7273 3.27498   3
  -7   0   5 57.2456 2.86995   4
   6   0  -5 430.987 7.65755   3
  -6   0   5 428.139 7.29734   4
   5   0  -5 140.560 3.57964   3
   5   0  -5 143.507 2.43390   6
   5   0  -5 144.790 3.19630   2
  -5   0   5 139.074 3.39411   4
   4   0  -5 28.1598 1.84580   3
   4   0  -5 30.5955 1.23311   6
   4   0  -5 30.5807 1.64339   2
  -4   0   5 30.4698 1.61594   4
   3   0  -5 15.1283 1.03675   6
   3   0  -5 18.6980 1.31411   5
   3   0  -5 16.0986 0.95832   6
   3   0  -5 15.2427 1.30454   5
   3   0  -5 16.2865 1.29290   2
   3   0  -5 16.1749 1.28189   3
  -3   0   5 19.2730 1.26936   5
  -3   0   5 17.4869 1.10390   6
  -3   0   5 18.1583 1.22780   4
  -3   0   5 18.1221 1.24369   5
   2   0  -5 29.8880 1.49114   5
   2   0  -5 31.1814 1.21666   6
   2   0  -5 29.7757 1.29564   6
   2   0  -5 29.1754 1.37757   3
   2   0  -5 29.4759 1.53948   5
   2   0  -5 29.2198 1.54419   2
  -2   0   5 27.3786 1.41717   4
  -2   0   5 28.7709 1.47084   5
  -2   0   5 28.7826 1.31417   6
  -2   0   5 30.5633 1.52077   5
   1   0  -5 240.071 4.08857   5
   1   0  -5 246.981 3.32335   1
   1   0  -5 242.079 4.06986   5
   1   0  -5 237.683 3.81631   6
   1   0  -5 247.396 3.98271   2
   1   0  -5 247.045 3.68420   3
   1   0  -5 241.101 3.76192   6
  -1   0   5 244.562 4.07994   5
  -1   0   5 238.961 3.76784   4
  -1   0   5 243.376 4.08084   5
  -1   0   5 245.174 3.80548   6
   0   0  -5 16.3925 1.13574   2
   0   0  -5 14.7239 1.05186   6
   0   0  -5 16.5896 1.17818   5
   0   0  -5 15.8291 1.19120   5
   0   0  -5 16.7258 0.84902   1
   0   0   5 14.8749 1.02173   6
   0   0   5 16.2983 1.16705   5
   0   0   5 15.8138 1.00541   6
   0   0   5 17.0958 1.10755   4
   0   0   5 14.7080 0.87897   3
  -1   0  -5 1019.26 13.6841   5
  -1   0  -5 1014.26 13.6900   5
  -1   0  -5 1027.53 13.4430   6
  -1   0  -5 1023.19 13.3338   1
  -1   0  -5 1018.97 13.3040   2
   1   0   5 1021.61 13.3516   6
   1   0   5 1025.86 13.7327   5
   1   0   5 1018.97 13.6990   5
   1   0   5 1019.81 13.3841   6
   1   0   5 1010.86 13.3834   4
   1   0   5 1054.40 13.2533   3
  -2   0  -5 35.1386 1.47915   1
  -2   0  -5 37.0801 1.31690   6
  -2   0  -5 35.2835 1.12996   2
  -2   0  -5 36.6257 1.48041   5
  -2   0  -5 34.7695 1.47113   5
   2   0   5 34.1442 1.42753   5
   2   0   5 34.2581 1.19104   6
   2   0   5 33.1856 1.16657   6
   2   0   5 37.1383 1.39431   4
   2   0   5 37.6388 1.44836   5
   2   0   5 35.1200 1.33949   3
  -3   0  -5 63.5150 1.73530   6
  -3   0  -5 66.1938 1.92570   1
  -3   0  -5 65.6845 1.92050   5
  -3   0  -5 68.7688 1.95073   5
  -3   0  -5 66.0802 1.24536   2
   3   0   5 62.2683 1.88892   4
   3   0   5 68.9022 1.49678   6
   3   0   5 64.3663 1.87996   3
   3   0   5 66.9083 1.45945   6
   3   0   5 66.5831 1.91932   5
   3   0   5 66.2163 1.91628   5
  -4   0  -5 130.629 3.02420   1
   4   0   5 142.295 3.18059   3
  -5   0  -5 351.482 5.84001   1
   5   0   5 339.912 6.10000   3
   5   0   5 338.764 5.95179   4
  -6   0  -5 8.84462 1.33905   1
   6   0   5 4.18117 1.28191   4
   6   0   5 6.31885 1.37401   3
  -7   0  -5 85.4954 2.98969   1
   7   0   5 88.6466 3.31831   4
   7   0   5 81.7490 3.40259   3
   8   0   5 18.3226 2.23299   3
   8  -1  -5 3.48829 1.74321   3
  -8   1   5 4.78551 1.56553   4
   7  -1  -5 75.1022 3.36842   3
  -7   1   5 78.8005 2.99330   4
   6  -1  -5 3.76201 1.32504   3
   6  -1  -5 5.56115 1.15267   2
  -6   1   5 6.84468 1.25329   4
   5  -1  -5 198.216 3.90645   2
   5  -1  -5 190.142 4.24345   3
  -5   1   5 193.698 3.91322   4
   4  -1  -5 489.106 6.57102   6
   4  -1  -5 491.546 7.59460   3
   4  -1  -5 495.378 7.42908   2
   4  -1  -5 497.158 6.55259   6
  -4   1   5 484.135 7.48146   5
  -4   1   5 494.815 7.39281   5
  -4   1   5 497.610 7.28521   4
   3  -1  -5 357.940 5.21307   6
   3  -1  -5 366.454 5.73357   2
   3  -1  -5 372.199 5.72831   5
   3  -1  -5 377.377 5.76057   5
   3  -1  -5 368.168 5.17917   6
   3  -1  -5 361.086 5.75682   3
  -3   1   5 368.925 5.71005   5
  -3   1   5 369.305 5.51611   4
  -3   1   5 385.077 5.75824   5
  -3   1   5 371.665 5.41061   6
   2  -1  -5 1441.49 18.5144   6
   2  -1  -5 1399.50 18.8269   5
   2  -1  -5 1463.55 18.9198   5
   2  -1  -5 1437.92 18.8406   2
   2  -1  -5 1424.34 18.7202   3
   2  -1  -5 1452.49 18.4492   6
  -2   1   5 1462.66 18.5802   6
  -2   1   5 1410.20 18.4993   4
  -2   1   5 1462.52 18.9069   5
  -2   1   5 1431.57 18.8850   5
   1  -1  -5 1343.23 17.7402   5
   1  -1  -5 1308.54 17.3830   6
   1  -1  -5 1370.41 17.0361   1
   1  -1  -5 1343.61 17.7693   5
   1  -1  -5 1346.08 17.4493   6
   1  -1  -5 1341.88 17.5540   2
  -1   1   5 1353.47 17.4732   3
  -1   1   5 1372.37 17.3041   4
  -1   1   5 1351.00 17.4642   6
  -1   1   5 1366.52 17.7737   5
   0  -1  -5 561.188 7.42172   1
   0  -1  -5 555.155 7.95642   5
   0  -1  -5 555.416 7.94509   5
   0  -1  -5 548.505 7.65276   6
   0  -1  -5 552.302 7.57179   2
   0   1   5 550.296 7.93300   5
   0   1   5 546.035 7.64114   6
   0   1   5 558.615 7.96164   5
   0   1   5 559.120 7.62136   3
   0   1   5 552.897 7.46504   4
   0   1   5 542.417 7.63323   6
  -1  -1  -5 2549.35 32.9361   2
  -1  -1  -5 2594.98 33.9931   5
  -1  -1  -5 2561.05 32.3543   1
  -1  -1  -5 2613.53 32.8373   5
  -1  -1  -5 2564.66 33.3877   6
   1   1   5 2522.99 33.2357   6
   1   1   5 2549.21 34.5634   5
   1   1   5 2493.64 33.2389   3
   1   1   5 2506.14 33.6795   4
   1   1   5 2583.12 32.8214   6
   1   1   5 2576.84 34.7156   5
  -2  -1  -5 80.6095 1.95584   6
  -2  -1  -5 79.4330 2.18266   5
  -2  -1  -5 75.6455 2.14889   5
  -2  -1  -5 77.2648 1.94530   1
  -2  -1  -5 79.7787 1.35589   2
   2   1   5 78.9364 2.15645   5
   2   1   5 77.3380 1.89682   4
   2   1   5 76.0827 1.81690   6
   2   1   5 78.8637 2.15887   5
   2   1   5 78.3894 1.83859   6
   2   1   5 77.3594 2.04892   3
  -3  -1  -5 157.779 3.13418   1
  -3  -1  -5 153.749 3.34018   5
  -3  -1  -5 164.067 3.54753   5
   3   1   5 157.697 3.12792   4
   3   1   5 157.341 3.30780   3
   3   1   5 156.388 2.85939   6
   3   1   5 159.904 3.38115   5
  -4  -1  -5 102.224 2.70279   1
   4   1   5 101.925 2.16423   6
   4   1   5 106.333 2.98318   3
   4   1   5 101.406 2.71558   4
  -5  -1  -5 335.484 5.73284   1
   5   1   5 326.429 5.86335   4
   5   1   5 325.995 6.15648   3
  -6  -1  -5 420.055 7.07707   1
   6   1   5 419.931 7.38134   4
   6   1   5 420.476 7.73377   3
  -7  -1  -5 241.898 5.16113   1
  -7  -1  -5 252.346 5.66124   4
   7   1   5 257.379 6.02912   3
   8  -2  -5 329.186 7.18167   3
  -8   2   5 330.343 6.51568   4
   7  -2  -5 271.932 6.00795   3
  -7   2   5 283.340 5.48969   4
   6  -2  -5 46.9499 2.49812   3
   6  -2  -5 48.9471 2.19258   2
  -6   2   5 46.2467 2.12067   4
   5  -2  -5 0.67930 1.01014   3
   5  -2  -5 2.56438 1.00167   2
  -5   2   5 0.44796 0.90415   4
   4  -2  -5 48.6265 1.86840   2
   4  -2  -5 52.1578 2.04635   3
   4  -2  -5 50.2736 1.70403   5
  -4   2   5 48.2906 1.67105   4
  -4   2   5 49.6302 1.66882   5
   3  -2  -5 2651.76 33.9879   5
   3  -2  -5 2642.55 34.1463   2
   3  -2  -5 2755.28 34.0207   6
   3  -2  -5 2611.24 34.1387   3
   3  -2  -5 2615.81 34.1117   6
   3  -2  -5 2683.71 33.2113   1
   3  -2  -5 2668.44 34.0321   5
  -3   2   5 2708.57 34.5122   5
  -3   2   5 2617.64 34.0500   4
  -3   2   5 2624.65 34.9725   5
  -3   2   5 2683.86 33.6982   6
   2  -2  -5 2208.94 28.0822   6
   2  -2  -5 2218.39 27.7537   1
   2  -2  -5 2203.07 28.2171   5
   2  -2  -5 2157.79 28.2213   5
   2  -2  -5 2218.29 28.2941   6
   2  -2  -5 2191.82 28.1836   2
  -2   2   5 2189.21 28.2382   4
  -2   2   5 2148.11 28.1775   3
  -2   2   5 2206.41 28.2272   5
  -2   2   5 2181.89 28.2316   5
  -2   2   5 2194.05 28.3123   6
   1  -2  -5 34.3116 1.33710   6
   1  -2  -5 33.9856 1.57650   5
   1  -2  -5 33.5317 1.39689   2
   1  -2  -5 33.0099 1.54759   5
   1  -2  -5 37.5936 1.33915   6
   1  -2  -5 32.6335 1.11626   1
  -1   2   5 32.6759 1.40928   6
  -1   2   5 33.2567 1.57081   5
  -1   2   5 33.6860 1.67976   3
  -1   2   5 34.2357 1.21332   4
  -1   2   5 33.4005 1.53475   5
   0  -2  -5 14.9651 1.35951   5
   0  -2  -5 14.4370 1.04645   2
   0  -2  -5 11.4108 0.91301   6
   0  -2  -5 14.9968 1.39458   5
   0  -2  -5 14.4178 0.87481   1
   0   2   5 13.2507 1.09652   5
   0   2   5 10.1954 0.99663   5
   0   2   5 12.1562 0.96385   6
   0   2   5 14.6224 0.94641   4
   0   2   5 12.8556 1.11007   3
  -1  -2  -5 285.934 4.57910   6
  -1  -2  -5 291.508 4.94548   5
  -1  -2  -5 287.276 4.91535   5
  -1  -2  -5 281.120 4.43202   1
  -1  -2  -5 287.957 4.12145   2
   1   2   5 283.334 4.25790   4
   1   2   5 286.196 4.91261   5
   1   2   5 287.301 4.54662   6
   1   2   5 288.181 4.92416   5
   1   2   5 280.915 4.53825   6
   1   2   5 286.696 4.73659   3
  -2  -2  -5 1147.07 15.5258   5
  -2  -2  -5 1124.87 14.9638   1
  -2  -2  -5 1132.14 14.2664   2
  -2  -2  -5 1122.43 15.1222   6
  -2  -2  -5 1116.19 15.5207   5
   2   2   5 1110.61 14.8152   4
   2   2   5 1132.48 15.5433   5
   2   2   5 1107.16 15.4997   5
   2   2   5 1137.12 15.3003   3
   2   2   5 1093.36 14.9886   6
  -3  -2  -5 649.779 9.36724   1
   3   2   5 651.218 9.29319   4
   3   2   5 649.121 9.25283   6
   3   2   5 658.045 9.78901   3
  -4  -2  -5 109.436 2.87350   1
   4   2   5 107.151 2.53637   6
   4   2   5 106.983 3.25346   3
   4   2   5 107.464 2.84593   4
  -5  -2  -5 131.638 3.36444   1
   5   2   5 129.888 2.67410   6
   5   2   5 128.500 3.39796   4
   5   2   5 130.152 3.85579   3
  -6  -2  -5 68.4529 2.76194   1
  -6  -2  -5 67.0638 2.93573   4
   6   2   5 62.0405 3.19288   3
   6   2   5 64.5143 2.83421   4
  -7  -2  -5 7.48878 1.67317   4
  -7  -2  -5 11.3219 1.68187   1
   7   2   5 7.71082 1.93704   3
  -9   3   5 14.2986 1.90770   4
   8  -3  -5 56.0189 3.33860   3
  -8   3   5 60.5187 2.88697   4
   7  -3  -5 374.040 7.30552   3
   7  -3  -5 385.350 6.76170   2
  -7   3   5 381.666 6.61827   4
   6  -3  -5 1515.12 20.4742   2
   6  -3  -5 1500.45 20.8849   3
  -6   3   5 1478.67 20.0958   4
   5  -3  -5 863.759 12.2972   2
   5  -3  -5 837.045 12.4626   3
  -5   3   5 858.100 11.8299   4
   4  -3  -5 209.066 4.10677   2
   4  -3  -5 220.543 3.95869   5
   4  -3  -5 211.773 4.19226   3
  -4   3   5 212.365 3.58992   4
  -4   3   5 206.449 3.68060   5
   3  -3  -5 266.583 3.72163   6
   3  -3  -5 265.137 3.78158   1
   3  -3  -5 269.002 4.63443   2
   3  -3  -5 263.156 4.40229   5
   3  -3  -5 272.392 3.72626   6
   3  -3  -5 262.103 4.39756   5
  -3   3   5 267.301 4.70502   3
  -3   3   5 269.687 4.19284   6
  -3   3   5 268.223 4.40235   5
  -3   3   5 266.403 4.41133   5
  -3   3   5 275.302 4.02447   4
   2  -3  -5 649.421 8.50343   1
   2  -3  -5 642.833 9.14693   5
   2  -3  -5 644.064 9.15320   5
   2  -3  -5 638.073 9.10934   2
   2  -3  -5 639.220 8.64128   6
   2  -3  -5 637.974 8.64332   6
  -2   3   5 625.952 9.13123   5
  -2   3   5 633.305 8.83268   6
  -2   3   5 654.676 9.14697   5
  -2   3   5 649.074 8.44658   4
   1  -3  -5 1109.42 14.6664   6
   1  -3  -5 1081.90 14.6196   6
   1  -3  -5 1105.09 14.4379   1
   1  -3  -5 1091.32 14.7396   2
   1  -3  -5 1108.34 15.0950   5
   1  -3  -5 1123.89 15.0942   5
  -1   3   5 1098.00 14.9726   3
  -1   3   5 1140.00 14.1726   4
  -1   3   5 1144.04 15.1339   5
  -1   3   5 1096.91 15.0855   5
  -1   3   5 1125.22 14.7601   6
   0  -3  -5 1593.95 20.9930   6
   0  -3  -5 1635.26 20.8047   1
   0  -3  -5 1599.59 21.4457   5
   0  -3  -5 1588.54 20.7634   2
   0  -3  -5 1653.46 21.4661   5
   0   3   5 1653.21 21.4939   5
   0   3   5 1567.14 21.0143   6
   0   3   5 1627.68 21.4453   5
   0   3   5 1588.60 21.2416   3
   0   3   5 1599.50 20.4167   4
  -1  -3  -5 40.8800 1.22488   2
  -1  -3  -5 38.3682 1.86868   5
  -1  -3  -5 42.3563 1.88253   5
  -1  -3  -5 39.6371 1.62495   6
  -1  -3  -5 41.7097 1.60153   1
   1   3   5 41.1625 1.90429   3
   1   3   5 39.7655 1.63089   6
   1   3   5 41.3207 1.27295   4
   1   3   5 38.3871 1.83186   5
  -2  -3  -5 1195.04 16.5495   5
  -2  -3  -5 1172.82 16.0419   6
  -2  -3  -5 1179.57 15.8399   1
   2   3   5 1185.53 15.5696   4
   2   3   5 1181.44 15.9667   6
   2   3   5 1143.08 16.2840   3
   2   3   5 1190.06 16.5725   5
  -3  -3  -5 733.373 10.7193   1
   3   3   5 761.989 10.5746   4
   3   3   5 743.653 11.2880   3
   3   3   5 751.457 10.7614   6
  -4  -3  -5 435.582 7.06979   1
   4   3   5 438.609 7.69278   3
   4   3   5 425.483 6.87076   6
   4   3   5 428.437 6.97604   4
  -5  -3  -5 251.121 5.08025   4
  -5  -3  -5 240.312 4.94587   1
   5   3   5 251.486 5.70515   3
  -6  -3  -5 0.21761 1.31210   1
  -6  -3  -5 2.01663 1.36087   4
   6   3   5 -0.5407 1.55704   3
  -7  -3  -5 20.4346 2.44517   1
   9  -4  -5 127.241 5.95470   3
  -9   4   5 131.462 4.03507   4
   8  -4  -5 2.23985 1.58964   3
  -8   4   5 2.36648 1.31769   4
   7  -4  -5 6.20657 1.58666   3
   7  -4  -5 6.57695 1.34718   2
  -7   4   5 6.00877 1.22232   4
   6  -4  -5 17.3609 1.57972   2
   6  -4  -5 16.4639 1.70149   3
  -6   4   5 16.3495 1.30470   4
   5  -4  -5 396.533 6.75515   2
  -5   4   5 386.422 6.91188   3
  -5   4   5 407.407 6.06586   4
   4  -4  -5 806.847 11.7229   2
   4  -4  -5 817.422 10.6849   1
  -4   4   5 806.408 11.8155   3
  -4   4   5 811.577 10.8404   4
   3  -4  -5 129.611 2.34802   1
   3  -4  -5 133.309 3.27962   5
   3  -4  -5 129.565 2.07538   6
   3  -4  -5 136.669 2.08985   6
   3  -4  -5 127.621 3.01596   2
  -3   4   5 129.419 3.56474   5
  -3   4   5 130.598 3.15120   3
  -3   4   5 131.862 2.22479   4
  -3   4   5 130.901 2.81354   5
   2  -4  -5 83.5055 1.86397   1
   2  -4  -5 82.9754 2.29232   2
   2  -4  -5 83.2836 2.27880   5
   2  -4  -5 84.9309 1.86820   6
   2  -4  -5 82.9550 2.29575   5
   2  -4  -5 84.6401 1.85973   6
  -2   4   5 85.8375 2.30305   5
  -2   4   5 83.7554 2.09028   6
  -2   4   5 83.7886 1.45333   4
  -2   4   5 83.3615 2.26881   5
   1  -4  -5 306.247 5.30893   5
   1  -4  -5 307.376 5.33411   5
   1  -4  -5 309.556 4.97490   2
   1  -4  -5 299.863 4.81211   6
   1  -4  -5 308.096 4.72136   1
  -1   4   5 301.503 4.08638   4
  -1   4   5 307.694 5.30344   5
  -1   4   5 304.430 5.29637   3
  -1   4   5 310.786 5.31877   5
  -1   4   5 301.262 4.95698   6
   0  -4  -5 785.878 10.8832   6
   0  -4  -5 770.883 11.3902   5
   0  -4  -5 769.382 10.6560   1
   0  -4  -5 762.044 12.0621   5
   0  -4  -5 786.700 10.6220   2
   0   4   5 781.488 11.3866   5
   0   4   5 763.568 10.9164   6
   0   4   5 773.752 11.2240   3
   0   4   5 778.376 11.3974   5
   0   4   5 770.524 10.0522   4
  -1  -4  -5 883.228 11.7585   2
  -1  -4  -5 879.905 12.9395   5
  -1  -4  -5 899.917 12.1844   1
  -1  -4  -5 876.835 12.3793   6
  -1  -4  -5 881.911 12.9297   5
   1   4   5 894.988 12.7598   3
   1   4   5 866.771 12.9136   5
   1   4   5 869.288 12.9321   5
   1   4   5 880.873 11.6268   4
   1   4   5 866.164 12.3896   6
  -2  -4  -5 40.8786 2.00229   1
  -2  -4  -5 35.2812 1.96689   6
  -2  -4  -5 34.4177 2.25396   5
   2   4   5 37.2998 2.22877   5
   2   4   5 38.0012 1.55209   4
   2   4   5 35.9984 2.26471   3
   2   4   5 33.8869 1.93974   6
  -3  -4  -5 37.0317 2.05581   1
   3   4   5 36.6792 1.79519   4
   3   4   5 36.2041 2.50935   3
   3   4   5 39.4176 2.04427   6
  -4  -4  -5 3.44119 1.10468   4
  -4  -4  -5 3.96106 1.28574   1
   4   4   5 3.14425 1.11868   6
   4   4   5 3.29582 1.46682   3
  -5  -4  -5 400.296 7.12221   1
  -5  -4  -5 403.936 7.10739   4
   5   4   5 407.656 8.06068   3
  -6  -4  -5 264.575 5.58017   1
   6   4   5 250.191 6.42477   3
  -8   5   5 421.251 8.32681   3
   7  -5  -5 4.49340 1.35466   2
  -7   5   5 4.13728 1.57952   3
   6  -5  -5 355.336 6.54484   2
  -6   5   5 344.337 6.71294   3
   5  -5  -5 10.6704 1.42312   2
  -5   5   5 10.0463 1.52035   3
   4  -5  -5 676.147 10.2561   2
   4  -5  -5 690.289 9.28716   1
  -4   5   5 663.077 10.3377   3
   3  -5  -5 2060.65 26.1582   6
   3  -5  -5 2088.79 26.6059   1
   3  -5  -5 2097.16 26.1662   6
   3  -5  -5 2078.27 27.4153   2
  -3   5   5 2053.34 27.5091   3
   2  -5  -5 389.508 6.25357   2
   2  -5  -5 370.247 5.62666   6
   2  -5  -5 378.044 5.70820   1
  -2   5   5 369.021 6.46767   3
   1  -5  -5 40.8364 1.84780   2
   1  -5  -5 36.9678 1.66333   1
   1  -5  -5 38.3060 1.65012   6
   1  -5  -5 37.5518 2.02067   5
  -1   5   5 37.3279 1.99958   5
  -1   5   5 36.7154 2.28247   3
   0  -5  -5 45.0596 1.93283   1
   0  -5  -5 40.0725 2.21877   5
   0  -5  -5 42.8438 1.88541   6
   0  -5  -5 40.2851 1.79191   2
   0   5   5 44.7839 2.04836   6
   0   5   5 42.8431 2.51055   3
   0   5   5 42.2442 2.22183   5
  -1  -5  -5 1030.42 14.2725   1
  -1  -5  -5 1048.07 14.5370   6
   1   5   5 1013.87 14.9306   3
  -2  -5  -5 429.848 7.00992   1
  -2  -5  -5 424.765 7.25509   6
   2   5   5 425.014 7.18662   6
   2   5   5 430.721 7.66965   3
  -3  -5  -5 107.119 3.12612   1
   3   5   5 105.538 3.16786   6
   3   5   5 103.348 3.74083   3
  -4  -5  -5 66.4740 2.82039   1
   4   5   5 57.4247 3.23953   3
  -5  -5  -5 -0.1649 1.41144   1
   5   5   5 2.97093 1.85609   3
   8  -6  -5 92.7851 3.75102   2
  -8   6   5 95.4651 4.05471   3
   7  -6  -5 485.161 8.65061   2
  -7   6   5 479.769 8.82016   3
   6  -6  -5 113.442 3.68879   2
  -6   6   5 118.769 3.83040   3
   5  -6  -5 41.4016 2.48489   2
  -5   6   5 34.3271 2.63881   3
   4  -6  -5 32.8342 2.25495   2
   4  -6  -5 35.1308 1.63771   1
  -4   6   5 34.8724 2.39550   3
   3  -6  -5 550.914 7.38160   6
   3  -6  -5 551.371 7.96818   1
   3  -6  -5 533.572 8.68023   2
  -3   6   5 548.916 8.89871   3
   2  -6  -5 407.453 6.14711   6
   2  -6  -5 402.426 6.76494   2
   2  -6  -5 391.206 6.24371   1
  -2   6   5 406.979 7.16132   3
   1  -6  -5 14.0638 1.24048   1
   1  -6  -5 17.2402 1.33119   6
   1  -6  -5 15.2135 1.36666   2
  -1   6   5 17.3270 1.79373   3
   0  -6  -5 2.27795 1.01603   6
   0  -6  -5 3.94577 1.09748   1
   0  -6  -5 0.64835 0.94550   2
   0   6   5 3.25311 1.51424   3
  -1  -6  -5 45.2117 2.25193   6
  -1  -6  -5 47.2409 2.22737   1
   1   6   5 40.1160 2.30174   6
   1   6   5 48.4196 2.78626   3
  -2  -6  -5 423.867 7.14566   1
   2   6   5 414.185 7.88613   3
   2   6   5 412.740 7.36815   6
  -3  -6  -5 319.649 6.06006   1
   3   6   5 311.104 6.81795   3
  -4  -6  -5 137.659 3.95865   1
   4   6   5 130.885 4.77346   3
   8  -7  -5 7.21398 1.79572   2
  -8   7   5 6.94001 2.02588   3
   7  -7  -5 326.570 6.89457   2
  -7   7   5 334.289 7.12324   3
   6  -7  -5 762.399 12.1111   2
  -6   7   5 746.215 12.1512   3
   5  -7  -5 255.898 5.54692   2
  -5   7   5 245.857 5.59384   3
   4  -7  -5 186.004 3.73823   1
   4  -7  -5 187.318 4.52124   2
  -4   7   5 191.051 4.77088   3
   3  -7  -5 0.65013 0.59158   6
   3  -7  -5 5.57294 1.30769   2
   3  -7  -5 2.24127 0.97852   1
  -3   7   5 3.15634 1.52296   3
   2  -7  -5 113.528 3.30400   2
   2  -7  -5 116.207 2.98706   1
   2  -7  -5 115.307 2.67765   6
  -2   7   5 108.802 3.78519   3
   1  -7  -5 122.594 3.11610   6
   1  -7  -5 128.090 3.22641   1
   1  -7  -5 122.103 3.31831   2
  -1   7   5 115.741 3.90593   3
   0  -7  -5 199.959 4.32592   6
   0  -7  -5 191.337 4.17207   1
   0   7   5 188.600 5.02266   3
  -1  -7  -5 170.574 4.22638   6
  -1  -7  -5 170.061 4.09638   1
   1   7   5 164.593 4.81564   3
  -2  -7  -5 17.1392 1.81799   1
   2   7   5 13.2493 2.09526   3
  -3  -7  -5 3.40757 1.51317   1
   3   7   5 2.82740 1.82805   3
   8  -8  -5 76.5859 5.69964   2
  -8   8   5 75.9758 4.33511   3
   7  -8  -5 14.8306 2.04488   2
  -7   8   5 15.6856 2.18416   3
   6  -8  -5 21.4646 2.16911   2
  -6   8   5 23.5378 2.32986   3
   5  -8  -5 24.4409 2.13365   2
  -5   8   5 27.7447 2.36325   3
   4  -8  -5 210.970 5.08999   2
   4  -8  -5 213.430 4.30895   1
  -4   8   5 213.310 5.33081   3
   3  -8  -5 195.496 4.13981   1
   3  -8  -5 187.298 4.68679   2
  -3   8   5 192.686 5.02431   3
   2  -8  -5 2.64306 1.20135   1
   2  -8  -5 0.42353 1.26754   2
   2  -8  -5 3.29588 1.05059   6
  -2   8   5 2.21031 1.69397   3
   1  -8  -5 12.9158 1.54600   1
  -1   8   5 10.1981 1.99167   3
  -1   8   5 13.0246 1.61090   2
   0  -8  -5 2.67042 1.30511   1
   0   8   5 3.32663 1.81214   3
  -1  -8  -5 417.710 7.52799   1
   1   8   5 415.787 8.36584   3
  -2  -8  -5 64.8812 3.18326   1
   2   8   5 65.5670 3.95018   3
  -7   9   5 197.783 5.73736   3
   6  -9  -5 3.65413 1.75739   2
  -6   9   5 4.52737 1.93533   3
   5  -9  -5 -0.5452 1.56179   2
  -5   9   5 2.54955 1.85678   3
   4  -9  -5 1.39529 1.23521   1
   4  -9  -5 2.20061 1.58738   2
  -4   9   5 -1.0439 1.78260   3
   3  -9  -5 418.297 7.87274   2
   3  -9  -5 414.863 7.17019   1
  -3   9   5 395.591 8.11523   3
   2  -9  -5 456.798 7.73939   1
  -2   9   5 439.662 8.22418   2
  -2   9   5 444.141 8.73227   3
   1  -9  -5 71.3727 3.07376   1
  -1   9   5 66.5400 3.80201   3
   0  -9  -5 6.77728 1.63883   1
   0   9   5 7.81388 2.20306   3
  -5  10   5 8.46688 2.30754   3
   4 -10  -5 -2.5119 1.67532   2
   4 -10  -5 0.59252 1.37796   1
  -4  10   5 1.15652 2.08322   3
   3 -10  -5 2.27258 1.45693   1
  -3  10   5 1.22476 2.14226   3
  -3  10   5 1.54845 1.72394   2
   2 -10  -5 213.618 5.02258   1
  -2  10   5 203.613 5.96622   3
  -1  10  -6 82.6845 5.61803   2
  -2  10  -6 6.16076 2.33805   2
   2 -10   6 3.50852 1.69798   1
  -3  10  -6 2.87138 2.19314   2
   3 -10   6 4.69817 1.84079   1
  -1  -9   6 18.8171 1.78443   1
   0   9  -6 2.92215 2.01743   2
   0  -9   6 2.20324 1.37685   1
  -1   9  -6 302.684 6.95363   2
   1  -9   6 296.701 5.91249   1
  -2   9  -6 345.121 7.53062   2
   2  -9   6 336.949 6.44383   1
  -3   9  -6 87.0605 4.20231   2
   3  -9   6 82.3681 3.12648   1
  -4   9  -6 26.7286 2.59641   2
   4  -9   6 25.4575 2.10147   1
  -5   9  -6 27.8813 2.70500   2
   5  -9   6 27.3843 2.09986   1
  -6   9  -6 52.9180 3.79051   2
   6  -9   6 50.6275 2.96555   1
   1   8  -6 320.043 6.92107   2
  -1  -8   6 314.978 5.88901   1
   0   8  -6 21.2980 2.30104   2
   0  -8   6 20.8652 1.74616   1
  -1   8  -6 87.2269 3.83754   2
   1  -8   6 88.8744 2.93037   1
  -2   8  -6 236.008 5.70072   2
   2  -8   6 221.579 3.73877   6
   2  -8   6 231.607 4.79607   1
  -3   8  -6 312.073 6.71992   2
   3  -8   6 309.332 5.86017   1
  -4   8  -6 352.569 7.29632   2
   4  -8   6 358.322 6.52493   1
  -5   8  -6 7.44789 1.84752   2
   5  -8   6 7.69639 1.48540   1
  -6   8  -6 76.2512 3.66679   2
   6  -8   6 75.4424 3.12458   1
  -7   8  -6 33.7721 2.89960   2
   7  -8   6 33.0006 2.37132   1
   2   7  -6 9.53585 1.93028   2
  -2  -7   6 16.4967 1.47907   1
   1   7  -6 190.184 4.95191   2
  -1  -7   6 187.224 4.33995   6
  -1  -7   6 199.007 4.09753   1
   0   7  -6 774.664 12.1131   2
   0  -7   6 753.786 11.2668   6
   0  -7   6 768.344 11.1526   1
  -1   7  -6 32.2598 2.72339   2
   1  -7   6 27.8064 1.91223   1
   1  -7   6 26.0793 1.61464   6
  -2   7  -6 10.2557 1.71201   2
   2  -7   6 12.5945 0.92287   6
   2  -7   6 10.7282 1.28231   1
  -3   7  -6 17.2338 1.93757   2
   3  -7   6 15.1442 1.44578   1
  -4   7  -6 157.055 4.41497   2
   4  -7   6 155.104 3.77167   1
  -5   7  -6 180.971 4.69158   2
   5  -7   6 176.662 4.17472   1
  -6   7  -6 76.1668 3.35071   2
   6  -7   6 74.0044 2.99187   1
   7  -7   6 13.5918 1.82760   1
  -8   7  -6 1.93233 2.02708   1
   5   6  -6 24.6722 2.54166   3
   4   6  -6 399.905 7.68521   3
   3   6  -6 193.758 4.76176   6
   3   6  -6 199.971 4.68416   3
  -3  -6   6 195.674 4.42776   4
   2   6  -6 -0.8641 1.44226   2
  -2  -6   6 3.08212 1.20842   6
  -2  -6   6 1.59487 1.17965   4
  -2  -6   6 1.88697 0.98085   1
   1   6  -6 11.9794 1.73262   2
  -1  -6   6 12.8703 1.41839   6
  -1  -6   6 9.32059 1.28060   4
  -1  -6   6 12.5368 1.24044   1
   0   6  -6 791.956 12.0314   2
   0  -6   6 788.340 11.0905   4
   0  -6   6 788.162 11.3495   6
   0  -6   6 773.518 11.1262   1
  -1   6  -6 895.679 13.4680   2
   1  -6   6 919.995 12.5132   4
   1  -6   6 913.157 12.5388   6
   1  -6   6 909.952 12.7013   1
   2  -6   6 234.379 4.09357   4
   2  -6   6 231.655 3.65744   6
   2  -6   6 224.505 4.30463   1
  -3   6  -6 147.813 4.01246   2
   3  -6   6 156.053 3.17110   4
   3  -6   6 145.299 3.35244   1
  -4   6  -6 8.21659 1.52918   2
   4  -6   6 7.68098 1.09415   4
   4  -6   6 7.23758 1.20450   1
  -5   6  -6 871.448 12.9144   2
   5  -6   6 846.052 12.4793   1
   5  -6   6 852.797 12.2293   4
  -6   6  -6 297.052 5.95518   2
   6  -6   6 295.058 5.75505   1
   6  -6   6 299.784 5.52912   4
  -7   6  -6 196.371 4.67953   1
   7  -6   6 202.715 4.62495   4
  -8   6  -6 29.1743 2.24307   1
   5   5  -6 52.2605 3.28794   3
  -5  -5   6 55.7262 2.93161   4
   4   5  -6 35.2546 2.56879   3
  -4  -5   6 40.1372 2.42806   4
   3   5  -6 301.619 5.90096   2
   3   5  -6 314.286 5.84190   3
   3   5  -6 306.638 5.92165   6
  -3  -5   6 302.659 5.58454   4
   2   5  -6 79.7261 3.01955   2
   2   5  -6 76.3372 2.78677   6
   2   5  -6 75.6549 2.53124   3
  -2  -5   6 75.9542 2.68884   6
  -2  -5   6 74.5121 2.54147   4
  -2  -5   6 77.1898 2.18939   1
   1   5  -6 2.96989 1.18207   5
   1   5  -6 3.92010 1.17670   6
   1   5  -6 3.48137 1.35159   2
   1   5  -6 3.62547 0.95298   3
  -1  -5   6 4.44650 1.10069   6
  -1  -5   6 3.40379 0.89493   1
  -1  -5   6 3.23975 1.06829   4
  -1  -5   6 2.11234 1.59495   5
   0   5  -6 274.363 5.38996   2
   0  -5   6 284.921 4.85582   6
   0  -5   6 278.144 4.64724   1
   0  -5   6 278.767 4.73858   4
   1  -5   6 252.781 4.40721   1
   1  -5   6 262.037 4.31444   6
   1  -5   6 256.702 4.36741   4
  -2   5  -6 281.049 5.36505   2
   2  -5   6 283.892 4.17986   6
   2  -5   6 280.837 4.67064   4
   2  -5   6 283.573 4.80167   1
  -3   5  -6 366.686 6.39975   2
   3  -5   6 360.516 5.93746   1
   3  -5   6 373.836 5.82296   4
  -4   5  -6 585.656 9.14324   2
   4  -5   6 580.132 8.79753   1
   4  -5   6 588.308 8.65785   4
  -5   5  -6 89.4369 2.93814   2
   5  -5   6 90.7517 2.68611   4
   5  -5   6 88.3186 2.84086   1
  -6   5  -6 61.1871 2.63314   1
   6  -5   6 60.4155 2.48891   4
  -7   5  -6 6.99324 1.51213   1
   7  -5   6 5.97592 1.41300   4
  -8   5  -6 184.792 4.63236   1
   8  -5   6 182.604 4.74753   4
   6   4  -6 221.115 5.80997   3
  -6  -4   6 223.261 5.30561   4
   5   4  -6 382.378 7.41984   3
  -5  -4   6 388.918 7.05062   4
   4   4  -6 82.5096 2.86414   6
   4   4  -6 79.7268 3.06027   3
  -4  -4   6 83.0644 2.89838   4
   3   4  -6 167.892 3.83455   3
   3   4  -6 173.167 4.01802   2
   3   4  -6 166.961 3.90382   6
  -3  -4   6 168.930 3.78098   4
   2   4  -6 290.456 5.29813   6
   2   4  -6 284.847 5.42203   2
   2   4  -6 289.817 4.98214   3
  -2  -4   6 284.313 5.20172   6
  -2  -4   6 283.397 4.99198   4
  -2  -4   6 292.136 4.55486   1
   1   4  -6 122.579 3.45370   5
   1   4  -6 122.401 3.32511   5
   1   4  -6 126.314 2.60916   3
   1   4  -6 122.354 3.04153   6
   1   4  -6 125.002 3.31954   2
  -1  -4   6 123.924 3.35114   5
  -1  -4   6 124.083 2.94188   6
  -1  -4   6 123.325 2.50456   1
  -1  -4   6 123.930 2.86483   4
   0   4  -6 739.025 10.4874   6
   0   4  -6 748.665 10.8800   5
   0   4  -6 734.840 9.73138   3
   0   4  -6 727.010 10.8781   5
   0  -4   6 726.137 10.8436   5
   0  -4   6 728.098 10.3065   6
   0  -4   6 737.689 10.2419   4
   0  -4   6 738.573 10.0477   1
  -1   4  -6 680.957 9.71517   6
  -1   4  -6 683.941 10.0855   5
  -1   4  -6 676.594 10.0990   2
  -1   4  -6 695.710 10.0681   5
   1  -4   6 705.295 9.62621   4
   1  -4   6 686.543 10.0516   5
   1  -4   6 684.997 9.47867   6
   1  -4   6 691.694 9.53401   1
  -2   4  -6 494.191 7.82521   5
  -2   4  -6 464.564 7.44375   2
   2  -4   6 478.698 6.49417   6
   2  -4   6 475.235 7.03957   4
   2  -4   6 485.773 6.48837   6
   2  -4   6 475.465 7.04743   1
  -3   4  -6 64.8805 2.36350   2
   3  -4   6 61.7237 2.09742   1
   3  -4   6 68.8034 2.04733   4
  -4   4  -6 299.571 5.25333   2
   4  -4   6 285.925 5.02389   4
   4  -4   6 294.884 5.12057   1
  -5   4  -6 118.069 3.07956   2
  -5   4  -6 119.606 3.14064   1
   5  -4   6 122.543 3.16953   1
   5  -4   6 118.158 3.06093   4
  -6   4  -6 134.343 3.50785   1
   6  -4   6 133.116 3.48236   4
  -7   4  -6 2.34281 1.30517   1
   7  -4   6 -0.0117 1.21891   4
  -8   4  -6 11.6359 1.74506   1
   8  -4   6 11.8091 1.78922   4
   7   3  -6 13.3198 2.27912   3
  -7  -3   6 18.7925 2.21443   4
   6   3  -6 0.58795 1.57417   3
  -6  -3   6 1.81971 1.44295   4
   5   3  -6 99.4585 2.90406   6
   5   3  -6 103.171 3.55812   3
  -5  -3   6 100.669 3.28610   4
   4   3  -6 439.081 7.43285   3
   4   3  -6 440.338 7.15608   6
   4   3  -6 434.712 7.17093   2
  -4  -3   6 434.793 7.21412   4
   3   3  -6 85.3799 2.58317   3
   3   3  -6 88.0086 2.72054   2
   3   3  -6 81.3335 3.52314   5
   3   3  -6 85.3940 2.63831   6
  -3  -3   6 85.1129 2.91890   5
  -3  -3   6 84.7631 2.61540   6
  -3  -3   6 82.2381 2.56432   4
   2   3  -6 1.24963 0.92741   6
   2   3  -6 2.95701 1.11230   5
   2   3  -6 3.96851 1.12691   2
   2   3  -6 2.76364 0.89070   3
   2   3  -6 3.17714 1.06353   5
  -2  -3   6 4.17451 0.97916   6
  -2  -3   6 2.07324 0.95502   4
  -2  -3   6 2.59252 0.63581   1
  -2  -3   6 2.74237 1.06793   5
  -2  -3   6 3.79461 0.99882   5
   1   3  -6 114.343 2.97428   5
   1   3  -6 112.400 2.25349   3
   1   3  -6 112.748 2.94591   5
   1   3  -6 112.909 2.66897   6
   1   3  -6 117.568 2.98320   2
  -1  -3   6 110.615 2.91902   5
  -1  -3   6 113.846 2.60860   6
  -1  -3   6 111.000 2.53303   4
  -1  -3   6 113.590 2.15622   1
   0   3  -6 1862.03 24.3290   5
   0   3  -6 1867.70 23.9240   6
   0   3  -6 1859.05 24.3158   5
   0   3  -6 1857.18 24.1892   2
   0   3  -6 1859.95 23.1547   3
   0  -3   6 1867.93 24.3279   5
   0  -3   6 1791.36 24.2337   5
   0  -3   6 1781.17 23.7433   4
   0  -3   6 1792.98 23.7757   6
   0  -3   6 1842.83 23.7767   6
   0  -3   6 1845.26 23.5020   1
  -1   3  -6 1626.56 21.2383   6
  -1   3  -6 1607.85 21.5924   5
  -1   3  -6 1688.69 21.6137   5
  -1   3  -6 1637.73 21.5793   2
   1  -3   6 1624.37 21.5747   5
   1  -3   6 1666.36 21.6158   5
   1  -3   6 1613.91 21.2171   4
   1  -3   6 1636.92 21.0433   6
   1  -3   6 1612.12 21.0501   6
   1  -3   6 1635.79 21.0766   1
  -2   3  -6 165.213 3.16968   5
  -2   3  -6 159.115 3.08256   5
  -2   3  -6 155.113 3.26167   2
  -2   3  -6 157.181 2.88691   6
   2  -3   6 157.362 3.04209   4
   2  -3   6 161.876 3.14040   5
   2  -3   6 163.805 2.51971   6
   2  -3   6 163.272 3.02352   1
   2  -3   6 160.460 3.11325   5
   2  -3   6 158.680 2.51666   6
  -3   3  -6 225.188 4.07159   2
  -3   3  -6 226.905 3.87436   5
   3  -3   6 220.686 3.96521   4
   3  -3   6 226.002 3.97806   1
   3  -3   6 222.087 3.84647   5
  -4   3  -6 1188.49 15.7018   2
  -4   3  -6 1130.87 15.7487   1
   4  -3   6 1168.71 15.8390   4
  -5   3  -6 546.422 8.33541   1
   5  -3   6 536.525 8.37158   4
  -6   3  -6 688.849 10.3858   1
   6  -3   6 694.508 10.5785   4
  -7   3  -6 207.293 4.57179   1
   7  -3   6 200.745 4.70827   4
  -8   3  -6 36.0347 2.30697   1
   8  -3   6 40.3810 2.90365   4
   7   2  -6 231.044 5.88450   3
  -7  -2   6 227.335 5.44966   4
   6   2  -6 5.34631 1.62971   3
  -6  -2   6 5.07155 1.41349   4
   5   2  -6 22.9958 1.63660   6
   5   2  -6 24.2472 1.90669   3
  -5  -2   6 26.8405 2.03797   4
   4   2  -6 649.220 9.86677   3
   4   2  -6 654.163 9.67865   2
   4   2  -6 643.687 9.51265   6
  -4  -2   6 647.948 9.71025   4
   3   2  -6 1879.42 24.5100   6
   3   2  -6 1857.98 25.1104   5
   3   2  -6 1873.54 24.6480   2
   3   2  -6 1886.35 24.5658   3
  -3  -2   6 1858.29 25.0579   5
  -3  -2   6 1857.97 24.5402   6
  -3  -2   6 1861.57 24.4978   4
   2   2  -6 861.913 12.3648   5
   2   2  -6 861.914 12.0932   2
   2   2  -6 855.315 12.3544   5
   2   2  -6 865.370 11.7034   3
   2   2  -6 847.966 11.9161   6
  -2  -2   6 859.117 11.1555   1
  -2  -2   6 870.295 12.3535   5
  -2  -2   6 849.317 11.9064   6
  -2  -2   6 870.288 11.8529   4
  -2  -2   6 884.460 12.3813   5
   1   2  -6 916.135 12.8430   5
   1   2  -6 907.980 12.6465   2
   1   2  -6 909.441 11.9748   3
   1   2  -6 916.361 12.4494   6
  -1  -2   6 891.787 12.7856   5
  -1  -2   6 926.879 12.3413   4
  -1  -2   6 911.252 11.8395   1
  -1  -2   6 935.790 12.4128   6
   0   2  -6 478.043 7.27582   5
   0   2  -6 473.085 6.92417   6
   0   2  -6 481.198 7.16892   2
   0   2  -6 484.425 7.26032   5
   0   2  -6 481.539 6.22982   3
   0  -2   6 493.412 7.29896   5
   0  -2   6 479.669 6.85877   6
   0  -2   6 476.077 6.85487   6
   0  -2   6 463.326 6.85747   4
   0  -2   6 469.993 7.22202   5
   0  -2   6 476.479 6.55762   1
  -1   2  -6 591.137 8.60580   5
  -1   2  -6 593.638 8.53796   2
  -1   2  -6 589.456 8.57483   5
  -1   2  -6 606.919 8.32155   6
   1  -2   6 595.796 8.62002   5
   1  -2   6 597.340 8.35439   4
   1  -2   6 595.487 8.58840   5
   1  -2   6 602.363 8.16078   1
   1  -2   6 599.981 8.16824   6
   1  -2   6 594.339 8.15551   6
  -2   2  -6 1338.73 17.4691   6
  -2   2  -6 1384.99 17.8041   5
  -2   2  -6 1330.56 17.6760   2
   2  -2   6 1318.61 17.7361   5
   2  -2   6 1371.71 17.1569   6
   2  -2   6 1341.87 17.7922   5
   2  -2   6 1337.73 17.6261   4
   2  -2   6 1333.50 17.1350   6
   2  -2   6 1327.07 17.5461   1
  -3   2  -6 1666.71 21.6282   1
  -3   2  -6 1661.88 21.5132   2
  -3   2  -6 1656.87 21.5789   5
   3  -2   6 1656.74 21.1252   3
   3  -2   6 1668.88 21.6969   4
   3  -2   6 1634.92 21.6321   5
   3  -2   6 1645.01 21.5697   5
  -4   2  -6 171.282 3.50416   1
  -4   2  -6 167.615 3.15586   2
   4  -2   6 166.884 3.15604   3
   4  -2   6 167.911 3.52240   4
  -5   2  -6 35.9959 2.06364   1
   5  -2   6 32.3925 1.97054   4
  -6   2  -6 207.577 4.40199   1
   6  -2   6 217.519 4.62557   4
  -7   2  -6 213.852 4.69487   1
   7  -2   6 218.183 5.01270   4
  -8   2  -6 204.708 4.84029   1
   8  -2   6 204.332 5.19228   4
   7   1  -6 476.950 8.88511   3
  -7  -1   6 475.525 8.44794   4
   6   1  -6 196.415 4.85155   3
   6   1  -6 193.827 3.29443   6
  -6  -1   6 191.402 4.44461   4
   5   1  -6 103.655 3.24450   3
   5   1  -6 95.7655 2.81774   2
   5   1  -6 102.481 2.42681   6
  -5  -1   6 96.5267 2.95520   4
   4   1  -6 8.43853 1.00694   6
   4   1  -6 11.6010 1.24633   2
   4   1  -6 7.90788 1.23658   3
  -4  -1   6 8.28395 1.20348   4
   3   1  -6 891.603 12.6559   5
   3   1  -6 867.819 12.0587   3
   3   1  -6 854.885 12.1566   2
   3   1  -6 879.271 11.9538   6
   3   1  -6 860.116 12.4663   5
  -3  -1   6 893.605 12.0424   6
  -3  -1   6 866.742 12.4595   5
  -3  -1   6 860.791 12.3837   5
  -3  -1   6 859.381 11.9976   4
   2   1  -6 1776.72 23.0304   3
   2   1  -6 1775.52 23.1816   6
   2   1  -6 1770.95 23.6097   5
   2   1  -6 1774.94 23.0976   6
   2   1  -6 1799.69 23.6196   5
   2   1  -6 1787.75 23.3747   2
  -2  -1   6 1756.81 23.5755   5
  -2  -1   6 1812.18 23.5995   5
  -2  -1   6 1776.69 22.3713   1
  -2  -1   6 1823.01 23.1908   6
  -2  -1   6 1796.02 23.1345   4
   1   1  -6 872.941 11.9933   2
   1   1  -6 877.272 11.4519   3
   1   1  -6 873.478 11.8274   6
   1   1  -6 872.572 12.1849   5
   1   1  -6 869.027 12.1720   5
  -1  -1   6 866.042 11.7418   4
  -1  -1   6 879.636 11.2282   1
  -1  -1   6 873.646 11.7812   6
  -1  -1   6 890.296 13.1324   5
  -1  -1   6 869.196 12.1587   5
   0   1  -6 16.9279 1.29888   6
   0   1  -6 19.2619 1.54601   2
   0   1  -6 16.3360 1.44004   5
   0  -1   6 15.6654 0.82932   3
   0  -1   6 15.0601 1.22302   6
   0  -1   6 17.1037 1.02779   1
   0  -1   6 18.5044 1.44776   5
   0  -1   6 18.1735 1.34112   4
   0  -1   6 15.3127 1.17899   6
   0  -1   6 15.4699 1.41211   5
  -1   1  -6 4.37314 0.87183   5
  -1   1  -6 2.54207 0.78737   5
  -1   1  -6 4.87290 0.87365   2
  -1   1  -6 4.25168 0.75473   6
  -1   1  -6 3.20206 0.71301   1
   1  -1   6 4.49462 0.86158   5
   1  -1   6 4.33146 0.68604   6
   1  -1   6 5.05737 0.86207   4
   1  -1   6 4.31464 0.83758   5
   1  -1   6 5.21511 0.49732   3
   1  -1   6 4.31585 0.71990   6
  -2   1  -6 2047.99 26.2857   2
  -2   1  -6 2070.54 26.3164   6
  -2   1  -6 2059.81 26.5871   5
  -2   1  -6 2023.70 26.3274   1
  -2   1  -6 2091.64 26.6146   5
   2  -1   6 2083.60 26.1842   3
   2  -1   6 2013.04 26.5791   5
   2  -1   6 2060.09 26.0907   6
   2  -1   6 2036.61 26.3045   6
   2  -1   6 2037.54 26.3968   4
   2  -1   6 2080.72 26.6648   5
  -3   1  -6 1523.79 19.7548   5
  -3   1  -6 1499.95 19.2911   2
  -3   1  -6 1496.77 21.3980   5
  -3   1  -6 1473.66 19.6146   1
   3  -1   6 1505.25 19.4148   3
   3  -1   6 1534.45 18.9433   6
   3  -1   6 1477.94 18.9023   6
   3  -1   6 1474.89 19.7081   5
   3  -1   6 1491.85 19.7033   4
   3  -1   6 1484.07 19.7838   5
  -4   1  -6 3109.45 39.9248   1
   4  -1   6 3171.02 39.8623   3
   4  -1   6 3069.79 40.0029   4
  -5   1  -6 25.1540 1.90916   1
   5  -1   6 24.1649 1.94570   4
   5  -1   6 24.0388 1.83337   3
  -6   1  -6 22.7981 1.70356   1
   6  -1   6 18.8924 1.67894   4
   6  -1   6 23.1722 2.05413   3
  -7   1  -6 108.888 3.39233   1
   7  -1   6 112.729 3.69088   4
  -8   1  -6 186.176 4.60024   1
   8  -1   6 183.786 5.50804   4
   8   0  -6 0.32002 1.75166   3
  -8   0   6 1.74712 1.59018   4
   7   0  -6 21.9307 2.18039   3
  -7   0   6 25.7283 2.03683   4
   6   0  -6 307.314 6.14832   3
  -6   0   6 305.065 5.78784   4
   5   0  -6 866.764 12.0983   2
   5   0  -6 847.239 12.4597   3
   5   0  -6 826.990 11.2016   6
  -5   0   6 820.494 12.0682   4
   4   0  -6 496.435 7.56415   2
   4   0  -6 486.052 7.67623   3
   4   0  -6 483.819 7.02834   6
   3   0  -6 85.7135 1.95432   6
   3   0  -6 86.0847 2.05207   6
   3   0  -6 89.5187 2.39714   2
   3   0  -6 89.0683 2.30102   3
   3   0  -6 88.8804 2.46142   5
   3   0  -6 87.8844 2.41526   5
  -3   0   6 89.6630 2.37970   5
  -3   0   6 91.7120 2.25624   4
  -3   0   6 87.6147 2.40433   5
  -3   0   6 87.3041 2.12069   6
   2   0  -6 719.776 9.81459   6
   2   0  -6 704.399 10.2767   5
   2   0  -6 730.305 10.2942   5
   2   0  -6 718.758 9.90195   6
   2   0  -6 710.091 10.1365   2
   2   0  -6 724.022 9.88691   3
  -2   0   6 720.860 10.2765   5
  -2   0   6 729.232 10.3016   5
  -2   0   6 733.971 9.88894   4
  -2   0   6 732.744 9.92927   6
   1   0  -6 4.58151 0.94288   5
   1   0  -6 1.97305 0.83674   2
   1   0  -6 3.17694 0.76083   6
   1   0  -6 2.64528 0.74975   6
   1   0  -6 3.54460 0.91272   5
  -1   0   6 2.42933 0.65749   3
  -1   0   6 2.98548 0.75431   6
  -1   0   6 3.83000 0.87431   4
  -1   0   6 3.54451 0.89873   5
   0   0  -6 8571.42 112.640   6
   0   0  -6 8617.60 110.880   1
   0   0  -6 8618.73 112.934   2
   0   0  -6 8725.24 114.441   5
   0   0   6 8801.27 111.384   3
   0   0   6 8691.44 114.959   5
   0   0   6 8873.34 112.467   6
   0   0   6 8868.05 114.703   5
   0   0   6 8637.57 112.871   6
   0   0   6 8706.21 112.401   4
  -1   0  -6 2793.74 37.5228   5
  -1   0  -6 2838.68 36.7434   1
  -1   0  -6 2937.09 36.9883   6
  -1   0  -6 2845.03 36.4173   5
  -1   0  -6 2834.61 36.9188   2
   1   0   6 2833.33 37.1008   6
   1   0   6 2773.20 36.8880   4
   1   0   6 2868.41 37.6663   5
   1   0   6 2889.73 38.3439   6
   1   0   6 2879.52 36.7156   3
   1   0   6 2795.65 38.9092   5
  -2   0  -6 116.022 2.13027   2
  -2   0  -6 114.441 2.41568   1
  -2   0  -6 114.468 2.60170   5
  -2   0  -6 116.502 2.39351   6
  -2   0  -6 116.748 2.61893   5
   2   0   6 113.033 2.57651   5
   2   0   6 113.563 2.23903   6
   2   0   6 116.508 2.30525   3
   2   0   6 110.687 2.42367   4
   2   0   6 114.646 2.61041   5
   2   0   6 114.035 2.21598   6
  -3   0  -6 26.0386 1.49086   5
  -3   0  -6 28.6378 1.55380   1
  -3   0  -6 26.0885 1.49618   5
   3   0   6 27.8422 1.09653   6
   3   0   6 27.1543 1.50035   4
   3   0   6 28.8267 1.13874   6
   3   0   6 27.3529 1.48596   5
   3   0   6 25.5047 1.46618   3
  -4   0  -6 19.6352 1.39983   1
   4   0   6 24.4000 1.16031   6
   4   0   6 20.8430 1.67636   3
   4   0   6 19.5770 0.90344   6
   4   0   6 21.1200 1.70660   4
  -5   0  -6 802.824 11.5847   1
   5   0   6 793.021 11.8438   3
   5   0   6 808.430 11.7496   4
  -6   0  -6 273.953 5.28883   1
   6   0   6 272.704 5.54822   4
   6   0   6 280.363 5.69234   3
  -7   0  -6 26.1393 1.96886   1
   7   0   6 25.3861 2.06519   4
   7   0   6 26.4793 2.21014   3
  -8   0  -6 41.5051 3.04146   1
   8  -1  -6 122.951 4.53873   3
  -8   1   6 122.355 3.96632   4
   7  -1  -6 45.8514 3.00030   3
  -7   1   6 45.6058 2.57797   4
   6  -1  -6 16.8057 1.48837   2
   6  -1  -6 15.0262 1.68117   3
  -6   1   6 14.7182 1.48624   4
   5  -1  -6 2.30379 1.15965   3
   5  -1  -6 2.22158 1.02332   2
  -5   1   6 2.82051 1.02219   4
   4  -1  -6 761.235 10.9676   3
   4  -1  -6 753.753 10.0181   6
   4  -1  -6 747.170 10.0608   6
   4  -1  -6 757.196 10.8733   2
  -4   1   6 764.967 10.6420   4
   3  -1  -6 74.1123 2.09715   3
   3  -1  -6 71.4964 2.10169   5
   3  -1  -6 75.0209 2.15606   2
   3  -1  -6 75.0601 2.15659   5
   3  -1  -6 74.4520 1.73557   6
   3  -1  -6 71.7102 1.65617   6
  -3   1   6 73.1338 1.84683   6
  -3   1   6 73.4133 1.93591   4
  -3   1   6 74.4869 2.11159   5
  -3   1   6 72.1053 2.07257   5
   2  -1  -6 71.4831 1.11453   1
   2  -1  -6 72.5331 2.09160   5
   2  -1  -6 68.4269 2.02744   2
   2  -1  -6 71.3277 1.77496   6
   2  -1  -6 68.8882 1.88782   3
   2  -1  -6 68.3863 2.04771   5
   2  -1  -6 68.6227 1.69445   6
  -2   1   6 70.9267 2.06024   5
  -2   1   6 69.0432 2.01911   5
  -2   1   6 69.8834 1.81974   4
  -2   1   6 64.8143 1.79314   6
   1  -1  -6 507.895 6.65567   1
   1  -1  -6 514.172 7.48770   5
   1  -1  -6 504.234 7.08025   6
   1  -1  -6 494.350 7.48269   5
   1  -1  -6 513.433 7.15644   6
   1  -1  -6 485.886 7.22799   2
  -1   1   6 494.900 7.46764   5
  -1   1   6 498.243 7.10693   3
  -1   1   6 497.078 7.14242   6
  -1   1   6 503.573 6.98282   4
   0  -1  -6 255.684 4.11192   6
   0  -1  -6 247.446 4.38473   5
   0  -1  -6 249.009 4.00724   2
   0  -1  -6 247.572 3.79670   1
   0  -1  -6 251.054 4.37291   5
   0   1   6 249.883 4.04184   3
   0   1   6 252.055 4.40227   5
   0   1   6 249.918 3.90131   4
   0   1   6 256.871 4.10267   6
   0   1   6 246.778 4.37426   5
  -1  -1  -6 2032.38 25.8591   1
  -1  -1  -6 1986.87 26.3803   5
  -1  -1  -6 2024.51 26.0384   6
  -1  -1  -6 2050.12 25.7042   2
  -1  -1  -6 2025.58 26.3878   5
   1   1   6 1980.56 26.3560   5
   1   1   6 2030.98 26.0017   6
   1   1   6 2057.66 26.4617   5
   1   1   6 2026.76 25.8286   4
   1   1   6 2034.31 25.9815   3
   1   1   6 1998.73 26.5483   6
  -2  -1  -6 156.737 3.32213   5
  -2  -1  -6 160.985 2.48080   2
  -2  -1  -6 159.203 3.34838   5
  -2  -1  -6 157.515 3.02502   1
  -2  -1  -6 158.166 3.06047   6
   2   1   6 157.299 2.92900   6
   2   1   6 158.044 3.31630   5
   2   1   6 163.970 2.97256   4
   2   1   6 158.365 3.10739   3
   2   1   6 156.542 2.93444   6
   2   1   6 153.510 3.31690   5
  -3  -1  -6 105.027 2.61563   1
   3   1   6 103.988 2.72913   3
   3   1   6 109.774 2.60766   4
   3   1   6 108.262 2.34102   6
  -4  -1  -6 99.7470 2.71443   1
   4   1   6 98.7220 2.18541   6
   4   1   6 97.3602 2.91153   3
   4   1   6 97.8791 2.73276   4
  -5  -1  -6 262.503 4.99950   1
   5   1   6 256.335 5.31490   3
   5   1   6 269.938 5.11470   4
  -6  -1  -6 366.225 6.50325   1
   6   1   6 354.291 6.67679   4
   6   1   6 367.509 7.05507   3
  -7  -1  -6 74.9589 3.08016   1
   7   1   6 72.8657 3.58211   3
   7   1   6 75.0596 3.27178   4
   8  -2  -6 189.709 5.37415   3
  -8   2   6 193.594 4.75424   4
   7  -2  -6 347.859 7.02261   3
  -7   2   6 348.771 6.40206   4
   6  -2  -6 55.3248 2.39700   2
   6  -2  -6 52.2432 2.69395   3
  -6   2   6 50.9576 2.30620   4
   5  -2  -6 49.6489 2.33232   3
   5  -2  -6 49.8497 2.20949   2
  -5   2   6 52.3967 2.05839   4
   4  -2  -6 10.7202 1.23577   3
   4  -2  -6 9.40700 0.64265   6
   4  -2  -6 10.9672 1.18202   2
  -4   2   6 11.6812 1.03592   4
   3  -2  -6 335.527 5.46915   5
   3  -2  -6 340.050 4.93974   6
   3  -2  -6 342.927 5.53113   5
   3  -2  -6 345.084 4.90723   6
   3  -2  -6 345.780 5.60999   3
   3  -2  -6 338.390 5.57270   2
  -3   2   6 347.799 5.53129   5
  -3   2   6 340.508 5.20589   6
  -3   2   6 350.182 5.53190   5
  -3   2   6 340.633 5.12926   4
   2  -2  -6 110.617 1.79657   1
   2  -2  -6 110.689 2.56934   5
   2  -2  -6 109.855 2.20454   6
   2  -2  -6 107.263 2.53244   2
   2  -2  -6 110.726 2.16676   6
   2  -2  -6 112.270 2.59562   5
  -2   2   6 110.630 2.33732   6
  -2   2   6 107.682 2.55284   5
  -2   2   6 111.477 2.56025   3
  -2   2   6 109.611 2.55901   5
  -2   2   6 110.289 2.17574   4
   1  -2  -6 766.419 10.6548   6
   1  -2  -6 795.185 11.1245   5
   1  -2  -6 796.799 10.7262   6
   1  -2  -6 772.290 11.0899   5
   1  -2  -6 788.581 10.3332   1
   1  -2  -6 783.640 10.7954   2
  -1   2   6 810.397 10.4447   4
  -1   2   6 800.793 11.1188   5
  -1   2   6 778.234 11.1028   5
  -1   2   6 781.201 10.8627   3
  -1   2   6 806.577 10.7821   6
   0  -2  -6 1291.67 17.3873   5
   0  -2  -6 1291.72 16.7898   2
   0  -2  -6 1264.21 16.9719   6
   0  -2  -6 1281.18 17.3761   5
   0  -2  -6 1289.39 16.6951   1
   0   2   6 1299.84 16.6052   4
   0   2   6 1307.58 16.9990   6
   0   2   6 1273.95 17.3537   5
   0   2   6 1289.39 17.0771   3
  -1  -2  -6 298.672 4.35020   2
  -1  -2  -6 294.931 5.15154   5
  -1  -2  -6 299.043 4.64473   1
  -1  -2  -6 303.378 5.19706   5
  -1  -2  -6 294.570 4.81991   6
   1   2   6 287.639 4.75651   6
   1   2   6 291.583 4.46962   4
   1   2   6 294.893 5.15926   5
   1   2   6 299.298 5.15499   5
   1   2   6 286.641 4.91608   3
  -2  -2  -6 433.970 7.19287   5
  -2  -2  -6 453.258 7.22459   5
  -2  -2  -6 439.287 6.79115   6
   2   2   6 442.083 7.95409   5
   2   2   6 454.094 6.97562   3
   2   2   6 442.308 6.70020   6
   2   2   6 431.736 7.17372   5
   2   2   6 444.176 6.52114   4
  -3  -2  -6 442.067 6.90419   1
   3   2   6 442.487 6.76735   6
   3   2   6 449.714 6.83271   4
   3   2   6 443.380 7.25813   3
  -4  -2  -6 707.665 10.4324   1
   4   2   6 711.604 10.0790   6
   4   2   6 714.553 10.4254   4
   4   2   6 706.341 10.9192   3
  -5  -2  -6 78.1314 2.83588   1
   5   2   6 83.0333 2.85692   4
   5   2   6 82.0631 2.12732   6
   5   2   6 83.6803 3.24035   3
  -6  -2  -6 1.14520 1.29877   1
   6   2   6 2.57501 1.30992   4
   6   2   6 0.67639 1.46883   3
  -7  -2  -6 71.7447 3.41001   4
  -7  -2  -6 68.5220 3.10830   1
   7   2   6 74.4396 3.79507   3
  -9   3   6 10.8835 1.85968   4
   8  -3  -6 17.5886 2.17457   3
  -8   3   6 22.0951 1.91585   4
   7  -3  -6 84.9565 3.03640   2
   7  -3  -6 78.2436 3.33151   3
  -7   3   6 80.4891 2.83783   4
   6  -3  -6 2.11392 1.23547   3
   6  -3  -6 3.35418 1.18553   2
  -6   3   6 1.60359 0.99820   4
   5  -3  -6 517.601 8.38929   3
   5  -3  -6 510.545 8.21728   2
  -5   3   6 524.546 7.72142   4
   4  -3  -6 500.732 7.84852   2
  -4   3   6 495.393 7.17071   4
   3  -3  -6 268.952 4.65491   5
   3  -3  -6 268.022 3.83511   1
   3  -3  -6 268.034 4.64419   5
   3  -3  -6 276.742 4.81896   2
   3  -3  -6 268.786 4.00255   6
   3  -3  -6 275.542 4.00449   6
  -3   3   6 274.649 4.67230   5
  -3   3   6 275.757 4.87384   3
  -3   3   6 272.785 4.66308   5
  -3   3   6 276.421 4.17605   4
   2  -3  -6 502.955 7.51172   2
   2  -3  -6 497.882 7.60344   5
   2  -3  -6 501.893 7.11881   6
   2  -3  -6 510.325 7.63635   5
   2  -3  -6 508.155 6.84344   1
   2  -3  -6 497.053 7.07587   6
  -2   3   6 504.645 6.85963   4
  -2   3   6 509.467 7.64901   5
  -2   3   6 499.456 7.57937   5
  -2   3   6 509.559 7.29321   6
  -2   3   6 500.224 7.62231   3
   1  -3  -6 4.39588 0.89856   5
   1  -3  -6 1.67563 0.66279   6
   1  -3  -6 2.00057 0.71508   2
   1  -3  -6 3.33258 0.86492   5
   1  -3  -6 3.83920 0.64582   1
   1  -3  -6 3.02071 0.70940   6
  -1   3   6 2.72466 0.53370   4
  -1   3   6 2.20559 0.73943   5
  -1   3   6 3.35159 0.97595   3
  -1   3   6 3.09729 0.84719   5
  -1   3   6 3.43182 0.78384   6
   0  -3  -6 2521.64 32.1226   2
   0  -3  -6 2513.67 32.4058   6
   0  -3  -6 2537.61 32.1227   1
   0  -3  -6 2549.58 32.9074   5
   0   3   6 2537.69 32.8951   5
   0   3   6 2544.06 32.6397   3
   0   3   6 2496.37 31.7899   4
   0   3   6 2449.77 32.3691   6
   0   3   6 2537.40 32.8792   5
  -1  -3  -6 293.342 5.35218   5
  -1  -3  -6 286.100 4.72707   1
  -1  -3  -6 290.382 4.37576   2
  -1  -3  -6 287.317 4.95486   6
  -1  -3  -6 280.676 5.31739   5
   1   3   6 289.701 5.19003   3
   1   3   6 295.513 4.42619   4
   1   3   6 287.634 5.36773   5
   1   3   6 294.906 4.93320   6
   1   3   6 287.278 5.33432   5
  -2  -3  -6 65.9468 2.27901   6
  -2  -3  -6 65.5054 2.25202   1
  -2  -3  -6 65.6875 2.57034   5
   2   3   6 66.7452 2.54359   5
   2   3   6 68.8643 2.23483   6
   2   3   6 67.6525 1.91580   4
  -3  -3  -6 48.8694 2.22873   1
   3   3   6 48.1266 1.95275   4
   3   3   6 52.3552 2.60154   3
   3   3   6 52.9986 2.08520   6
  -4  -3  -6 351.127 6.10111   1
   4   3   6 341.943 5.87155   6
   4   3   6 345.228 5.97858   4
   4   3   6 351.734 6.68666   3
  -5  -3  -6 406.238 7.15521   1
   5   3   6 416.936 7.90869   3
   5   3   6 422.162 7.19380   4
  -6  -3  -6 150.781 4.10624   1
  -6  -3  -6 157.617 4.24888   4
   6   3   6 144.104 4.68240   3
  -9   4   6 385.190 8.64237   4
   8  -4  -6 219.276 5.75499   3
  -8   4   6 223.575 4.88218   4
   7  -4  -6 19.1644 1.78058   2
   7  -4  -6 14.3714 1.84234   3
  -7   4   6 17.4397 1.52537   4
   6  -4  -6 13.2786 1.53876   2
   6  -4  -6 11.4480 1.62684   3
  -6   4   6 14.4713 1.28042   4
   5  -4  -6 85.1852 2.83568   2
  -5   4   6 86.2382 3.01970   3
  -5   4   6 89.3615 2.28443   4
   4  -4  -6 2512.57 33.2784   2
  -4   4   6 2592.38 32.3379   4
  -4   4   6 2526.87 33.3909   3
   3  -4  -6 796.320 10.5653   1
   3  -4  -6 786.952 11.4696   2
   3  -4  -6 799.886 10.4992   6
   3  -4  -6 812.129 10.5144   6
  -3   4   6 779.776 11.5645   3
  -3   4   6 803.625 10.5057   4
   2  -4  -6 33.4903 1.29352   1
   2  -4  -6 28.4008 1.68388   2
   2  -4  -6 29.8235 1.29233   6
   2  -4  -6 27.8725 1.62387   5
  -2   4   6 26.1571 1.59570   5
  -2   4   6 30.8590 1.52088   6
  -2   4   6 29.4458 1.90877   3
  -2   4   6 29.2848 1.63706   5
  -2   4   6 26.7941 0.98273   4
   1  -4  -6 6.73111 0.86773   6
   1  -4  -6 6.63676 0.84200   1
   1  -4  -6 6.54373 0.92181   2
   1  -4  -6 6.54891 1.11080   5
   1  -4  -6 7.52698 1.15289   5
  -1   4   6 5.83616 0.97700   6
  -1   4   6 7.39113 1.08837   5
  -1   4   6 6.40053 0.54021   4
  -1   4   6 5.88131 1.26003   3
  -1   4   6 6.43493 1.08071   5
   0  -4  -6 1379.47 18.9574   5
   0  -4  -6 1398.12 18.1491   1
   0  -4  -6 1386.40 18.3906   6
   0  -4  -6 1358.33 18.0683   2
   0   4   6 1397.23 18.9974   5
   0   4   6 1345.22 17.5381   4
   0   4   6 1344.72 18.8994   5
   0   4   6 1364.86 18.4269   6
  -1  -4  -6 2150.36 28.4452   5
  -1  -4  -6 2129.70 27.6573   6
  -1  -4  -6 2094.50 26.9240   2
  -1  -4  -6 2109.28 28.2822   5
  -1  -4  -6 2102.77 27.3599   1
   1   4   6 2056.59 27.6029   6
   1   4   6 2099.04 27.9706   3
   1   4   6 2107.12 26.8109   4
   1   4   6 2068.58 28.2005   5
  -2  -4  -6 36.3406 2.02041   6
  -2  -4  -6 35.8562 1.97363   1
   2   4   6 37.9600 2.38629   3
   2   4   6 36.0944 1.59967   4
   2   4   6 38.2234 2.03563   6
  -3  -4  -6 15.1656 1.51359   1
   3   4   6 13.7990 1.41226   6
   3   4   6 15.3064 1.27352   4
   3   4   6 18.0324 1.89786   3
  -4  -4  -6 71.8402 2.83955   1
   4   4   6 71.7126 3.32700   3
   4   4   6 72.2713 2.52920   4
  -5  -4  -6 326.355 6.23968   1
   5   4   6 313.816 7.01088   3
  -6  -4  -6 135.058 4.13590   1
   8  -5  -6 331.868 6.72695   2
  -8   5   6 323.736 7.19524   3
   7  -5  -6 609.943 10.1446   2
  -7   5   6 617.186 10.5020   3
   6  -5  -6 327.845 6.34711   2
  -6   5   6 329.876 6.57440   3
   5  -5  -6 16.1953 1.59944   2
  -5   5   6 17.7897 1.77288   3
  -4   5   6 53.4566 2.61603   3
   3  -5  -6 1033.36 13.6080   1
   3  -5  -6 1017.67 14.4668   2
   3  -5  -6 1023.52 13.3582   6
  -3   5   6 1013.23 14.6162   3
   2  -5  -6 248.762 4.19529   1
   2  -5  -6 249.268 4.66488   2
   2  -5  -6 251.951 4.19657   6
   1  -5  -6 507.200 7.73826   2
   1  -5  -6 507.211 7.65220   6
   1  -5  -6 510.416 7.51781   1
  -1   5   6 507.110 8.27481   3
   0  -5  -6 3.42007 0.90397   2
   0  -5  -6 4.01387 1.00905   1
   0  -5  -6 2.68720 0.96830   6
   0  -5  -6 1.33338 1.08668   5
   0   5   6 3.94929 1.25953   5
   0   5   6 1.09762 1.31828   3
   0   5   6 2.69309 1.09439   6
  -1  -5  -6 515.464 8.00217   1
  -1  -5  -6 529.689 8.28319   6
   1   5   6 503.654 8.68416   3
   1   5   6 529.082 8.31798   6
  -2  -5  -6 898.707 12.8854   1
   2   5   6 875.486 13.0626   6
   2   5   6 909.196 13.6299   3
  -3  -5  -6 228.095 4.87300   1
   3   5   6 240.609 5.64921   3
   3   5   6 244.387 5.04132   6
  -4  -5  -6 137.919 3.92104   1
   4   5   6 153.600 4.72288   3
  -5  -5  -6 4.89699 1.60927   1
   5   5   6 3.84979 1.99124   3
   8  -6  -6 16.1952 2.02025   2
  -8   6   6 12.9870 2.11165   3
   7  -6  -6 423.667 7.96347   2
  -7   6   6 415.263 8.13262   3
   6  -6  -6 51.1938 2.80909   2
  -6   6   6 45.4135 3.03153   3
   5  -6  -6 69.5330 2.96450   2
  -5   6   6 70.4486 3.20583   3
   4  -6  -6 63.6456 2.69342   2
   4  -6  -6 66.3859 2.11398   1
  -4   6   6 66.6450 2.92989   3
   3  -6  -6 22.3009 1.51530   1
   3  -6  -6 24.0037 1.15980   6
   3  -6  -6 21.6959 1.72936   2
  -3   6   6 27.9217 2.07757   3
   2  -6  -6 540.841 8.57657   2
   2  -6  -6 535.317 7.95905   6
   2  -6  -6 550.899 8.06475   1
   1  -6  -6 39.2791 1.87777   6
   1  -6  -6 40.2935 2.02696   2
   1  -6  -6 38.5830 1.95434   1
  -1   6   6 40.2072 2.71082   3
   0  -6  -6 46.6334 2.05411   2
   0  -6  -6 45.6586 2.13360   6
   0  -6  -6 44.9239 2.18424   1
   0   6   6 48.8268 2.85715   3
  -1  -6  -6 3.08095 1.18249   6
  -1  -6  -6 2.39710 1.20159   1
   1   6   6 2.52398 1.27782   6
   1   6   6 -0.0591 1.43748   3
  -2  -6  -6 57.5526 2.67215   1
   2   6   6 62.5856 3.24530   3
   2   6   6 57.5216 2.66598   6
  -3  -6  -6 12.8270 1.64621   1
   3   6   6 10.7927 1.94503   3
  -4  -6  -6 56.6468 2.99854   1
   4   6   6 53.3447 3.52111   3
   8  -7  -6 21.2422 2.30585   2
  -8   7   6 21.0140 2.48217   3
   7  -7  -6 153.122 4.69529   2
  -7   7   6 155.206 4.86577   3
   6  -7  -6 22.1707 2.08861   2
  -6   7   6 27.8972 2.41432   3
   5  -7  -6 65.0125 2.99179   2
  -5   7   6 61.5519 3.25414   3
   4  -7  -6 1050.80 15.4268   2
   4  -7  -6 1024.17 14.3089   1
  -4   7   6 1057.49 15.6272   3
   3  -7  -6 267.684 4.82983   1
   3  -7  -6 274.874 5.52909   2
   3  -7  -6 271.779 4.24185   6
  -3   7   6 265.180 5.85778   3
   2  -7  -6 52.9946 1.97297   6
   2  -7  -6 57.4260 2.23096   1
   2  -7  -6 54.9704 2.56372   2
  -2   7   6 50.7812 3.09616   3
   1  -7  -6 2.14112 1.13511   2
   1  -7  -6 1.12818 1.00858   6
   1  -7  -6 2.95860 1.17684   1
  -1   7   6 1.17740 1.55977   3
   0  -7  -6 349.996 6.26483   1
   0  -7  -6 352.099 6.37922   6
   0   7   6 350.512 7.15714   3
  -1  -7  -6 522.833 8.72256   1
  -1  -7  -6 543.340 8.98033   6
   1   7   6 529.768 9.58504   3
  -2  -7  -6 68.8105 3.00885   1
   2   7   6 69.3569 3.63626   3
  -3  -7  -6 7.17687 1.65144   1
   3   7   6 10.6781 2.17304   3
   7  -8  -6 30.8259 2.60455   2
  -7   8   6 34.8345 2.83038   3
   6  -8  -6 13.5321 1.98468   2
  -6   8   6 17.5563 2.28048   3
   5  -8  -6 5.83121 1.61668   2
  -5   8   6 6.30990 1.86979   3
   4  -8  -6 91.0592 2.81691   1
   4  -8  -6 94.3695 3.56958   2
  -4   8   6 97.2318 3.91297   3
   3  -8  -6 357.398 6.91488   2
   3  -8  -6 361.682 6.21878   1
   3  -8  -6 359.026 5.35732   6
  -3   8   6 360.903 7.30886   3
   2  -8  -6 2.10525 1.20455   1
   2  -8  -6 0.73917 1.27722   2
  -2   8   6 1.40990 1.73260   3
   1  -8  -6 4.21202 1.30632   1
   1  -8  -6 3.52909 1.74489   2
  -1   8   6 1.31003 1.74885   3
   0  -8  -6 29.6007 2.08220   1
   0   8   6 29.7715 2.56102   3
  -1  -8  -6 109.750 3.66216   1
   1   8   6 107.446 4.43832   3
  -2  -8  -6 243.167 5.68055   1
   2   8   6 233.937 6.74780   3
   6  -9  -6 341.994 7.51386   2
  -6   9   6 343.655 7.61664   3
   5  -9  -6 46.4991 3.21895   2
  -5   9   6 42.5200 3.48195   3
   4  -9  -6 103.699 3.27710   1
   4  -9  -6 108.382 3.99765   2
  -4   9   6 107.613 4.39197   3
   3  -9  -6 33.2380 2.34412   1
   3  -9  -6 29.0968 2.34515   2
  -3   9   6 32.1997 2.77250   3
   2  -9  -6 381.071 7.36688   2
   2  -9  -6 389.403 6.97473   1
  -2   9   6 379.274 8.07039   3
   1  -9  -6 204.594 4.82962   1
  -1   9   6 203.983 5.82670   3
   0  -9  -6 5.60088 1.60289   1
   0   9   6 3.11439 2.07612   3
  -5  10   6 64.6778 5.02587   3
   4 -10  -6 50.6326 3.52190   2
   4 -10  -6 56.9486 3.04421   1
  -4  10   6 62.5367 4.13271   3
   3 -10  -6 2.29637 1.49828   1
  -3  10   6 6.09111 1.82097   2
  -3  10   6 0.68137 2.21846   3
   2 -10  -6 32.3496 2.33475   1
  -2  10   6 26.1773 4.32069   3
  -1  -9   7 45.5360 2.71789   1
   0   9  -7 63.5293 4.08720   2
   0  -9   7 65.1538 2.92136   1
  -1   9  -7 84.3780 4.19061   2
   1  -9   7 79.1873 3.09932   1
  -2   9  -7 5.50677 2.11674   2
   2  -9   7 6.15228 1.50124   1
  -3   9  -7 467.355 9.32758   2
   3  -9   7 491.340 8.35693   1
  -4   9  -7 24.7764 2.63810   2
   4  -9   7 27.9761 2.14114   1
  -5   9  -7 3.28617 2.04709   2
   5  -9   7 -0.1402 1.42778   1
  -6   9  -7 2.05723 2.14241   2
   1   8  -7 322.464 7.14717   2
  -1  -8   7 314.797 5.92217   1
   0   8  -7 74.6956 3.88171   2
   0  -8   7 78.9580 2.85800   1
  -1   8  -7 6.68025 1.99320   2
   1  -8   7 6.10571 1.32423   1
  -2   8  -7 2.23454 1.77228   2
   2  -8   7 2.58441 1.24053   1
  -3   8  -7 108.351 4.19288   2
   3  -8   7 107.817 3.32889   1
  -4   8  -7 524.598 9.55606   2
   4  -8   7 521.945 8.69637   1
  -5   8  -7 102.338 4.12593   2
   5  -8   7 97.3002 3.39569   1
  -6   8  -7 19.4588 2.34217   2
   6  -8   7 21.7682 1.97400   1
   2   7  -7 216.445 5.51915   2
   1   7  -7 4.47857 1.77874   2
  -1  -7   7 1.14359 1.41480   6
  -1  -7   7 3.11430 1.11554   1
   0   7  -7 1442.63 20.6422   2
   0  -7   7 1454.23 19.5370   1
   0  -7   7 1418.59 19.6708   6
  -1   7  -7 949.260 14.5262   2
   1  -7   7 972.875 13.6055   1
   1  -7   7 944.215 13.2927   6
  -2   7  -7 65.0431 3.27616   2
   2  -7   7 63.6433 2.47439   1
   2  -7   7 61.5842 1.70828   6
  -3   7  -7 468.497 8.34985   2
   3  -7   7 450.432 7.51533   1
  -4   7  -7 71.6265 3.37927   2
   4  -7   7 70.8516 2.73702   1
  -5   7  -7 507.179 8.97116   2
   5  -7   7 508.130 8.42335   1
  -6   7  -7 129.985 4.17817   2
   6  -7   7 123.125 3.77774   1
  -7   7  -7 2.36825 1.52546   1
  -4  -6   7 392.914 8.37918   4
   3   6  -7 368.016 7.05394   6
  -3  -6   7 364.417 6.62387   4
   2   6  -7 523.924 9.06075   2
  -2  -6   7 516.677 8.29178   4
  -2  -6   7 522.206 8.67879   6
  -2  -6   7 517.044 7.91125   1
   1   6  -7 7.42392 1.72322   2
  -1  -6   7 6.00991 1.25301   4
  -1  -6   7 6.54660 1.10316   1
  -1  -6   7 9.50631 1.34387   6
   0   6  -7 284.408 5.88202   2
   0  -6   7 281.846 5.11730   6
   0  -6   7 282.251 4.94580   1
   0  -6   7 283.165 5.01351   4
  -1   6  -7 898.580 13.4988   2
   1  -6   7 897.387 12.5094   6
   1  -6   7 915.153 12.6954   1
   1  -6   7 900.245 12.5731   4
  -2   6  -7 262.332 5.56169   2
   2  -6   7 262.194 4.11673   6
   2  -6   7 261.952 4.79691   1
   2  -6   7 266.480 4.65247   4
  -3   6  -7 458.613 7.92402   2
   3  -6   7 458.239 7.09060   4
   3  -6   7 456.451 7.32929   1
  -4   6  -7 35.6933 2.57827   2
   4  -6   7 36.4544 1.95196   4
   4  -6   7 38.2417 2.17813   1
  -5   6  -7 326.626 6.33208   2
   5  -6   7 316.988 5.89091   1
   5  -6   7 322.586 5.73739   4
  -6   6  -7 184.661 5.45189   2
   6  -6   7 179.906 4.40999   1
   6  -6   7 186.296 4.21043   4
  -7   6  -7 129.190 3.87415   1
   7  -6   7 123.488 3.68738   4
  -8   6  -7 55.0075 3.10895   1
   5   5  -7 -1.1033 1.60145   3
  -5  -5   7 4.79730 1.57110   4
   4   5  -7 5.20048 1.54060   3
  -4  -5   7 8.49630 1.53812   4
   3   5  -7 597.197 9.74005   2
   3   5  -7 613.639 9.74989   6
   3   5  -7 594.112 9.40880   3
  -3  -5   7 577.396 9.29383   4
   2   5  -7 350.816 6.63487   2
   2   5  -7 352.380 6.41875   6
  -2  -5   7 346.332 6.05115   4
  -2  -5   7 350.908 5.55655   1
  -2  -5   7 350.197 6.29489   6
   1   5  -7 497.508 8.37421   2
  -1  -5   7 499.761 7.38187   1
  -1  -5   7 501.837 7.71588   4
  -1  -5   7 494.451 7.89136   6
   0  -5   7 98.2766 2.44746   1
   0  -5   7 94.5566 2.58937   6
   0  -5   7 96.9871 2.65634   4
  -1   5  -7 2.69833 1.25665   2
   1  -5   7 2.19018 0.82734   6
   1  -5   7 3.46983 0.90114   1
   1  -5   7 4.67835 1.02780   4
  -2   5  -7 139.167 3.68658   2
   2  -5   7 134.149 2.47015   6
   2  -5   7 137.027 3.02735   1
   2  -5   7 135.848 3.01452   4
  -3   5  -7 465.798 7.66543   2
   3  -5   7 459.245 7.06981   4
   3  -5   7 448.469 7.12511   1
  -4   5  -7 86.9706 3.00291   2
   4  -5   7 91.3111 2.74403   1
   4  -5   7 97.8774 2.68308   4
  -5   5  -7 3.06976 1.27994   2
   5  -5   7 3.51756 1.11897   4
   5  -5   7 4.57217 1.26510   1
  -6   5  -7 60.8204 2.72391   1
   6  -5   7 59.5123 2.56926   4
  -7   5  -7 13.4311 1.74776   1
   7  -5   7 13.4699 1.67899   4
  -8   5  -7 280.573 5.97060   1
   8  -5   7 272.137 6.01375   4
   6   4  -7 4.87005 1.89927   3
  -6  -4   7 6.43541 1.71054   4
   5   4  -7 330.446 6.71352   3
  -5  -4   7 321.942 6.35169   4
   4   4  -7 252.560 5.23645   6
   4   4  -7 266.994 5.44907   3
  -4  -4   7 263.776 5.28087   4
   3   4  -7 79.1724 2.94932   2
   3   4  -7 83.3016 2.84231   6
   3   4  -7 80.4239 2.71091   3
  -3  -4   7 79.7443 2.69442   4
   2   4  -7 3.25595 0.97764   3
   2   4  -7 3.11980 1.16718   6
   2   4  -7 3.84330 1.33367   2
  -2  -4   7 4.29816 1.17336   4
  -2  -4   7 3.47514 1.10431   6
  -2  -4   7 3.89576 0.78698   1
   1   4  -7 290.643 5.59122   2
   1   4  -7 292.469 4.62368   3
   1   4  -7 292.088 5.65121   5
   1   4  -7 291.490 5.26169   6
  -1  -4   7 295.081 5.64377   5
  -1  -4   7 284.636 5.02145   4
  -1  -4   7 288.760 4.59014   1
  -1  -4   7 298.680 5.16578   6
   0   4  -7 1557.31 20.8500   5
   0   4  -7 1532.76 20.7294   2
   0   4  -7 1514.99 20.3666   6
   0  -4   7 1498.70 20.1314   4
   0  -4   7 1545.33 19.8825   1
   0  -4   7 1524.34 20.1938   6
   0  -4   7 1503.46 20.7876   5
  -1   4  -7 850.295 12.6627   5
  -1   4  -7 852.417 12.4479   2
   1  -4   7 868.141 11.7928   1
   1  -4   7 872.829 11.7719   6
   1  -4   7 879.802 11.9637   4
  -2   4  -7 921.207 13.1024   2
   2  -4   7 929.617 12.6212   1
   2  -4   7 910.559 12.0685   6
   2  -4   7 921.966 12.6641   4
  -3   4  -7 71.8903 2.57717   2
   3  -4   7 72.9520 2.26546   1
   3  -4   7 70.2371 2.24416   4
  -4   4  -7 408.701 6.78730   2
   4  -4   7 415.678 6.69076   1
   4  -4   7 413.036 6.66328   4
  -5   4  -7 866.485 12.5823   1
  -5   4  -7 873.298 12.5315   2
   5  -4   7 882.845 12.6249   4
  -6   4  -7 577.161 9.10000   1
   6  -4   7 566.586 9.14782   4
  -7   4  -7 126.812 3.69482   1
   7  -4   7 127.315 3.80795   4
  -8   4  -7 2.97429 1.50603   1
   8  -4   7 2.46474 1.57627   4
   6   3  -7 26.4889 2.36679   3
  -6  -3   7 28.0364 2.16108   4
   5   3  -7 16.8752 1.83955   3
  -5  -3   7 17.2171 1.73596   4
   4   3  -7 412.925 7.08974   3
   4   3  -7 407.511 7.02036   2
   4   3  -7 406.704 6.89914   6
  -4  -3   7 412.412 6.99667   4
   3   3  -7 3.67067 1.06883   3
   3   3  -7 3.43420 1.14313   6
   3   3  -7 2.47565 1.18413   2
  -3  -3   7 2.47868 1.24643   6
  -3  -3   7 4.50089 1.14410   4
   2   3  -7 22.1840 1.96141   5
   2   3  -7 20.1126 1.61074   2
   2   3  -7 18.5194 1.48479   3
   2   3  -7 21.3546 1.76676   6
  -2  -3   7 22.6129 1.90645   5
  -2  -3   7 22.4900 1.67966   6
  -2  -3   7 22.1730 1.87367   5
  -2  -3   7 25.5843 1.81560   4
  -2  -3   7 19.9841 1.11443   1
   1   3  -7 497.697 8.08233   5
   1   3  -7 504.466 7.96024   2
   1   3  -7 503.377 7.03365   3
   1   3  -7 505.823 7.67924   6
   1   3  -7 504.008 8.10488   5
  -1  -3   7 498.209 7.49777   4
  -1  -3   7 490.895 8.01554   5
  -1  -3   7 534.418 9.32379   5
  -1  -3   7 500.445 7.58271   6
  -1  -3   7 496.494 6.99661   1
   0   3  -7 304.413 4.25538   3
   0   3  -7 308.190 5.05934   6
   0   3  -7 296.477 5.33825   5
   0   3  -7 301.566 5.38277   5
   0   3  -7 304.979 5.34477   2
   0  -3   7 306.822 4.60369   1
   0  -3   7 306.936 4.96359   4
   0  -3   7 305.141 4.90767   6
   0  -3   7 300.929 5.31727   5
   0  -3   7 296.895 5.35968   5
  -1   3  -7 865.985 12.0867   2
  -1   3  -7 850.407 11.7309   6
  -1   3  -7 836.834 12.0447   5
  -1   3  -7 840.626 12.0785   5
   1  -3   7 846.526 11.4970   1
   1  -3   7 863.265 12.1262   5
   1  -3   7 851.123 12.0753   5
   1  -3   7 866.525 11.9249   6
   1  -3   7 860.219 11.7290   4
   1  -3   7 851.373 11.5329   6
  -2   3  -7 70.8440 2.31914   2
  -2   3  -7 67.5245 2.11397   5
  -2   3  -7 67.4997 2.03619   5
   2  -3   7 68.2983 1.54686   6
   2  -3   7 68.6422 2.09232   5
   2  -3   7 67.5314 1.55750   6
   2  -3   7 68.6365 1.96914   1
  -3   3  -7 154.522 3.36621   2
   3  -3   7 156.428 3.24708   4
   3  -3   7 159.221 3.30692   1
  -4   3  -7 78.5835 2.41836   2
  -4   3  -7 75.6478 2.42758   1
   4  -3   7 81.3681 2.49860   4
  -5   3  -7 247.615 4.74488   1
   5  -3   7 239.511 4.77512   4
  -6   3  -7 113.298 3.29102   1
   6  -3   7 115.912 3.40107   4
  -7   3  -7 72.8500 3.00561   1
   7  -3   7 82.7809 3.23329   4
  -8   3  -7 11.9005 1.80544   1
   8  -3   7 12.8551 1.90064   4
   7   2  -7 258.532 6.30058   3
  -7  -2   7 250.964 5.82141   4
   6   2  -7 749.695 12.0121   3
  -6  -2   7 741.231 11.6485   4
   5   2  -7 3.96646 1.39165   3
   5   2  -7 4.97507 1.05244   6
   5   2  -7 2.91970 1.85393   2
  -5  -2   7 5.59769 1.35806   4
   4   2  -7 2.20706 1.13315   3
   4   2  -7 0.84173 1.07620   2
   4   2  -7 3.39073 0.99538   6
  -4  -2   7 5.39263 1.21800   4
   3   2  -7 803.482 12.1238   5
   3   2  -7 819.712 11.4932   3
   3   2  -7 818.385 11.5494   6
   3   2  -7 807.072 11.7269   2
  -3  -2   7 818.899 11.6060   6
  -3  -2   7 797.039 12.0642   5
  -3  -2   7 800.080 11.5221   4
   2   2  -7 1045.76 14.8007   5
   2   2  -7 1041.04 14.4896   2
   2   2  -7 1016.98 14.2587   6
   2   2  -7 1041.28 13.9359   3
  -2  -2   7 1040.93 14.2480   6
  -2  -2   7 1072.05 14.8007   5
  -2  -2   7 1041.33 13.3965   1
  -2  -2   7 1037.10 14.1919   4
   1   2  -7 1110.05 15.3274   5
   1   2  -7 1106.35 14.8954   6
   1   2  -7 1079.75 15.3099   5
   1   2  -7 1100.34 15.1097   2
   1   2  -7 1103.70 14.3090   3
  -1  -2   7 1097.10 14.8377   6
  -1  -2   7 1112.36 14.7774   4
  -1  -2   7 1105.08 14.2117   1
  -1  -2   7 1096.67 15.2550   5
   0   2  -7 1.55801 0.82934   5
   0   2  -7 1.22032 0.93235   2
   0   2  -7 2.65185 0.79646   6
   0   2  -7 0.44811 0.73209   5
   0  -2   7 1.15020 0.76816   5
   0  -2   7 0.93969 0.78705   5
   0  -2   7 3.03869 0.72324   6
   0  -2   7 2.81888 0.74000   6
   0  -2   7 2.10760 0.37329   3
   0  -2   7 1.66114 0.80689   4
   0  -2   7 1.91822 0.57646   1
  -1   2  -7 234.360 4.14268   2
  -1   2  -7 228.828 3.87145   6
  -1   2  -7 223.322 4.09770   5
  -1   2  -7 225.556 4.15342   5
   1  -2   7 221.083 4.10277   5
   1  -2   7 224.448 3.69381   6
   1  -2   7 230.202 4.15810   5
   1  -2   7 224.209 3.90736   4
   1  -2   7 219.924 3.67887   6
   1  -2   7 226.141 3.68736   1
  -2   2  -7 140.782 2.77592   6
  -2   2  -7 138.630 2.97405   2
  -2   2  -7 147.106 3.05474   5
   2  -2   7 141.460 2.98886   5
   2  -2   7 145.470 2.87035   1
   2  -2   7 141.997 2.47077   6
   2  -2   7 141.063 3.02305   5
   2  -2   7 139.589 2.46721   6
  -3   2  -7 1628.50 21.4857   1
  -3   2  -7 1629.09 21.3919   2
   3  -2   7 1648.83 21.5927   4
  -4   2  -7 243.864 4.46569   1
   4  -2   7 235.592 4.49507   4
  -5   2  -7 3.83409 1.25695   1
   5  -2   7 4.12634 1.21742   4
  -6   2  -7 0.07387 1.19842   1
   6  -2   7 2.08261 1.21204   4
  -7   2  -7 17.0346 1.75081   1
   7  -2   7 17.6968 1.86893   4
  -8   2  -7 312.783 6.34995   1
   8  -2   7 326.026 8.16606   4
   7   1  -7 45.1233 3.23173   3
  -7  -1   7 43.0289 2.85571   4
   6   1  -7 88.1903 3.34735   3
   6   1  -7 82.6936 2.07656   6
  -6  -1   7 84.5891 3.13587   4
   5   1  -7 333.290 5.39111   6
   5   1  -7 328.715 5.86960   2
   5   1  -7 325.872 6.13644   3
  -5  -1   7 323.845 5.91518   4
   4   1  -7 0.09388 1.06702   3
   4   1  -7 0.48866 1.01164   2
   4   1  -7 -0.0690 0.80006   6
  -4  -1   7 1.91049 1.08578   4
   3   1  -7 145.962 3.12640   3
   3   1  -7 147.466 3.07477   6
   3   1  -7 144.028 3.46617   5
   3   1  -7 147.088 3.34186   2
  -3  -1   7 141.147 3.12762   4
  -3  -1   7 140.414 3.09702   6
  -3  -1   7 140.227 3.41701   5
   2   1  -7 10.8239 1.13584   2
   2   1  -7 9.28895 0.88175   6
   2   1  -7 11.5415 1.18849   5
   2   1  -7 9.54822 0.95803   6
   2   1  -7 10.0140 0.88208   3
   2   1  -7 11.6162 1.20250   5
  -2  -1   7 11.0140 0.64002   1
  -2  -1   7 10.2786 1.08821   5
  -2  -1   7 9.90633 1.09142   5
  -2  -1   7 9.60051 0.98725   4
  -2  -1   7 10.6042 1.01138   6
   1   1  -7 1357.21 18.0085   5
   1   1  -7 1319.02 17.0933   3
   1   1  -7 1310.69 17.7129   2
   1   1  -7 1302.74 17.5488   6
  -1  -1   7 1323.21 17.9363   5
  -1  -1   7 1331.76 17.4597   4
  -1  -1   7 1318.22 16.8886   1
  -1  -1   7 1351.22 17.5219   6
   0   1  -7 716.544 9.99902   2
   0   1  -7 714.976 9.86753   6
   0   1  -7 719.930 10.2427   5
   0  -1   7 698.727 10.2203   5
   0  -1   7 696.176 9.42380   1
   0  -1   7 713.915 10.2095   5
   0  -1   7 696.060 9.77612   6
   0  -1   7 725.901 9.82065   4
   0  -1   7 696.341 9.79795   6
   0  -1   7 709.065 9.24782   3
  -1   1  -7 2.71000 0.82833   5
  -1   1  -7 3.34257 0.85211   2
  -1   1  -7 4.68771 0.78310   6
  -1   1  -7 4.18849 0.74683   1
  -1   1  -7 4.17675 0.85663   5
   1  -1   7 4.50969 0.72888   6
   1  -1   7 4.18838 0.82936   5
   1  -1   7 3.73854 0.79388   4
   1  -1   7 4.87626 0.88578   5
   1  -1   7 5.07968 0.51281   3
   1  -1   7 3.05871 0.64509   6
  -2   1  -7 74.2394 1.91148   6
  -2   1  -7 70.8570 1.96787   2
  -2   1  -7 74.0542 2.10321   5
  -2   1  -7 75.2220 1.98726   1
  -2   1  -7 74.4783 2.14345   5
   2  -1   7 75.2306 2.13456   5
   2  -1   7 74.0160 2.10977   5
   2  -1   7 72.7171 1.57214   3
   2  -1   7 72.1617 1.70771   6
   2  -1   7 73.5724 1.73559   6
  -3   1  -7 429.014 6.50991   1
  -3   1  -7 412.201 6.16290   2
   3  -1   7 417.054 6.16531   3
   3  -1   7 424.854 5.83577   6
   3  -1   7 431.868 6.58511   4
   3  -1   7 426.481 5.87607   6
  -4   1  -7 20.6467 1.44912   1
   4  -1   7 22.9815 1.58053   4
   4  -1   7 18.5307 1.50033   3
  -5   1  -7 304.105 5.50499   1
   5  -1   7 295.023 5.59415   4
   5  -1   7 319.674 6.20498   3
  -6   1  -7 138.728 3.64780   1
   6  -1   7 135.668 3.76373   4
  -7   1  -7 14.8244 1.75011   1
   7  -1   7 14.8529 1.81819   4
  -8   1  -7 30.0106 2.28567   1
   8   0  -7 78.0371 4.03878   3
  -8   0   7 78.5505 3.57028   4
   7   0  -7 16.8955 2.04412   3
  -7   0   7 16.0990 1.83787   4
   6   0  -7 33.6780 2.61801   3
   6   0  -7 34.0358 2.53854   2
  -6   0   7 31.4544 2.29094   4
   5   0  -7 997.858 13.2779   6
   5   0  -7 993.407 14.1224   2
   5   0  -7 986.037 14.3789   3
  -5   0   7 995.104 14.0769   4
   4   0  -7 2778.40 35.4431   6
   4   0  -7 2778.09 36.0266   2
   4   0  -7 2776.11 36.0295   3
  -4   0   7 2771.31 35.7957   4
   3   0  -7 99.2092 2.69827   5
   3   0  -7 94.2766 2.64185   2
   3   0  -7 97.7488 2.29755   6
   3   0  -7 96.9102 2.48767   3
  -3   0   7 96.6347 2.63340   5
  -3   0   7 95.6088 2.65550   5
  -3   0   7 95.7838 2.37337   6
  -3   0   7 99.0070 2.49026   4
   2   0  -7 312.122 5.30358   5
   2   0  -7 307.447 4.83078   3
   2   0  -7 305.502 4.90837   6
   2   0  -7 314.432 4.05886   1
   2   0  -7 304.941 5.29961   5
   2   0  -7 305.087 5.15137   2
  -2   0   7 309.338 5.29264   5
  -2   0   7 306.039 4.91926   6
  -2   0   7 312.806 4.89946   4
  -2   0   7 306.439 5.26986   5
   1   0  -7 29.8739 1.62323   5
   1   0  -7 33.6682 1.70288   5
   1   0  -7 31.1409 1.43944   6
   1   0  -7 28.4912 0.98961   1
   1   0  -7 28.1022 1.63245   2
  -1   0   7 31.3237 1.62036   5
  -1   0   7 27.8067 1.23119   3
  -1   0   7 33.0674 1.54003   4
  -1   0   7 29.5142 1.42243   6
   0   0  -7 2356.54 29.9274   6
   0   0  -7 2346.57 30.3227   5
   0   0  -7 2334.40 30.3668   5
   0   0  -7 2337.69 29.5131   1
   0   0  -7 2282.28 29.9106   2
   0   0   7 2374.33 29.9986   6
   0   0   7 2273.85 29.7532   4
   0   0   7 2354.12 30.1287   3
   0   0   7 2324.97 29.8506   6
   0   0   7 2343.44 30.3347   5
  -1   0  -7 2061.83 27.2302   5
  -1   0  -7 2147.70 26.9113   6
  -1   0  -7 2078.93 26.6571   1
  -1   0  -7 2086.88 26.7321   2
  -1   0  -7 2071.26 27.2137   5
   1   0   7 2098.16 27.3878   6
   1   0   7 2079.87 26.7608   4
   1   0   7 2060.22 26.7893   6
   1   0   7 2052.20 27.2678   5
   1   0   7 2107.90 27.2581   5
   1   0   7 2094.24 26.5324   3
  -2   0  -7 613.280 9.06858   5
  -2   0  -7 621.664 9.10796   5
  -2   0  -7 627.537 8.42972   2
  -2   0  -7 619.299 8.68987   1
  -2   0  -7 613.413 8.76498   6
   2   0   7 612.324 9.13088   5
   2   0   7 620.973 9.07257   5
   2   0   7 615.680 8.72842   4
   2   0   7 608.420 8.52198   3
   2   0   7 602.338 8.56817   6
   2   0   7 608.302 8.54311   6
  -3   0  -7 52.4315 1.95334   1
   3   0   7 52.0830 1.52508   6
   3   0   7 50.4757 1.85782   3
   3   0   7 56.1344 2.00921   4
  -4   0  -7 192.604 3.96716   1
   4   0   7 193.141 3.93835   3
   4   0   7 194.278 3.05548   6
   4   0   7 190.427 3.94776   4
  -5   0  -7 575.797 8.96581   1
   5   0   7 581.575 9.10042   4
   5   0   7 580.268 9.11578   3
  -6   0  -7 473.578 7.96325   1
   6   0   7 487.589 8.23191   4
   6   0   7 480.734 8.31010   3
  -7   0  -7 142.631 3.93822   1
   7   0   7 133.648 4.10145   4
   8  -1  -7 281.691 6.66337   3
  -8   1   7 268.320 6.01200   4
   7  -1  -7 24.8776 2.28293   3
  -7   1   7 27.5425 2.02051   4
   6  -1  -7 143.317 3.63858   2
   6  -1  -7 147.850 4.10545   3
  -6   1   7 143.740 3.62596   4
   5  -1  -7 24.6627 1.90526   2
   5  -1  -7 19.4912 1.64066   3
   5  -1  -7 23.9639 0.97206   6
  -5   1   7 22.6634 1.58354   4
   4  -1  -7 439.973 7.11003   2
   4  -1  -7 438.561 6.34175   6
   4  -1  -7 444.655 7.11897   3
  -4   1   7 436.202 6.77199   4
   3  -1  -7 330.105 5.54926   2
   3  -1  -7 320.436 5.54577   5
   3  -1  -7 320.551 5.05060   6
   3  -1  -7 339.497 5.64072   5
   3  -1  -7 334.273 5.40944   3
  -3   1   7 328.319 5.55796   5
  -3   1   7 328.236 5.19213   4
  -3   1   7 324.452 5.19324   6
  -3   1   7 331.042 5.56907   5
   2  -1  -7 193.514 2.69917   1
   2  -1  -7 196.181 3.79974   5
   2  -1  -7 195.470 3.35678   6
   2  -1  -7 197.438 3.72503   2
   2  -1  -7 197.557 3.83876   5
   2  -1  -7 192.724 3.43693   6
  -2   1   7 188.471 3.50681   3
  -2   1   7 197.378 3.82373   5
  -2   1   7 195.198 3.48535   6
  -2   1   7 196.543 3.39774   4
  -2   1   7 192.904 3.79566   5
   1  -1  -7 181.767 3.29366   6
   1  -1  -7 187.769 3.38105   6
   1  -1  -7 188.959 3.49061   2
   1  -1  -7 185.859 3.72160   5
   1  -1  -7 190.612 2.87726   1
   1  -1  -7 186.666 3.68304   5
  -1   1   7 187.319 3.24117   4
  -1   1   7 183.877 3.37651   6
  -1   1   7 186.192 3.68876   5
  -1   1   7 191.909 3.72303   5
  -1   1   7 184.500 3.29541   3
   0  -1  -7 102.805 2.39260   6
   0  -1  -7 106.643 2.33943   2
   0  -1  -7 106.475 2.66659   5
   0  -1  -7 106.125 2.10416   1
   0   1   7 102.232 2.22024   4
   0   1   7 104.977 2.60813   5
   0   1   7 108.885 2.40673   6
   0   1   7 104.191 2.32790   3
   0   1   7 103.809 2.64931   5
  -1  -1  -7 604.968 9.11025   5
  -1  -1  -7 611.716 9.10843   5
  -1  -1  -7 629.322 8.77811   6
  -1  -1  -7 603.745 8.51307   1
  -1  -1  -7 614.350 8.42763   2
   1   1   7 616.731 8.69687   6
   1   1   7 616.266 8.65242   3
   1   1   7 594.632 9.06276   5
   1   1   7 618.175 9.16591   5
   1   1   7 614.936 8.67029   6
   1   1   7 611.678 8.53333   4
  -2  -1  -7 341.371 5.89126   5
  -2  -1  -7 340.253 5.86610   5
  -2  -1  -7 338.417 5.43704   1
  -2  -1  -7 345.402 4.93722   2
  -2  -1  -7 347.598 5.57253   6
   2   1   7 349.769 5.39478   6
   2   1   7 352.137 6.61759   5
   2   1   7 341.478 5.52284   3
   2   1   7 348.578 5.41694   4
   2   1   7 348.725 5.91777   5
  -3  -1  -7 2399.35 31.4736   1
   3   1   7 2439.79 31.4718   4
   3   1   7 2438.64 31.2161   6
   3   1   7 2455.25 31.6390   3
  -4  -1  -7 681.011 10.1850   1
   4   1   7 697.251 10.2374   4
   4   1   7 695.098 9.59610   6
   4   1   7 696.408 10.4391   3
  -5  -1  -7 8.57820 1.37271   1
   5   1   7 8.95761 1.41885   3
   5   1   7 8.91251 1.38673   4
  -6  -1  -7 10.1597 1.54667   1
   6   1   7 15.4765 1.78672   4
   6   1   7 12.8561 1.72929   3
  -7  -1  -7 81.2825 3.32082   1
   7   1   7 83.5322 3.42599   4
   7   1   7 84.2719 3.77121   3
   8  -2  -7 91.1615 4.04658   3
  -8   2   7 96.6635 3.51687   4
   7  -2  -7 456.002 8.56970   3
   7  -2  -7 493.042 9.47077   2
  -7   2   7 460.819 7.92350   4
   6  -2  -7 463.215 8.14683   3
   6  -2  -7 461.573 7.78204   2
  -6   2   7 465.849 7.56730   4
   5  -2  -7 230.029 4.65858   2
   5  -2  -7 229.106 4.85839   3
  -5   2   7 233.283 4.35488   4
   4  -2  -7 5.53532 1.15903   3
   4  -2  -7 3.31431 1.04568   2
   4  -2  -7 5.90897 0.66047   6
  -4   2   7 6.19554 0.99172   4
   3  -2  -7 1007.73 15.0236   5
   3  -2  -7 905.743 12.5647   6
   3  -2  -7 928.360 12.9628   5
   3  -2  -7 911.094 12.9108   2
   3  -2  -7 900.848 12.2680   6
  -3   2   7 922.378 12.9335   5
  -3   2   7 908.906 12.3800   4
  -3   2   7 910.514 12.9130   5
  -3   2   7 911.507 12.8750   3
  -3   2   7 907.652 12.9160   6
   2  -2  -7 98.1947 2.48676   2
   2  -2  -7 100.180 2.56396   5
   2  -2  -7 101.026 2.21949   6
   2  -2  -7 96.9815 2.14392   6
   2  -2  -7 101.020 2.58997   5
   2  -2  -7 98.0232 1.71195   1
  -2   2   7 101.098 2.32748   6
  -2   2   7 97.6736 2.53623   5
  -2   2   7 101.676 2.58705   5
  -2   2   7 100.534 2.15386   4
  -2   2   7 99.2262 2.50038   3
   1  -2  -7 2822.01 38.2645   6
   1  -2  -7 2933.97 37.6347   5
   1  -2  -7 2919.85 37.0910   6
   1  -2  -7 2931.34 37.2372   2
   1  -2  -7 2871.53 37.5924   5
   1  -2  -7 2922.85 37.4744   1
  -1   2   7 2906.68 37.2507   3
  -1   2   7 2926.83 36.8206   4
  -1   2   7 2983.16 37.2165   6
  -1   2   7 2906.68 37.6513   5
  -1   2   7 2935.47 37.6165   5
   0  -2  -7 2594.29 33.4261   6
   0  -2  -7 2597.03 33.8842   5
   0  -2  -7 2626.76 33.2223   2
   0  -2  -7 2610.96 33.0577   1
   0   2   7 2548.63 34.0892   6
   0   2   7 2585.46 33.8437   5
   0   2   7 2659.99 33.0238   4
   0   2   7 2574.38 33.4493   3
   0   2   7 2645.94 33.9237   5
  -1  -2  -7 97.1960 2.04383   2
  -1  -2  -7 94.0513 2.42865   6
  -1  -2  -7 94.6757 2.70781   5
  -1  -2  -7 99.5194 2.71814   5
  -1  -2  -7 96.4456 2.28079   1
   1   2   7 97.2754 2.71230   5
   1   2   7 95.2333 2.37198   6
   1   2   7 93.3116 2.69127   5
   1   2   7 94.6249 2.13625   4
   1   2   7 95.2559 2.57100   3
  -2  -2  -7 3.90639 0.98276   6
  -2  -2  -7 3.58244 1.04979   5
  -2  -2  -7 3.04225 0.94933   1
   2   2   7 2.74815 0.86114   6
   2   2   7 4.56218 0.89335   4
   2   2   7 3.66530 1.04443   3
   2   2   7 3.33354 0.97095   5
  -3  -2  -7 47.7295 2.13738   1
   3   2   7 47.4865 2.27052   3
   3   2   7 46.1101 1.92138   4
   3   2   7 49.4150 1.89009   6
  -4  -2  -7 458.240 7.40963   1
   4   2   7 462.421 7.35904   4
   4   2   7 445.024 7.72843   3
   4   2   7 451.442 6.96516   6
  -5  -2  -7 313.625 5.84552   1
   5   2   7 301.644 6.24746   3
   5   2   7 310.658 5.03885   6
   5   2   7 314.978 5.88738   4
  -6  -2  -7 2.48318 1.39381   1
   6   2   7 1.45138 1.33568   4
   6   2   7 1.61535 1.53763   3
   7   2   7 2.97094 1.82292   3
   8  -3  -7 4.24225 1.76923   3
  -8   3   7 7.64153 1.57450   4
   7  -3  -7 11.0581 1.55390   2
   7  -3  -7 7.39046 1.61411   3
  -7   3   7 10.6021 1.46789   4
   6  -3  -7 116.515 3.67161   3
   6  -3  -7 114.932 3.41043   2
  -6   3   7 116.137 3.03655   4
   5  -3  -7 235.195 4.80192   2
   5  -3  -7 231.177 4.91587   3
  -5   3   7 231.618 4.25115   4
   4  -3  -7 884.778 12.9042   2
   4  -3  -7 911.785 11.5571   6
   4  -3  -7 897.334 11.5546   6
  -4   3   7 887.036 12.9798   3
  -4   3   7 915.001 12.2456   4
   3  -3  -7 3.08409 0.66203   6
   3  -3  -7 2.47522 0.94633   2
  -3   3   7 2.59143 0.99143   3
  -3   3   7 2.67107 0.73913   4
   2  -3  -7 65.2944 2.14438   2
   2  -3  -7 64.5759 1.51758   1
   2  -3  -7 66.6139 1.80354   6
   2  -3  -7 66.9157 2.22291   5
   2  -3  -7 65.7845 2.16143   5
  -2   3   7 68.0430 1.66853   4
  -2   3   7 67.8690 2.16719   5
  -2   3   7 64.3728 2.16192   5
  -2   3   7 65.6745 1.98380   6
   1  -3  -7 12.6462 0.88264   1
   1  -3  -7 10.8018 0.97880   6
   1  -3  -7 11.9783 1.04453   2
   1  -3  -7 13.2461 1.22855   5
   1  -3  -7 9.72458 1.11598   5
  -1   3   7 12.4115 0.97396   4
  -1   3   7 12.0587 1.14524   5
  -1   3   7 11.4638 1.09574   6
  -1   3   7 13.3606 1.25300   3
  -1   3   7 10.6441 1.12197   5
   0  -3  -7 1404.52 19.2756   5
   0  -3  -7 1418.94 18.4927   2
   0  -3  -7 1403.14 18.4343   1
   0  -3  -7 1360.85 18.7424   6
   0  -3  -7 1409.66 19.4051   5
   0   3   7 1429.34 19.0140   3
   0   3   7 1406.52 19.3134   5
   0   3   7 1406.07 19.2692   5
   0   3   7 1442.20 18.1846   4
   0   3   7 1396.49 18.7911   6
  -1  -3  -7 1239.27 17.3179   5
  -1  -3  -7 1221.34 16.7958   6
  -1  -3  -7 1245.11 16.1442   2
  -1  -3  -7 1228.49 16.5056   1
  -1  -3  -7 1255.41 17.3463   5
   1   3   7 1245.22 17.0094   3
   1   3   7 1243.13 16.1957   4
   1   3   7 1240.39 17.3182   5
   1   3   7 1190.82 17.2646   5
   1   3   7 1228.12 16.7374   6
  -2  -3  -7 2.74040 1.00257   1
  -2  -3  -7 4.52302 1.25156   5
  -2  -3  -7 2.51700 0.98349   6
   2   3   7 3.70061 0.87774   4
   2   3   7 2.34731 1.15066   3
   2   3   7 3.47238 1.91659   5
   2   3   7 3.00875 0.96575   6
  -3  -3  -7 624.253 9.45764   1
   3   3   7 626.878 9.21498   4
   3   3   7 634.325 9.99706   3
   3   3   7 621.511 9.37892   6
  -4  -3  -7 6.71458 1.35822   1
   4   3   7 6.63943 1.11233   6
   4   3   7 6.05743 1.20837   4
   4   3   7 4.82334 1.49104   3
  -5  -3  -7 612.482 9.75551   1
   5   3   7 603.962 10.4435   3
   5   3   7 617.134 9.72904   4
  -6  -3  -7 289.297 5.99938   1
  -6  -3  -7 301.248 6.17640   4
   6   3   7 288.158 6.69384   3
   8  -4  -7 362.190 7.62253   3
  -8   4   7 347.381 6.77684   4
   7  -4  -7 2.94400 1.34366   2
   7  -4  -7 -0.7238 1.42578   3
  -7   4   7 1.06501 1.08651   4
   6  -4  -7 1.42124 1.25096   2
  -6   4   7 2.79539 1.40733   3
  -6   4   7 0.70624 0.93823   4
   5  -4  -7 23.9135 1.81383   2
  -5   4   7 21.5137 1.82877   3
  -5   4   7 23.4553 1.54214   4
   4  -4  -7 907.149 13.1494   2
  -4   4   7 920.693 12.1707   4
  -4   4   7 887.654 13.2061   3
   3  -4  -7 370.860 5.46047   6
   3  -4  -7 371.002 5.33688   1
   3  -4  -7 377.605 6.34889   2
  -3   4   7 370.531 5.38947   4
  -3   4   7 370.601 6.46128   3
   2  -4  -7 38.8122 1.56742   6
   2  -4  -7 38.5817 1.43918   1
   2  -4  -7 38.3213 1.89610   2
  -2   4   7 39.6841 1.95344   5
  -2   4   7 42.5647 1.66610   4
  -2   4   7 39.8951 2.26021   3
   1  -4  -7 544.864 7.83877   1
   1  -4  -7 535.803 8.10407   6
   1  -4  -7 543.525 8.14744   2
   1  -4  -7 549.257 8.71046   5
  -1   4   7 550.684 8.60879   3
  -1   4   7 576.369 8.26458   4
  -1   4   7 541.569 8.70180   5
  -1   4   7 547.101 8.25482   6
   0  -4  -7 53.1127 1.95043   1
   0  -4  -7 50.6898 2.37637   5
   0  -4  -7 50.5405 2.03349   6
   0  -4  -7 48.9043 1.80630   2
   0   4   7 53.7240 2.38439   5
   0   4   7 50.4211 1.45840   4
   0   4   7 50.7560 2.51328   3
   0   4   7 50.5988 2.11309   6
  -1  -4  -7 939.378 13.3866   6
  -1  -4  -7 934.213 13.1220   1
   1   4   7 934.394 13.3616   6
   1   4   7 942.940 13.7322   3
   1   4   7 960.850 12.6025   4
  -2  -4  -7 536.111 8.30669   1
   2   4   7 544.373 7.83725   4
   2   4   7 529.444 8.42441   6
   2   4   7 528.468 8.85542   3
  -3  -4  -7 66.7281 2.68551   1
   3   4   7 65.4218 2.52552   6
   3   4   7 72.2991 3.17422   3
   3   4   7 69.9285 2.32567   4
  -4  -4  -7 3.93039 1.37062   1
   4   4   7 6.86079 1.25908   4
   4   4   7 3.44449 1.59370   3
  -5  -4  -7 2.62707 1.48625   1
   5   4   7 5.85280 1.88938   3
   8  -5  -7 167.997 4.73203   2
  -8   5   7 164.575 5.11521   3
   7  -5  -7 190.710 4.87275   2
  -7   5   7 199.623 5.19850   3
   6  -5  -7 173.268 4.43584   2
  -6   5   7 172.067 4.65152   3
   5  -5  -7 18.4976 1.70764   2
  -5   5   7 18.0309 1.81510   3
   4  -5  -7 1.45046 1.13491   2
  -4   5   7 0.49942 1.29705   3
   3  -5  -7 599.601 9.42605   2
   3  -5  -7 622.158 8.46112   6
   3  -5  -7 613.902 8.52612   1
  -3   5   7 602.431 9.65409   3
   2  -5  -7 315.627 5.61819   2
   2  -5  -7 315.276 5.16035   6
   2  -5  -7 322.790 5.06799   1
  -2   5   7 314.853 5.96461   3
   1  -5  -7 315.835 5.25673   1
   1  -5  -7 327.699 5.53727   2
   1  -5  -7 328.106 5.48502   6
  -1   5   7 314.562 6.07709   3
   0  -5  -7 41.3767 1.84550   2
   0  -5  -7 39.6329 1.95170   1
   0  -5  -7 39.9774 2.02033   6
   0   5   7 39.2877 2.17778   6
   0   5   7 43.2217 2.60280   3
  -1  -5  -7 2.43303 1.10146   6
  -1  -5  -7 4.38612 1.17442   1
   1   5   7 2.16983 1.07024   6
   1   5   7 2.09144 1.43754   3
  -2  -5  -7 205.346 4.45316   1
   2   5   7 217.999 5.13722   3
   2   5   7 207.677 4.57590   6
  -3  -5  -7 491.093 8.19372   1
   3   5   7 491.864 8.94196   3
   3   5   7 481.154 9.10684   6
  -4  -5  -7 151.585 4.13642   1
   4   5   7 145.008 4.73989   3
   8  -6  -7 2.87716 1.66178   2
  -8   6   7 3.08721 1.81986   3
   7  -6  -7 172.284 4.74884   2
  -7   6   7 171.464 4.97297   3
   6  -6  -7 80.7169 3.37240   2
  -6   6   7 81.0788 3.61164   3
   5  -6  -7 305.443 6.21282   2
  -5   6   7 311.832 6.42595   3
   4  -6  -7 320.637 6.21723   2
  -4   6   7 328.368 6.45266   3
   3  -6  -7 124.232 2.49230   6
   3  -6  -7 118.887 3.45626   2
   3  -6  -7 116.202 2.72426   1
  -3   6   7 119.213 3.80037   3
   2  -6  -7 125.700 3.36015   2
   2  -6  -7 128.247 2.97936   1
   2  -6  -7 126.193 2.89677   6
  -2   6   7 129.345 3.93095   3
   1  -6  -7 496.616 7.81711   2
   1  -6  -7 489.399 7.61807   1
   1  -6  -7 485.579 7.69796   6
  -1   6   7 480.092 8.47280   3
   0  -6  -7 579.241 8.92097   1
   0  -6  -7 590.765 9.17393   6
   0   6   7 574.353 9.78467   3
  -1  -6  -7 127.995 3.54363   6
  -1  -6  -7 125.965 3.43270   1
   1   6   7 120.323 4.05829   3
  -2  -6  -7 0.46830 1.24829   1
   2   6   7 4.22817 1.70049   3
   2   6   7 3.73724 1.29106   6
  -3  -6  -7 -0.2490 1.35249   1
   3   6   7 2.36111 1.75570   3
  -4  -6  -7 47.8971 2.96345   1
   4   6   7 47.7953 3.58859   3
   8  -7  -7 159.237 5.02679   2
  -8   7   7 154.099 6.56653   3
   7  -7  -7 47.3614 3.27906   2
  -7   7   7 60.8275 3.62442   3
   6  -7  -7 10.8006 1.85278   2
  -6   7   7 12.5172 2.00793   3
   5  -7  -7 19.1616 2.01703   2
  -5   7   7 22.4382 2.21493   3
   4  -7  -7 414.635 7.62002   2
  -4   7   7 408.821 7.81367   3
   3  -7  -7 203.177 4.04982   1
   3  -7  -7 211.496 4.75691   2
   3  -7  -7 205.156 3.59125   6
  -3   7   7 203.205 5.16473   3
   2  -7  -7 71.8949 2.48112   1
   2  -7  -7 73.1046 2.31987   6
   2  -7  -7 77.0864 2.86361   2
  -2   7   7 67.5432 3.43935   3
   1  -7  -7 5.62412 1.22427   1
   1  -7  -7 3.79865 1.10239   6
   1  -7  -7 4.18070 1.18706   2
  -1   7   7 1.96142 1.63606   3
   0  -7  -7 90.1315 2.99273   1
   0  -7  -7 84.5573 2.94229   6
   0   7   7 83.3214 3.80373   3
  -1  -7  -7 663.819 10.4807   1
   1   7   7 667.371 11.4108   3
  -2  -7  -7 306.583 6.20144   1
   2   7   7 308.941 7.05012   3
  -3  -7  -7 8.56533 2.61298   1
   3   7   7 6.65639 2.46258   3
   7  -8  -7 86.5148 4.01146   2
  -7   8   7 87.8599 4.24514   3
   6  -8  -7 98.0659 3.98839   2
  -6   8   7 102.574 4.35075   3
   5  -8  -7 1.58702 1.49050   2
  -5   8   7 0.09208 1.75481   3
   4  -8  -7 25.1475 2.17157   2
  -4   8   7 20.2661 2.28021   3
   3  -8  -7 111.845 3.71005   2
   3  -8  -7 105.964 3.05680   1
  -3   8   7 109.239 4.23556   3
   2  -8  -7 153.926 4.15534   2
   2  -8  -7 152.164 3.76596   1
  -2   8   7 154.985 4.77453   3
   1  -8  -7 13.2289 1.60951   1
  -1   8   7 11.9021 2.19714   3
   0  -8  -7 0.38138 1.38666   1
   0   8   7 0.05333 1.76480   3
  -1  -8  -7 0.58088 1.49216   1
   1   8   7 1.15769 1.94234   3
   6  -9  -7 83.0702 4.19031   2
  -6   9   7 81.5190 4.30957   3
   5  -9  -7 242.295 6.03463   2
  -5   9   7 240.627 6.30805   3
   4  -9  -7 34.9063 2.95996   2
  -4   9   7 24.9945 2.62687   3
   3  -9  -7 1.66156 1.55506   2
   3  -9  -7 0.36233 1.22610   1
  -3   9   7 1.32188 2.05133   3
   2  -9  -7 58.5260 3.16279   2
   2  -9  -7 59.7128 2.83686   1
  -2   9   7 53.2000 3.75430   3
   1  -9  -7 338.929 6.58650   1
  -1   9   7 338.180 7.66182   3
   0  -9  -7 149.763 4.64100   1
   0   9   7 157.320 6.67617   3
   3 -10  -7 6.96799 1.99040   2
   3 -10  -7 11.1576 1.78854   1
   1   9  -8 283.486 7.31314   2
   0   9  -8 149.200 5.45705   2
   0  -9   8 157.768 4.12610   1
  -1   9  -8 98.2060 4.64196   2
   1  -9   8 100.030 3.40285   1
  -2   9  -8 9.03522 2.30925   2
   2  -9   8 8.34458 1.57182   1
  -3   9  -8 254.574 6.63829   2
   3  -9   8 264.873 5.60899   1
  -4   9  -8 305.106 7.26124   2
   4  -9   8 296.604 6.19326   1
  -5   9  -8 26.5053 2.79474   2
   5  -9   8 24.2591 2.44627   1
   1   8  -8 157.602 5.27018   2
  -1  -8   8 155.968 3.85570   1
   0   8  -8 598.088 10.6573   2
   0  -8   8 588.854 9.35839   1
  -1   8  -8 459.156 8.87695   2
   1  -8   8 442.368 7.59960   1
  -2   8  -8 6.75617 2.01163   2
   2  -8   8 2.13086 1.26676   1
  -3   8  -8 14.7232 2.20140   2
   3  -8   8 17.9201 1.72171   1
  -4   8  -8 113.166 4.37425   2
   4  -8   8 118.972 3.62553   1
  -5   8  -8 356.642 7.51153   2
   5  -8   8 341.954 6.68027   1
  -6   8  -8 175.280 5.21648   2
   6  -8   8 171.619 4.69648   1
   2   7  -8 0.12732 1.87117   2
   1   7  -8 73.7690 3.81864   2
  -1  -7   8 74.2799 2.58230   1
   0   7  -8 9.28812 1.95027   2
   0  -7   8 12.6211 1.38404   1
  -1   7  -8 44.2257 3.24178   2
   1  -7   8 46.4522 2.26515   1
   1  -7   8 39.7001 1.90478   6
  -2   7  -8 198.345 5.12743   2
   2  -7   8 197.144 4.22917   1
   2  -7   8 191.530 3.37191   6
  -3   7  -8 5.66686 1.76711   2
   3  -7   8 3.39234 1.23668   1
  -4   7  -8 1.13111 1.59336   2
   4  -7   8 3.53157 1.27640   1
  -5   7  -8 185.336 4.93707   2
   5  -7   8 180.299 4.41885   1
  -6   7  -8 245.057 5.80451   2
   6  -7   8 246.879 5.48219   1
  -7   7  -8 34.2267 2.48334   1
  -4  -6   8 50.7333 3.03046   4
   3   6  -8 15.1065 2.96654   2
  -3  -6   8 14.9406 1.78475   4
   2   6  -8 311.752 6.54563   2
  -2  -6   8 301.244 5.74246   4
  -2  -6   8 296.806 5.94817   6
   1   6  -8 69.3432 3.43876   2
  -1  -6   8 69.7109 2.67237   6
  -1  -6   8 71.9755 2.68193   4
  -1  -6   8 71.9998 2.33753   1
   0   6  -8 37.5317 2.86260   2
   0  -6   8 33.3130 1.92469   6
   0  -6   8 33.9121 1.88808   1
   0  -6   8 34.5500 2.07286   4
  -1   6  -8 -2.1944 1.41238   2
   1  -6   8 1.21655 1.00088   1
   1  -6   8 -0.7015 0.97341   4
   1  -6   8 1.09213 0.87210   6
  -2   6  -8 224.218 5.16001   2
   2  -6   8 227.442 4.42869   1
   2  -6   8 230.900 3.74527   6
   2  -6   8 224.864 4.32781   4
  -3   6  -8 522.006 8.84969   2
   3  -6   8 513.174 7.97313   4
   3  -6   8 512.071 8.13220   1
  -4   6  -8 327.728 6.45190   2
   4  -6   8 322.280 5.73889   4
   4  -6   8 327.135 5.91402   1
  -5   6  -8 9.84248 1.69985   2
   5  -6   8 8.21076 1.45882   1
   5  -6   8 8.76578 1.30978   4
  -6   6  -8 1.94573 1.39591   1
   6  -6   8 0.10004 1.24175   4
   6  -6   8 2.44859 1.43006   1
  -7   6  -8 105.702 3.71058   1
   7  -6   8 98.4077 3.48447   4
  -5  -5   8 109.947 3.85234   4
  -4  -5   8 11.3698 1.70263   4
   3   5  -8 22.5490 2.03010   2
   3   5  -8 23.8024 1.95980   6
  -3  -5   8 23.7761 1.83540   4
   2   5  -8 43.5356 2.81859   2
   2   5  -8 39.5061 2.45575   6
  -2  -5   8 41.7607 2.33903   4
  -2  -5   8 37.7367 2.26966   6
   1   5  -8 1002.99 14.8956   2
  -1  -5   8 1009.93 13.6829   1
  -1  -5   8 999.839 14.1277   4
  -1  -5   8 1012.23 14.3295   6
   0   5  -8 1077.55 15.7207   2
   0  -5   8 1088.47 14.9741   4
   0  -5   8 1077.49 14.6673   1
   0  -5   8 1092.28 15.0187   6
  -1   5  -8 327.074 6.20012   2
   1  -5   8 328.267 5.50851   4
   1  -5   8 315.801 5.32782   1
   1  -5   8 320.507 5.27584   6
  -2   5  -8 46.1248 2.60486   2
   2  -5   8 43.0224 1.99819   4
   2  -5   8 41.7327 1.44479   6
   2  -5   8 45.1086 1.98604   1
  -3   5  -8 65.1181 2.82269   2
   3  -5   8 62.9198 2.34689   1
   3  -5   8 64.2755 2.30442   4
  -4   5  -8 397.500 7.11539   2
   4  -5   8 399.412 6.68314   4
   4  -5   8 412.015 6.78044   1
  -5   5  -8 125.249 3.63895   2
   5  -5   8 132.063 3.43214   4
   5  -5   8 129.083 3.55224   1
  -6   5  -8 -0.6313 1.31633   1
   6  -5   8 0.08858 1.22953   4
  -7   5  -8 4.06395 1.56279   1
   7  -5   8 5.60119 1.50481   4
   8  -5   8 0.96958 1.83996   4
   6   4  -8 6.47317 1.91049   3
  -6  -4   8 4.77781 1.72314   4
   5   4  -8 358.808 7.15992   3
  -5  -4   8 372.272 7.00120   4
   4   4  -8 465.055 7.92868   3
   4   4  -8 460.798 8.01333   2
   4   4  -8 456.980 7.88266   6
  -4  -4   8 460.986 7.88268   4
   3   4  -8 641.487 10.0074   6
   3   4  -8 637.789 9.68726   3
   3   4  -8 635.112 10.1495   2
  -3  -4   8 635.566 9.81686   4
   2   4  -8 31.1796 2.44091   2
   2   4  -8 24.8839 2.08253   6
  -2  -4   8 27.6407 2.03854   4
  -2  -4   8 23.8140 1.94017   6
   1   4  -8 78.7719 2.93023   5
   1   4  -8 80.0849 3.10349   2
   1   4  -8 82.4836 2.71429   6
  -1  -4   8 83.8459 2.08765   1
  -1  -4   8 80.8686 2.54973   6
  -1  -4   8 86.6355 2.97912   5
  -1  -4   8 77.3312 2.57041   4
   0   4  -8 1528.42 21.0554   2
   0   4  -8 1560.86 21.5536   5
   0  -4   8 1552.37 20.1082   1
   0  -4   8 1511.37 20.4725   4
   0  -4   8 1541.70 20.4716   6
  -1   4  -8 1389.15 19.0384   2
   1  -4   8 1382.78 18.2518   1
   1  -4   8 1374.52 18.2618   6
   1  -4   8 1374.86 18.4743   4
  -2   4  -8 553.886 8.68951   2
   2  -4   8 543.258 7.58576   6
   2  -4   8 547.127 8.07716   1
   2  -4   8 543.133 8.17543   4
  -3   4  -8 55.2251 2.50627   2
   3  -4   8 60.1900 2.17814   1
   3  -4   8 59.2645 2.18650   4
  -4   4  -8 27.9653 2.09365   2
   4  -4   8 35.0946 2.08156   1
   4  -4   8 28.1268 1.94862   4
  -5   4  -8 678.146 10.3826   1
   5  -4   8 693.551 10.4614   4
  -6   4  -8 618.524 9.90814   1
   6  -4   8 642.189 10.0730   4
  -7   4  -8 74.5390 3.17195   1
   7  -4   8 76.5366 3.20186   4
  -8   4  -8 11.3053 1.86108   1
   6   3  -8 52.1555 3.24693   3
  -6  -3   8 57.1870 3.07501   4
   5   3  -8 19.5670 1.93671   3
  -5  -3   8 24.5830 1.96620   4
   4   3  -8 596.253 9.41340   6
   4   3  -8 602.518 9.51972   3
   4   3  -8 592.208 9.59570   2
  -4  -3   8 623.110 9.56793   4
   3   3  -8 552.856 8.64115   6
   3   3  -8 552.118 8.42487   3
   3   3  -8 534.722 8.77642   2
  -3  -3   8 553.902 8.58685   4
   2   3  -8 483.383 8.11956   2
   2   3  -8 495.917 8.44542   5
   2   3  -8 498.991 7.87628   6
   2   3  -8 504.906 7.39075   3
  -2  -3   8 509.391 7.10388   1
  -2  -3   8 496.351 7.74296   4
  -2  -3   8 505.679 7.84448   6
   1   3  -8 3.14348 1.29901   2
   1   3  -8 6.79271 1.14672   6
   1   3  -8 4.38399 0.73679   3
   1   3  -8 3.65905 1.14544   5
   1   3  -8 3.70109 1.15494   5
  -1  -3   8 4.75212 0.73996   1
  -1  -3   8 4.39798 1.09589   5
  -1  -3   8 5.02398 1.02318   6
  -1  -3   8 4.22221 1.07466   4
   0   3  -8 97.8898 3.02390   2
   0   3  -8 97.7221 2.92679   5
   0   3  -8 94.3621 2.83843   5
   0   3  -8 92.3613 2.55017   6
   0  -3   8 99.2918 2.16236   1
   0  -3   8 96.8640 2.46447   6
   0  -3   8 95.9602 2.58774   4
   0  -3   8 98.2860 2.82241   5
  -1   3  -8 101.527 2.92075   6
  -1   3  -8 103.999 2.78632   5
   1  -3   8 101.593 2.36085   6
   1  -3   8 103.269 2.63064   4
   1  -3   8 105.423 2.78895   5
   1  -3   8 100.621 2.34126   1
  -2   3  -8 946.743 13.1478   2
   2  -3   8 924.879 12.2999   6
   2  -3   8 926.597 12.7188   1
   2  -3   8 918.262 12.8390   4
  -3   3  -8 204.750 4.10060   2
   3  -3   8 197.320 3.92541   1
   3  -3   8 199.789 3.97065   4
  -4   3  -8 36.8524 2.06149   2
  -4   3  -8 32.7084 2.08440   1
   4  -3   8 33.7502 1.99641   4
  -5   3  -8 8.35963 1.37139   1
   5  -3   8 7.83666 1.31800   4
  -6   3  -8 108.490 3.40819   1
   6  -3   8 116.592 3.50716   4
  -7   3  -8 199.564 4.71905   1
   7  -3   8 196.456 4.84226   4
  -8   3  -8 180.567 4.73684   1
   7   2  -8 22.0883 2.40588   3
  -7  -2   8 22.2814 2.18492   4
   6   2  -8 346.549 6.97709   3
  -6  -2   8 341.638 6.68194   4
   5   2  -8 158.839 4.03198   2
   5   2  -8 173.369 4.29108   3
   5   2  -8 168.491 3.70317   6
  -5  -2   8 166.102 4.13238   4
   4   2  -8 20.2598 1.71086   6
   4   2  -8 20.9952 1.64770   3
   4   2  -8 22.7465 1.76456   2
  -4  -2   8 19.3446 1.61979   4
   3   2  -8 42.8232 1.93593   3
   3   2  -8 41.8472 2.31462   2
   3   2  -8 40.4303 1.99711   6
  -3  -2   8 50.2883 3.63284   5
  -3  -2   8 39.2371 2.08750   4
  -3  -2   8 45.7857 2.42853   6
   2   2  -8 871.959 11.9274   3
   2   2  -8 864.166 12.3723   6
   2   2  -8 899.630 13.7535   5
   2   2  -8 899.789 12.9576   5
   2   2  -8 862.323 12.5934   2
  -2  -2   8 871.545 11.4317   1
  -2  -2   8 860.689 12.3189   6
  -2  -2   8 876.601 12.2821   4
  -2  -2   8 884.250 12.8636   5
  -2  -2   8 874.359 12.8849   5
   1   2  -8 2435.65 31.9719   2
   1   2  -8 2391.69 32.1958   5
   1   2  -8 2497.76 32.2538   5
   1   2  -8 2455.83 31.7668   6
   1   2  -8 2446.78 31.0385   3
  -1  -2   8 2473.19 32.2672   5
  -1  -2   8 2463.33 30.9750   1
  -1  -2   8 2450.38 32.2283   5
  -1  -2   8 2513.20 31.6566   4
  -1  -2   8 2390.28 31.6282   6
   0   2  -8 537.318 8.25106   5
   0   2  -8 529.251 7.84739   6
   0   2  -8 517.434 8.05300   2
   0   2  -8 523.345 8.22323   5
   0  -2   8 521.628 8.22773   5
   0  -2   8 522.161 7.32512   1
   0  -2   8 524.426 7.71387   6
   0  -2   8 535.479 8.21404   5
   0  -2   8 535.057 7.78741   4
  -1   2  -8 19.8859 1.69733   2
  -1   2  -8 18.0286 1.50279   5
  -1   2  -8 18.9117 1.36957   6
  -1   2  -8 22.5198 1.54738   5
   1  -2   8 18.6802 1.45551   4
   1  -2   8 18.1461 1.45075   5
   1  -2   8 20.1436 1.49151   5
   1  -2   8 18.1794 1.27570   1
   1  -2   8 18.1110 1.24432   6
  -2   2  -8 19.2999 1.42494   1
  -2   2  -8 19.3781 1.68870   2
   2  -2   8 20.5029 1.54331   4
   2  -2   8 18.6189 1.12455   6
  -3   2  -8 953.345 12.9517   2
  -3   2  -8 919.000 12.9553   1
   3  -2   8 939.118 13.0961   4
   3  -2   8 942.682 12.0993   6
   3  -2   8 939.602 12.1061   6
  -4   2  -8 1600.21 21.5263   1
   4  -2   8 1625.59 21.6802   4
  -5   2  -8 260.835 5.08556   1
   5  -2   8 255.718 5.08071   4
  -6   2  -8 1.72924 1.24005   1
   6  -2   8 -0.1572 1.21154   4
  -7   2  -8 92.7138 3.41181   1
   7  -2   8 91.8401 3.50951   4
  -8   2  -8 136.816 6.14589   1
   7   1  -8 25.9925 2.38616   3
  -7  -1   8 24.1174 2.09941   4
   6   1  -8 3.61619 1.52221   3
  -6  -1   8 5.96952 1.43724   4
   5   1  -8 446.250 6.88290   6
   5   1  -8 443.443 7.61201   3
   5   1  -8 432.512 7.41880   2
  -5  -1   8 429.683 7.40107   4
   4   1  -8 4.75979 1.02395   6
   4   1  -8 5.44309 1.20839   3
   4   1  -8 5.77071 1.25068   2
  -4  -1   8 3.19835 1.15631   4
   3   1  -8 55.8343 2.07647   3
   3   1  -8 53.1260 2.32046   2
   3   1  -8 53.5512 2.02258   6
   3   1  -8 59.8961 2.46286   5
  -3  -1   8 56.7481 2.11564   6
  -3  -1   8 57.5693 2.20681   4
  -3  -1   8 59.5970 2.38803   5
   2   1  -8 166.105 3.62936   2
   2   1  -8 163.181 3.72142   5
   2   1  -8 160.241 3.04225   3
   2   1  -8 164.718 4.18161   5
   2   1  -8 156.160 3.29492   6
  -2  -1   8 161.409 3.65604   5
  -2  -1   8 160.433 3.30607   6
  -2  -1   8 159.171 3.28701   4
  -2  -1   8 158.201 3.65396   5
   1   1  -8 297.702 5.31591   5
   1   1  -8 301.262 5.34934   5
   1   1  -8 289.848 4.91519   6
   1   1  -8 298.964 5.15098   2
   1   1  -8 296.504 4.26460   1
  -1  -1   8 289.176 4.43607   3
  -1  -1   8 291.882 5.29701   5
  -1  -1   8 295.810 4.87748   6
  -1  -1   8 296.012 5.28097   5
  -1  -1   8 301.729 4.87825   4
   0   1  -8 1472.47 19.2786   2
   0   1  -8 1454.91 19.1474   6
   0   1  -8 1463.04 19.5694   5
   0   1  -8 1436.13 18.6244   1
   0  -1   8 1413.12 19.0174   6
   0  -1   8 1452.31 18.4379   3
   0  -1   8 1432.75 19.5785   5
   0  -1   8 1462.18 19.5534   5
   0  -1   8 1425.41 19.0636   6
   0  -1   8 1442.63 19.0371   4
  -1   1  -8 49.1392 1.94972   5
  -1   1  -8 50.3357 1.75505   6
  -1   1  -8 50.7166 1.96969   5
  -1   1  -8 52.9859 1.91585   2
  -1   1  -8 52.3935 1.66372   1
   1  -1   8 49.5332 1.92720   5
   1  -1   8 54.3739 1.78562   6
   1  -1   8 52.3214 1.25013   3
   1  -1   8 51.8855 1.95745   5
   1  -1   8 50.5164 1.65454   6
   1  -1   8 54.3014 1.84564   4
  -2   1  -8 110.495 2.55715   2
  -2   1  -8 107.680 2.86144   5
  -2   1  -8 111.269 2.77589   5
  -2   1  -8 108.734 2.57708   1
   2  -1   8 111.339 2.08140   3
   2  -1   8 114.677 2.81624   5
   2  -1   8 112.624 2.31357   6
  -3   1  -8 295.402 5.09364   1
  -3   1  -8 299.070 4.78193   2
   3  -1   8 300.646 4.46074   6
  -4   1  -8 214.879 4.23642   1
   4  -1   8 207.419 4.25974   4
  -5   1  -8 245.507 4.83377   1
   5  -1   8 248.066 5.00228   4
  -6   1  -8 22.6315 1.84177   1
   6  -1   8 19.5427 1.79101   4
  -7   1  -8 14.1860 1.83338   1
   7  -1   8 13.2857 1.86216   4
   7   0  -8 90.8839 3.86319   3
  -7   0   8 92.1118 3.41345   4
   6   0  -8 6.48636 1.58653   3
   6   0  -8 5.68018 1.29787   2
  -6   0   8 6.11549 1.39989   4
   5   0  -8 168.357 3.23501   6
   5   0  -8 177.171 4.20638   3
   5   0  -8 165.925 3.97076   2
  -5   0   8 173.345 3.93805   4
   4   0  -8 1557.42 20.5620   6
   4   0  -8 1541.15 21.1554   2
   4   0  -8 1580.48 21.0896   3
  -4   0   8 1559.56 20.8845   4
   3   0  -8 819.406 12.1340   5
   3   0  -8 840.378 11.6775   3
   3   0  -8 824.739 11.5399   6
   3   0  -8 814.564 11.9481   2
  -3   0   8 824.207 11.7157   6
  -3   0   8 830.740 12.1173   5
  -3   0   8 845.898 11.6483   4
   2   0  -8 17.5004 1.57259   5
   2   0  -8 18.9437 1.27404   3
   2   0  -8 17.8027 1.61003   5
   2   0  -8 17.7162 1.35032   6
   2   0  -8 18.2623 1.61235   2
  -2   0   8 19.7758 1.51591   4
  -2   0   8 19.3566 1.55894   5
  -2   0   8 19.8616 1.53875   5
  -2   0   8 18.5380 1.35215   6
   1   0  -8 50.1530 1.72851   6
   1   0  -8 45.2039 1.21937   1
   1   0  -8 44.9284 1.85362   2
   1   0  -8 44.2085 1.95592   5
  -1   0   8 47.0375 1.93334   5
  -1   0   8 44.9360 1.48441   3
  -1   0   8 46.5278 1.70534   6
  -1   0   8 43.7676 1.87314   5
  -1   0   8 49.4026 1.78807   4
   0   0  -8 898.882 11.8644   1
   0   0  -8 891.938 12.7297   5
   0   0  -8 883.664 12.3164   2
   0   0  -8 920.125 12.7365   5
   0   0  -8 916.356 12.3537   6
   0   0   8 879.086 12.1407   4
   0   0   8 909.883 12.7599   5
   0   0   8 881.652 12.7029   5
   0   0   8 888.250 12.2485   6
   0   0   8 891.791 11.8857   3
  -1   0  -8 1100.51 14.4449   6
  -1   0  -8 1066.27 14.2498   2
  -1   0  -8 1082.08 14.8273   5
  -1   0  -8 1062.29 14.1321   1
  -1   0  -8 1055.52 14.7523   5
   1   0   8 1057.08 14.7890   5
   1   0   8 1044.30 13.9682   3
   1   0   8 1039.66 14.2548   4
   1   0   8 1056.38 14.8314   5
   1   0   8 1064.03 14.2953   6
  -2   0  -8 752.816 11.0976   5
  -2   0  -8 757.516 10.6171   1
  -2   0  -8 750.809 10.8091   6
  -2   0  -8 768.571 10.3963   2
   2   0   8 775.906 11.1264   5
   2   0   8 756.609 10.4278   3
   2   0   8 767.115 10.6967   4
   2   0   8 766.603 10.5068   6
  -3   0  -8 64.4134 2.20369   1
   3   0   8 68.7459 2.12965   3
   3   0   8 65.1323 1.80298   6
   3   0   8 63.6615 2.22274   4
  -4   0  -8 38.0392 2.14515   1
   4   0   8 37.5521 1.29084   6
   4   0   8 40.3130 2.09998   4
   4   0   8 40.1754 2.00408   3
  -5   0  -8 38.1764 2.28661   1
   5   0   8 36.2833 2.44929   3
   5   0   8 36.2080 2.20219   4
  -6   0  -8 165.728 4.15557   1
   6   0   8 166.715 4.29676   4
  -7   0  -8 67.4915 3.10478   1
   7   0   8 68.6153 3.33551   4
   8  -1  -8 53.5601 3.63428   3
  -8   1   8 55.5333 3.09810   4
   7  -1  -8 98.8246 3.88287   3
  -7   1   8 101.862 3.44019   4
   6  -1  -8 169.615 4.45364   3
   6  -1  -8 165.625 4.10685   2
  -6   1   8 167.380 4.01019   4
   5  -1  -8 96.7503 2.05204   6
   5  -1  -8 100.413 3.21523   3
   5  -1  -8 100.247 3.04694   2
  -5   1   8 97.5208 2.90751   4
   4  -1  -8 166.291 3.78532   3
   4  -1  -8 165.320 3.13938   6
   4  -1  -8 174.434 3.89548   2
  -4   1   8 164.587 3.53510   4
   3  -1  -8 18.6327 1.65763   5
   3  -1  -8 16.0230 1.36217   2
   3  -1  -8 16.9080 1.30303   6
   3  -1  -8 18.0551 1.57242   3
  -3   1   8 18.5934 1.29252   4
  -3   1   8 17.4911 1.54797   5
   2  -1  -8 234.846 4.51651   5
   2  -1  -8 234.274 4.12838   6
   2  -1  -8 243.009 4.43462   2
   2  -1  -8 242.282 4.57316   5
   2  -1  -8 237.020 3.32293   1
  -2   1   8 240.789 4.18286   6
  -2   1   8 240.196 4.18185   3
  -2   1   8 237.757 4.52556   5
  -2   1   8 238.377 4.04918   4
  -2   1   8 233.486 4.50817   5
   1  -1  -8 607.639 9.24292   5
   1  -1  -8 645.194 9.37594   5
   1  -1  -8 615.628 8.85756   6
   1  -1  -8 611.823 8.23716   1
   1  -1  -8 618.568 8.98316   2
  -1   1   8 632.999 9.33012   5
  -1   1   8 619.586 8.65396   4
  -1   1   8 606.536 8.82654   6
  -1   1   8 601.065 9.27140   5
  -1   1   8 609.417 8.71175   3
   0  -1  -8 535.826 8.39737   5
   0  -1  -8 549.171 8.03965   6
   0  -1  -8 548.019 7.60070   1
   0  -1  -8 546.109 7.93007   2
   0  -1  -8 557.093 8.42822   5
   0   1   8 535.983 7.95445   6
   0   1   8 539.261 8.41076   5
   0   1   8 546.442 7.76744   4
   0   1   8 552.613 7.84120   3
  -1  -1  -8 7.54132 0.83066   2
  -1  -1  -8 5.10009 0.98019   5
  -1  -1  -8 5.88626 0.86730   1
  -1  -1  -8 5.91477 1.03718   5
  -1  -1  -8 8.94851 1.02073   6
   1   1   8 6.76549 0.92767   3
   1   1   8 10.3864 1.18307   5
   1   1   8 7.77580 0.92641   6
   1   1   8 6.71157 0.87827   4
   1   1   8 7.56597 1.06356   5
  -2  -1  -8 117.993 2.31550   2
  -2  -1  -8 124.504 3.30119   6
  -2  -1  -8 114.868 3.08206   5
  -2  -1  -8 115.984 2.74438   1
   2   1   8 117.745 2.80366   3
   2   1   8 118.056 3.09967   5
   2   1   8 119.951 2.70117   4
   2   1   8 113.781 2.66065   6
  -3  -1  -8 171.460 3.62748   1
   3   1   8 170.033 3.59196   4
   3   1   8 173.953 3.69023   3
   3   1   8 168.962 3.30595   6
  -4  -1  -8 400.164 6.84862   1
   4   1   8 430.591 6.95417   4
   4   1   8 413.629 7.03524   3
   4   1   8 419.217 6.28178   6
  -5  -1  -8 205.682 4.53578   1
   5   1   8 207.665 4.72792   3
   5   1   8 210.391 4.58127   4
  -6  -1  -8 -0.4064 1.29527   1
   6   1   8 2.57151 1.42560   4
   6   1   8 -0.8029 1.31120   3
  -7  -1  -8 23.2404 2.12347   1
   7   1   8 18.5278 2.42638   4
   8  -2  -8 5.34659 1.89186   3
  -8   2   8 5.27155 1.55152   4
   7  -2  -8 1.08545 1.54840   3
   7  -2  -8 1.24040 1.29480   2
  -7   2   8 2.80222 1.32427   4
   6  -2  -8 241.806 5.39329   3
   6  -2  -8 233.343 5.06983   2
  -6   2   8 240.873 4.79227   4
   5  -2  -8 1073.57 15.4574   2
   5  -2  -8 1076.90 15.5090   3
  -5   2   8 1091.07 14.9716   4
   4  -2  -8 361.365 6.35473   2
   4  -2  -8 369.331 6.33294   3
   4  -2  -8 368.909 5.42211   6
  -4   2   8 361.015 5.84605   4
   3  -2  -8 82.2316 2.10256   6
   3  -2  -8 85.6717 2.59258   2
  -3   2   8 80.5192 2.57467   3
  -3   2   8 84.5942 2.21731   4
  -3   2   8 85.9916 2.96790   5
   2  -2  -8 497.066 7.89860   5
   2  -2  -8 507.793 7.96537   5
   2  -2  -8 504.612 6.74997   1
   2  -2  -8 501.293 7.72217   2
   2  -2  -8 517.154 7.43275   6
  -2   2   8 509.373 7.95136   5
  -2   2   8 512.301 7.54631   6
  -2   2   8 486.266 7.88838   5
  -2   2   8 493.803 7.61794   3
  -2   2   8 509.346 7.24198   4
   1  -2  -8 920.271 12.5853   2
   1  -2  -8 885.238 12.9348   5
   1  -2  -8 909.253 11.9687   1
   1  -2  -8 883.489 12.4958   6
   1  -2  -8 904.172 12.9878   5
  -1   2   8 923.679 12.1824   4
  -1   2   8 903.178 12.5641   3
  -1   2   8 890.649 13.0040   5
  -1   2   8 935.383 12.5669   6
  -1   2   8 927.643 13.0196   5
   0  -2  -8 2027.57 26.8554   5
   0  -2  -8 2024.25 25.9558   1
   0  -2  -8 1993.62 26.1483   2
   0  -2  -8 2020.72 26.3801   6
   0  -2  -8 2039.28 26.9069   5
   0   2   8 2018.04 26.8531   5
   0   2   8 2045.97 25.9577   4
   0   2   8 2028.54 26.9108   5
   0   2   8 2038.13 26.3919   3
   0   2   8 1987.65 26.3487   6
  -1  -2  -8 732.645 10.2434   1
  -1  -2  -8 714.146 10.9791   5
  -1  -2  -8 725.283 10.0056   2
  -1  -2  -8 738.295 11.0065   5
  -1  -2  -8 725.242 10.5206   6
   1   2   8 734.054 10.5625   3
   1   2   8 731.954 10.9996   5
   1   2   8 753.928 10.1610   4
   1   2   8 730.731 10.4555   6
  -2  -2  -8 10.7283 1.25252   1
  -2  -2  -8 8.27636 1.40877   5
   2   2   8 8.60526 1.03527   4
   2   2   8 9.55502 1.17409   6
   2   2   8 10.3524 1.28390   3
  -3  -2  -8 265.302 4.92250   1
   3   2   8 264.961 4.79733   4
   3   2   8 269.966 4.78066   6
   3   2   8 267.362 5.18986   3
  -4  -2  -8 505.228 8.08460   1
   4   2   8 498.322 7.62570   6
   4   2   8 491.965 8.39182   3
   4   2   8 505.572 8.00522   4
  -5  -2  -8 896.741 13.3014   1
   5   2   8 898.682 13.7876   3
   5   2   8 909.927 13.3581   4
  -6  -2  -8 82.0396 3.38395   1
   6   2   8 86.1744 3.72212   3
   6   2   8 94.3617 3.42549   4
   8  -3  -8 164.047 5.12010   3
  -8   3   8 168.778 4.38649   4
   7  -3  -8 0.71050 1.49070   3
   7  -3  -8 1.30692 1.33006   2
  -7   3   8 2.15065 1.20362   4
   6  -3  -8 19.9270 1.82558   2
   6  -3  -8 20.6482 1.88406   3
  -6   3   8 21.0848 1.54536   4
   5  -3  -8 72.2306 2.83197   2
  -5   3   8 67.4695 2.84177   3
  -5   3   8 69.4613 2.30153   4
   4  -3  -8 904.241 11.9634   6
   4  -3  -8 896.834 13.1933   2
  -4   3   8 892.624 13.2321   3
  -4   3   8 941.099 12.4737   4
   3  -3  -8 776.105 10.6373   6
   3  -3  -8 784.363 11.4084   2
  -3   3   8 798.045 10.6530   4
  -3   3   8 750.878 11.3575   3
   2  -3  -8 96.8624 2.34956   6
   2  -3  -8 96.2168 1.93925   1
   2  -3  -8 95.6491 2.79020   5
   2  -3  -8 103.734 2.70224   2
  -2   3   8 91.5634 2.71920   5
  -2   3   8 95.5945 2.75310   3
  -2   3   8 98.2321 2.17974   4
  -2   3   8 93.9351 2.53213   6
   1  -3  -8 113.246 2.70772   6
   1  -3  -8 117.493 3.13453   5
   1  -3  -8 117.252 2.76655   2
   1  -3  -8 122.211 4.26372   5
   1  -3  -8 115.001 2.37836   1
  -1   3   8 114.384 2.83068   6
  -1   3   8 115.254 3.00626   3
  -1   3   8 118.055 2.34222   4
  -1   3   8 112.634 3.05320   5
  -1   3   8 114.344 3.08285   5
   0  -3  -8 46.7525 1.80718   2
   0  -3  -8 50.0106 1.95371   6
   0  -3  -8 48.6384 2.28012   5
   0  -3  -8 46.4514 1.75499   1
   0  -3  -8 45.4969 2.21579   5
   0   3   8 47.2556 1.57321   4
   0   3   8 48.1512 2.24382   5
   0   3   8 51.4686 2.02161   6
   0   3   8 47.7226 2.31349   3
   0   3   8 46.1768 2.21331   5
  -1  -3  -8 1523.06 21.0663   5
  -1  -3  -8 1520.23 20.1603   1
  -1  -3  -8 1510.38 19.8060   2
  -1  -3  -8 1514.13 20.5013   6
   1   3   8 1512.37 20.6517   3
   1   3   8 1552.45 20.4575   6
   1   3   8 1499.16 21.0505   5
   1   3   8 1538.35 19.8782   4
  -2  -3  -8 1424.34 19.5067   1
   2   3   8 1450.36 19.6671   6
   2   3   8 1485.97 19.2551   4
   2   3   8 1442.28 19.9683   3
  -3  -3  -8 365.909 6.32727   1
   3   3   8 364.774 6.05248   4
   3   3   8 357.845 6.72882   3
   3   3   8 368.089 6.23488   6
  -4  -3  -8 4.37809 1.37644   1
   4   3   8 5.09526 1.22633   4
   4   3   8 5.96949 1.87359   6
   4   3   8 5.40692 1.55748   3
  -5  -3  -8 12.6100 1.68654   1
   5   3   8 14.8328 1.99467   3
   5   3   8 11.7247 1.59163   4
  -6  -3  -8 299.445 6.20498   1
   6   3   8 299.544 6.20731   4
   6   3   8 292.672 6.82543   3
   8  -4  -8 411.513 8.08343   2
   8  -4  -8 409.663 8.44772   3
  -8   4   8 399.496 8.29054   3
   7  -4  -8 444.053 8.10504   2
  -7   4   8 447.176 8.49128   4
  -7   4   8 432.933 8.36007   3
   6  -4  -8 37.1959 2.56416   2
  -6   4   8 34.0266 1.94828   4
  -6   4   8 35.3603 2.75013   3
   5  -4  -8 4.01754 1.33528   2
  -5   4   8 3.05068 0.95092   4
  -5   4   8 2.69601 1.35157   3
   4  -4  -8 357.753 6.43048   2
   4  -4  -8 358.723 5.02616   6
  -4   4   8 363.050 5.59977   4
  -4   4   8 349.246 6.50480   3
   3  -4  -8 777.672 11.3431   2
   3  -4  -8 764.713 10.4878   6
  -3   4   8 745.765 11.4053   3
   2  -4  -8 435.691 6.63144   6
   2  -4  -8 432.229 7.01302   2
   2  -4  -8 435.916 6.30115   1
  -2   4   8 429.046 7.26797   3
   1  -4  -8 454.787 7.69918   5
   1  -4  -8 456.359 7.13621   2
   1  -4  -8 463.227 7.11630   6
   1  -4  -8 455.206 6.75050   1
  -1   4   8 447.332 7.54736   3
  -1   4   8 450.930 7.22130   6
  -1   4   8 453.902 7.71791   5
   0  -4  -8 229.492 4.99979   5
   0  -4  -8 238.992 4.21565   2
   0  -4  -8 233.745 4.49069   6
   0  -4  -8 232.813 4.25625   1
   0   4   8 238.293 4.58990   6
   0   4   8 235.898 5.04041   5
   0   4   8 233.062 4.87043   3
  -1  -4  -8 152.284 3.43425   1
  -1  -4  -8 151.877 3.62919   6
   1   4   8 147.690 3.58665   6
   1   4   8 150.981 3.93365   3
  -2  -4  -8 499.065 8.00095   1
   2   4   8 497.658 8.10424   6
   2   4   8 513.916 8.96870   4
   2   4   8 496.073 8.52394   3
  -3  -4  -8 21.5738 1.81204   1
   3   4   8 17.2188 1.86903   3
   3   4   8 21.2668 1.67012   6
  -4  -4  -8 108.409 3.49482   1
   4   4   8 109.022 3.99468   3
  -5  -4  -8 6.24740 1.62429   1
   5   4   8 3.27000 1.83594   3
   8  -5  -8 36.4105 2.99307   2
  -8   5   8 40.8517 3.44084   3
   7  -5  -8 25.3759 2.20259   2
  -7   5   8 25.1464 2.35458   3
   6  -5  -8 175.445 4.56675   2
  -6   5   8 165.850 4.72525   3
   5  -5  -8 124.509 3.70992   2
  -5   5   8 126.968 3.98872   3
   4  -5  -8 18.5422 1.69565   2
  -4   5   8 18.8156 1.81983   3
   3  -5  -8 91.1518 3.01112   2
   3  -5  -8 93.0194 2.27846   1
   3  -5  -8 92.4053 2.20827   6
  -3   5   8 91.2904 3.34329   3
   2  -5  -8 350.213 5.48116   1
   2  -5  -8 345.938 6.08720   2
   2  -5  -8 345.038 5.65542   6
  -2   5   8 344.338 6.41965   3
   1  -5  -8 550.763 8.41107   6
   1  -5  -8 544.960 8.42166   2
   1  -5  -8 540.305 8.11129   1
  -1   5   8 551.960 9.04098   3
   0  -5  -8 504.307 7.76907   1
   0  -5  -8 502.487 7.64984   2
   0  -5  -8 512.925 8.06529   6
   0   5   8 482.719 8.16833   6
   0   5   8 499.848 8.54891   3
  -1  -5  -8 20.1425 1.57851   1
  -1  -5  -8 23.2501 1.95604   6
   1   5   8 23.2496 2.07326   3
   1   5   8 24.3645 2.03183   6
  -2  -5  -8 443.704 7.48052   1
   2   5   8 446.263 8.19759   3
   2   5   8 438.275 7.62562   6
  -3  -5  -8 -1.7497 1.24564   1
   3   5   8 1.91144 1.60328   3
  -4  -5  -8 251.487 5.50495   1
   4   5   8 238.200 6.12469   3
   8  -6  -8 4.00362 1.71193   2
  -8   6   8 7.49062 2.07312   3
   7  -6  -8 1.89773 1.57376   2
  -7   6   8 1.75356 1.70623   3
   6  -6  -8 117.583 3.97880   2
  -6   6   8 118.828 4.19549   3
   5  -6  -8 214.550 5.08062   2
  -5   6   8 210.270 5.26857   3
   4  -6  -8 177.356 4.45328   2
  -4   6   8 179.401 4.75200   3
   3  -6  -8 104.014 3.24844   2
   3  -6  -8 105.204 2.55852   1
   3  -6  -8 102.397 2.39040   6
  -3   6   8 102.824 3.69746   3
   2  -6  -8 4.53700 1.05444   1
   2  -6  -8 4.02498 0.97556   6
   2  -6  -8 8.24633 1.34737   2
  -2   6   8 1.79276 1.52145   3
   1  -6  -8 1.82658 1.07678   1
   1  -6  -8 2.61773 1.09605   2
   1  -6  -8 1.82762 1.04933   6
  -1   6   8 3.03092 1.56641   3
   0  -6  -8 49.3027 2.36419   1
   0  -6  -8 47.5807 2.30037   6
   0   6   8 44.6131 3.05940   3
  -1  -6  -8 449.350 7.52983   1
  -1  -6  -8 448.996 7.78945   6
   1   6   8 443.398 8.37648   3
  -2  -6  -8 103.503 3.44339   1
   2   6   8 105.903 4.25723   6
   2   6   8 92.9542 3.93183   3
  -3  -6  -8 61.5461 3.09768   1
   3   6   8 60.2543 3.61509   3
   7  -7  -8 44.6640 3.34035   2
  -7   7   8 47.9276 3.62884   3
   6  -7  -8 0.73172 1.52969   2
  -6   7   8 0.58124 1.68080   3
   5  -7  -8 10.1950 1.74284   2
  -5   7   8 10.7484 2.03138   3
   4  -7  -8 135.616 4.06040   2
  -4   7   8 130.531 4.36398   3
   3  -7  -8 407.241 6.19241   6
   3  -7  -8 393.737 6.49996   1
   3  -7  -8 402.610 7.38099   2
  -3   7   8 400.222 7.79613   3
   2  -7  -8 28.4897 1.96917   1
   2  -7  -8 26.9492 1.77908   6
   2  -7  -8 31.3208 2.27685   2
  -2   7   8 21.6227 2.27579   3
   1  -7  -8 2.50697 1.17439   2
   1  -7  -8 0.07531 1.04285   6
   1  -7  -8 -0.7643 1.09821   1
  -1   7   8 -1.2344 1.56009   3
   0  -7  -8 1.67746 1.31525   1
   0   7   8 3.07955 1.80871   3
  -1  -7  -8 121.623 3.66946   1
   1   7   8 114.615 4.43673   3
  -2  -7  -8 723.281 11.4289   1
   2   7   8 717.163 12.4264   3
  -7   8   8 88.0200 5.11320   3
   6  -8  -8 164.284 5.08403   2
  -6   8   8 180.678 5.51885   3
   5  -8  -8 267.060 6.24764   2
  -5   8   8 267.254 6.50790   3
   4  -8  -8 59.7124 3.12003   2
  -4   8   8 51.0125 3.56331   3
   3  -8  -8 0.01894 1.11951   1
   3  -8  -8 1.41188 1.38362   2
  -3   8   8 -0.2571 1.82489   3
   2  -8  -8 380.925 6.71980   1
   2  -8  -8 387.321 7.19376   2
  -2   8   8 387.498 7.98043   3
   1  -8  -8 520.943 8.58700   1
  -1   8   8 515.690 9.77221   3
   0  -8  -8 258.845 5.55211   1
   0   8   8 260.524 6.55549   3
  -1  -8  -8 20.6157 2.11027   1
   1   8   8 19.4333 2.58894   3
   5  -9  -8 167.639 5.13997   2
  -5   9   8 174.936 5.60738   3
   4  -9  -8 75.9775 3.60222   2
  -4   9   8 73.8068 4.22150   3
   3  -9  -8 14.8047 2.00449   2
   3  -9  -8 12.2687 1.60136   1
  -3   9   8 12.9429 2.40356   3
   2  -9  -8 -0.9301 1.34007   1
  -2   9   8 -1.5049 2.04070   3
   1  -9  -8 184.932 4.67885   1
  -1   9   8 186.516 5.87843   3
   3 -10  -8 188.817 5.79534   1
   0   9  -9 186.222 8.15599   2
   0  -9   9 194.246 4.62481   1
  -1   9  -9 -1.8692 2.12572   2
   1  -9   9 0.64164 1.40792   1
  -2   9  -9 10.0787 2.52873   2
   2  -9   9 7.94724 1.58375   1
  -3   9  -9 77.4143 4.29964   2
   3  -9   9 74.2489 3.26572   1
  -4   9  -9 427.741 9.02291   2
   4  -9   9 432.425 8.52700   1
   1   8  -9 2.45900 2.23363   2
   0   8  -9 36.1671 2.98928   2
   0  -8   9 34.2009 2.34464   1
  -1   8  -9 169.150 5.41088   2
   1  -8   9 168.854 4.13052   1
  -2   8  -9 107.606 4.47259   2
   2  -8   9 107.426 3.34631   1
  -3   8  -9 39.6749 3.49527   2
   3  -8   9 38.7200 2.51976   1
  -4   8  -9 29.4916 2.62472   2
   4  -8   9 26.2732 2.05548   1
  -5   8  -9 251.049 6.32895   2
   5  -8   9 252.451 5.60176   1
  -6   8  -9 166.634 5.28436   2
   2   7  -9 130.289 4.68817   2
   1   7  -9 59.0795 3.72657   2
  -1  -7   9 61.9058 3.07494   1
   0   7  -9 168.424 5.06268   2
   0  -7   9 164.213 3.77927   1
  -1   7  -9 599.347 10.4767   2
   1  -7   9 597.840 9.24450   1
  -2   7  -9 246.863 6.02227   2
   2  -7   9 257.840 5.04777   1
   2  -7   9 255.682 4.14624   6
  -3   7  -9 264.296 6.20183   2
   3  -7   9 281.935 5.41701   1
  -4   7  -9 12.8551 2.01916   2
   4  -7   9 15.0089 1.65358   1
  -5   7  -9 7.55099 1.85898   2
   5  -7   9 5.50345 1.49387   1
   6  -7   9 261.500 5.78078   1
  -4  -6   9 30.2122 2.38307   4
   3   6  -9 -0.4021 1.59435   2
  -3  -6   9 0.19395 1.45671   4
   2   6  -9 115.879 4.20718   2
  -2  -6   9 118.431 3.57931   6
  -2  -6   9 120.483 3.58214   4
   1   6  -9 733.608 11.8898   2
  -1  -6   9 722.946 10.9417   4
  -1  -6   9 726.109 11.1163   6
  -1  -6   9 713.790 10.4701   1
   0   6  -9 505.068 9.05172   2
   0  -6   9 503.353 8.11223   6
   0  -6   9 520.018 7.87342   1
   0  -6   9 506.856 8.12119   4
  -1   6  -9 11.1408 1.88045   2
   1  -6   9 13.6756 1.30527   1
   1  -6   9 12.2196 1.40854   4
   1  -6   9 12.6866 1.23511   6
  -2   6  -9 1.17327 1.56145   2
   2  -6   9 0.75945 1.07220   4
   2  -6   9 1.09978 1.03855   1
   2  -6   9 1.26930 0.73189   6
  -3   6  -9 55.3344 3.12267   2
   3  -6   9 53.7095 2.35784   1
   3  -6   9 58.5140 2.35337   4
  -4   6  -9 594.268 9.93856   2
   4  -6   9 580.810 9.34149   1
   4  -6   9 605.354 9.30011   4
  -5   6  -9 90.3885 3.48183   2
   5  -6   9 84.5399 2.98597   4
   5  -6   9 92.1795 3.24015   1
  -6   6  -9 0.09021 1.43406   1
   6  -6   9 -0.7543 1.30618   4
  -7   6  -9 8.11380 1.82876   1
   7  -6   9 8.39159 1.66727   4
  -5  -5   9 152.539 4.56157   4
  -4  -5   9 124.420 3.87638   4
   3   5  -9 13.3565 1.70754   6
   3   5  -9 14.2744 1.90427   2
  -3  -5   9 12.7432 1.71300   4
   2   5  -9 64.0569 3.24124   2
  -2  -5   9 66.6528 2.67487   6
  -2  -5   9 66.5383 2.78419   4
   1   5  -9 24.9313 2.16224   2
  -1  -5   9 26.8049 1.61612   1
  -1  -5   9 28.8073 2.16713   4
  -1  -5   9 27.3674 2.04368   6
   0   5  -9 23.0919 2.06204   2
   0  -5   9 32.2606 2.05864   4
   0  -5   9 27.7077 1.69840   1
   0  -5   9 28.2372 1.84954   6
  -1   5  -9 7.63220 1.63007   2
   1  -5   9 9.44315 1.13851   1
   1  -5   9 7.37587 1.23758   4
   1  -5   9 8.12197 1.09602   6
  -2   5  -9 98.0882 3.48630   2
   2  -5   9 103.777 2.86007   4
   2  -5   9 102.672 2.78911   1
   2  -5   9 102.967 2.25340   6
  -3   5  -9 36.0222 2.63189   2
   3  -5   9 34.0812 2.07893   1
   3  -5   9 33.0072 2.00977   4
  -4   5  -9 132.409 3.85413   2
   4  -5   9 135.173 3.48168   4
   4  -5   9 132.521 3.45810   1
  -5   5  -9 392.950 6.99074   1
  -5   5  -9 394.018 7.13104   2
   5  -5   9 401.125 6.99443   4
  -6   5  -9 2.04362 1.43074   1
   6  -5   9 2.70717 1.38821   4
  -7   5  -9 34.2677 2.34172   1
   7  -5   9 44.5755 2.76441   4
   6   4  -9 5.08225 1.88940   3
   5   4  -9 35.3776 2.97701   3
  -5  -4   9 30.6734 2.28681   4
   4   4  -9 174.424 4.55487   2
  -4  -4   9 182.694 4.43106   4
   3   4  -9 209.532 4.71516   6
   3   4  -9 217.095 4.99511   2
  -3  -4   9 211.488 4.65698   4
   2   4  -9 92.6095 3.38730   2
   2   4  -9 85.0630 2.91666   6
  -2  -4   9 85.2268 2.90685   4
  -2  -4   9 86.2178 2.87053   6
   1   4  -9 122.344 3.81605   2
   1   4  -9 129.876 3.42860   6
  -1  -4   9 128.697 3.24307   6
  -1  -4   9 125.023 3.28329   4
  -1  -4   9 129.851 2.69128   1
   0   4  -9 216.281 4.95669   2
   0  -4   9 226.689 4.26967   6
   0  -4   9 226.254 3.92407   1
   0  -4   9 213.972 4.34642   4
  -1   4  -9 690.833 10.7510   2
   1  -4   9 694.965 9.90056   1
   1  -4   9 710.054 10.2547   4
   1  -4   9 699.679 9.95765   6
  -2   4  -9 514.419 8.36830   2
   2  -4   9 524.412 7.79398   1
   2  -4   9 506.786 7.27742   6
   2  -4   9 502.083 7.90338   4
  -3   4  -9 606.674 9.58804   2
   3  -4   9 616.984 9.30790   4
   3  -4   9 620.669 9.23065   1
  -4   4  -9 21.3779 1.61586   1
  -4   4  -9 24.2487 1.84914   2
   4  -4   9 21.3589 1.63038   4
  -5   4  -9 7.69458 1.43953   1
   5  -4   9 6.36790 1.33077   4
  -6   4  -9 292.356 5.84993   1
   6  -4   9 293.423 5.93783   4
  -7   4  -9 332.731 6.65346   1
   7  -4   9 340.165 6.80324   4
   6   3  -9 245.985 5.87948   3
  -6  -3   9 241.754 5.70052   4
   5   3  -9 119.161 3.75336   3
  -5  -3   9 122.332 3.79894   4
   4   3  -9 57.4738 2.86178   2
   4   3  -9 64.0490 2.54982   6
   4   3  -9 58.3487 2.59987   3
  -4  -3   9 62.5153 2.80990   4
   3   3  -9 29.1397 2.38075   2
   3   3  -9 30.9180 2.06129   6
   3   3  -9 31.6525 1.91579   3
  -3  -3   9 31.9181 2.24722   4
   2   3  -9 483.766 8.27757   2
   2   3  -9 506.122 8.07708   6
  -2  -3   9 517.862 8.01822   6
  -2  -3   9 495.997 7.89876   4
   1   3  -9 2615.45 34.0009   6
   1   3  -9 2611.78 34.5553   5
   1   3  -9 2571.35 34.2663   2
  -1  -3   9 2635.30 33.1147   1
  -1  -3   9 2619.71 34.5601   5
  -1  -3   9 2656.57 33.8878   6
  -1  -3   9 2537.41 33.7705   4
   0   3  -9 1102.44 15.4846   2
   0   3  -9 1084.29 15.6250   5
   0   3  -9 1079.07 15.1286   6
   0  -3   9 1096.27 15.0571   4
   0  -3   9 1081.56 15.5842   5
   0  -3   9 1102.94 14.5192   1
   0  -3   9 1100.68 14.9654   6
  -1   3  -9 11.1883 1.51562   2
   1  -3   9 16.4255 1.39006   4
   1  -3   9 13.1530 1.09545   1
   1  -3   9 13.2595 1.12629   6
  -2   3  -9 24.3752 2.10695   2
   2  -3   9 27.4851 1.78135   4
   2  -3   9 24.8121 1.29927   6
   2  -3   9 23.9717 1.72270   1
  -3   3  -9 464.556 7.35924   2
  -3   3  -9 437.067 7.08103   1
  -4   3  -9 626.203 9.37482   2
  -4   3  -9 619.594 9.43218   1
   4  -3   9 617.380 9.52055   4
  -5   3  -9 20.7877 1.73038   1
   5  -3   9 19.7109 1.70609   4
  -6   3  -9 1.90725 1.42944   1
   6  -3   9 0.72297 1.27196   4
  -7   3  -9 0.80917 1.45272   1
   7  -3   9 1.06120 1.45262   4
   7   2  -9 26.7468 2.55103   3
   6   2  -9 425.680 8.06583   3
  -6  -2   9 424.133 7.81287   4
   5   2  -9 570.100 9.33317   2
   5   2  -9 567.554 9.38172   3
  -5  -2   9 561.692 9.26260   4
   4   2  -9 109.076 3.16680   3
   4   2  -9 105.713 3.36576   2
   4   2  -9 108.246 3.01245   6
  -4  -2   9 109.054 3.28122   4
   3   2  -9 53.7259 2.58061   2
   3   2  -9 55.2403 2.15977   3
   3   2  -9 53.6644 2.24388   6
  -3  -2   9 53.6038 2.43190   4
   2   2  -9 297.644 5.80331   5
   2   2  -9 279.977 5.51721   2
   2   2  -9 302.664 5.31600   6
   2   2  -9 305.859 4.84244   3
  -2  -2   9 296.282 5.79667   5
  -2  -2   9 295.073 5.27689   6
   1   2  -9 3001.49 38.9798   6
   1   2  -9 3018.35 39.2547   2
   1   2  -9 2996.99 39.5394   5
   1   2  -9 2994.59 39.5208   5
   1   2  -9 3050.74 38.2131   3
  -1  -2   9 3047.02 38.8809   4
  -1  -2   9 3068.26 38.9418   6
  -1  -2   9 3026.78 39.5762   5
  -1  -2   9 3031.68 38.1485   1
  -1  -2   9 3024.59 39.5267   5
   0   2  -9 3719.79 47.2973   6
   0   2  -9 3635.96 47.7689   5
   0   2  -9 3795.44 47.8349   5
   0   2  -9 3709.20 47.5016   2
   0  -2   9 3610.03 47.7224   5
   0  -2   9 3720.14 47.1665   6
   0  -2   9 3678.31 47.1957   4
   0  -2   9 3757.70 46.6988   1
  -1   2  -9 43.6258 1.89082   6
  -1   2  -9 43.7448 2.16159   2
  -1   2  -9 42.1199 2.02409   5
  -1   2  -9 42.3416 1.68799   1
   1  -2   9 42.4097 1.68582   1
   1  -2   9 42.9818 1.70759   6
   1  -2   9 42.4300 2.00810   5
   1  -2   9 45.4254 1.95180   4
  -2   2  -9 1.05854 0.96548   1
  -2   2  -9 -0.3406 1.05055   2
   2  -2   9 1.07575 0.72203   6
   2  -2   9 2.41302 0.99090   4
  -3   2  -9 186.032 3.82407   1
  -3   2  -9 191.897 3.86823   2
   3  -2   9 188.610 3.88809   4
   3  -2   9 192.107 3.05820   6
  -4   2  -9 1555.28 20.9898   1
   4  -2   9 1561.83 21.1429   4
  -5   2  -9 1069.90 15.1348   1
   5  -2   9 1048.84 15.2077   4
  -6   2  -9 14.2601 1.68519   1
   6  -2   9 15.7502 1.70591   4
  -7   2  -9 4.47528 1.61591   1
   7  -2   9 3.61768 1.60545   4
   7   1  -9 5.93359 1.88811   3
  -7  -1   9 10.6163 1.83754   4
   6   1  -9 17.7646 2.00137   3
  -6  -1   9 15.7567 1.81613   4
   5   1  -9 396.908 6.52304   6
   5   1  -9 405.720 7.19045   2
   5   1  -9 408.042 7.25293   3
  -5  -1   9 399.504 7.07296   4
   4   1  -9 1737.18 23.7349   2
   4   1  -9 1749.49 23.4633   3
   4   1  -9 1764.34 23.2431   6
  -4  -1   9 1728.52 23.4203   4
   3   1  -9 241.380 4.97280   2
   3   1  -9 260.685 4.69959   6
   3   1  -9 254.172 4.59204   3
  -3  -1   9 246.838 4.74318   4
   2   1  -9 8.03473 0.95263   3
   2   1  -9 7.39944 1.27288   5
   2   1  -9 8.33658 1.28783   2
   2   1  -9 6.42430 1.08636   6
  -2  -1   9 7.38577 1.22653   5
  -2  -1   9 8.96109 1.27053   5
  -2  -1   9 7.18900 1.10429   6
  -2  -1   9 9.41084 1.21450   4
   1   1  -9 102.666 2.01706   1
   1   1  -9 106.805 2.88186   2
   1   1  -9 104.770 2.98180   5
   1   1  -9 101.786 2.97950   5
   1   1  -9 96.7567 2.62808   6
  -1  -1   9 102.129 2.58819   6
  -1  -1   9 102.793 2.90897   5
  -1  -1   9 105.907 2.19334   3
  -1  -1   9 103.334 2.65518   4
  -1  -1   9 103.534 2.94652   5
   0   1  -9 25.3765 1.84478   5
   0   1  -9 25.1437 1.26045   1
   0   1  -9 26.8875 1.81430   2
   0   1  -9 28.2556 1.64068   6
   0  -1   9 24.3176 1.71556   5
   0  -1   9 24.0395 1.60099   4
   0  -1   9 24.0073 1.53758   6
   0  -1   9 24.8575 1.73961   5
   0  -1   9 26.6297 1.12510   3
  -1   1  -9 1728.54 22.5629   6
  -1   1  -9 1720.20 22.5745   2
  -1   1  -9 1737.76 22.9908   5
  -1   1  -9 1708.17 22.1890   1
  -1   1  -9 1694.03 23.1237   5
   1  -1   9 1672.35 22.9639   5
   1  -1   9 1712.93 22.4872   4
   1  -1   9 1698.62 22.3368   6
  -2   1  -9 84.6046 2.39621   1
  -2   1  -9 90.6525 2.44801   2
   2  -1   9 83.2532 2.45376   4
   2  -1   9 83.1495 2.12145   6
  -3   1  -9 146.776 3.33247   1
  -3   1  -9 148.192 3.71883   2
   3  -1   9 138.049 3.30156   4
   3  -1   9 137.256 2.63265   6
  -4   1  -9 7.83781 1.28090   1
   4  -1   9 11.2292 1.36477   4
  -5   1  -9 216.051 4.63558   1
   5  -1   9 229.852 4.80537   4
  -6   1  -9 148.309 3.99564   1
   6  -1   9 147.647 4.09834   4
  -7   1  -9 141.515 4.18293   1
   7  -1   9 138.624 4.25731   4
   7   0  -9 6.03653 1.81541   3
  -7   0   9 7.89156 1.66510   4
   6   0  -9 0.57505 1.25999   2
   6   0  -9 2.26139 0.70181   6
   6   0  -9 2.62617 1.49630   3
  -6   0   9 2.31175 1.31992   4
   5   0  -9 36.3816 2.43795   3
   5   0  -9 33.9607 1.62173   6
   5   0  -9 36.2020 2.36780   2
  -5   0   9 38.8316 2.33331   4
   4   0  -9 44.7691 1.86152   6
   4   0  -9 43.5772 2.21440   3
   4   0  -9 41.6820 2.36880   2
  -4   0   9 44.5933 2.17955   4
   3   0  -9 758.056 10.8601   6
   3   0  -9 765.436 10.9260   3
   3   0  -9 750.638 11.3117   2
  -3   0   9 775.686 10.9717   4
   2   0  -9 57.9690 2.38167   5
   2   0  -9 53.4209 1.97872   6
   2   0  -9 55.4887 2.31862   2
  -2   0   9 54.6082 1.88597   3
  -2   0   9 52.8641 1.97224   6
  -2   0   9 56.0276 2.27415   5
  -2   0   9 55.1657 2.10359   4
  -2   0   9 56.4789 2.27994   5
   1   0  -9 144.360 3.45147   5
   1   0  -9 144.336 2.48584   1
   1   0  -9 145.470 3.32665   2
   1   0  -9 146.720 3.50483   5
   1   0  -9 141.765 3.11479   6
  -1   0   9 145.654 2.79842   3
  -1   0   9 143.560 3.44477   5
  -1   0   9 146.730 3.08750   4
  -1   0   9 140.198 3.44232   5
  -1   0   9 142.018 3.09716   6
   0   0  -9 76.9281 1.92855   1
   0   0  -9 81.2107 2.61370   5
   0   0  -9 80.2918 2.30963   6
   0   0  -9 81.4105 2.39965   2
   0   0  -9 82.8211 2.59246   5
   0   0   9 83.0296 1.99487   3
   0   0   9 78.2630 2.26981   4
   0   0   9 84.2978 2.28943   6
   0   0   9 79.2107 2.56483   5
  -1   0  -9 759.130 11.3521   5
  -1   0  -9 758.047 10.6385   1
  -1   0  -9 777.860 10.8529   2
  -1   0  -9 778.627 11.0034   6
  -1   0  -9 773.045 11.4246   5
   1   0   9 788.535 11.4622   5
   1   0   9 782.071 10.8687   4
   1   0   9 771.560 10.5034   3
   1   0   9 770.642 10.8604   6
  -2   0  -9 480.620 7.29763   1
  -2   0  -9 490.686 7.13803   2
   2   0   9 486.472 7.40135   4
   2   0   9 476.296 7.06261   3
   2   0   9 487.517 7.22756   6
  -3   0  -9 417.903 6.71367   1
   3   0   9 420.070 6.31516   6
   3   0   9 421.548 6.79458   4
   3   0   9 420.871 6.57024   3
  -4   0  -9 288.540 5.37601   1
   4   0   9 292.674 4.49322   6
   4   0   9 295.568 5.42279   4
  -5   0  -9 6.07704 1.41195   1
   5   0   9 6.86742 1.35034   4
  -6   0  -9 301.837 5.97964   1
   6   0   9 296.306 6.09209   4
  -7   0  -9 87.5682 3.59902   1
   7   0   9 92.4410 3.80815   4
   8  -1  -9 19.0972 2.46081   3
  -8   1   9 19.6591 2.10998   4
   7  -1  -9 21.4750 2.22420   3
  -7   1   9 20.7384 1.93670   4
   6  -1  -9 179.638 4.38898   2
   6  -1  -9 179.720 4.65826   3
  -6   1   9 171.646 4.18029   4
   5  -1  -9 161.513 3.03401   6
   5  -1  -9 164.236 4.07556   3
   5  -1  -9 160.513 4.05814   2
  -5   1   9 160.890 3.79773   4
   4  -1  -9 117.087 3.22164   3
   4  -1  -9 117.252 2.67175   6
   4  -1  -9 118.305 3.32537   2
  -4   1   9 120.995 3.07358   4
   3  -1  -9 144.236 3.61442   2
   3  -1  -9 150.382 3.17263   6
  -3   1   9 152.463 3.28234   4
  -3   1   9 154.364 3.44699   3
   2  -1  -9 65.4175 2.09933   6
   2  -1  -9 70.2949 2.43460   2
   2  -1  -9 66.2150 2.44375   5
  -2   1   9 68.2121 2.42459   5
  -2   1   9 66.5942 2.14299   3
  -2   1   9 69.1850 2.15964   4
  -2   1   9 63.8025 2.40336   5
  -2   1   9 65.9162 2.16677   6
   1  -1  -9 1300.36 17.4128   6
   1  -1  -9 1295.49 17.9628   5
   1  -1  -9 1286.31 16.6876   1
   1  -1  -9 1283.73 17.5136   2
  -1   1   9 1274.32 17.9125   5
  -1   1   9 1313.73 17.1951   4
  -1   1   9 1294.60 17.9463   5
  -1   1   9 1296.04 17.2026   3
  -1   1   9 1293.71 17.3890   6
   0  -1  -9 1761.91 23.7359   5
   0  -1  -9 1772.82 22.7120   1
   0  -1  -9 1747.63 23.2258   6
   0  -1  -9 1747.88 23.1172   2
   0  -1  -9 1758.02 23.6771   5
   0   1   9 1750.60 23.7428   5
   0   1   9 1730.42 23.1461   6
   0   1   9 1802.91 22.9848   3
   0   1   9 1772.04 23.7483   5
   0   1   9 1755.23 22.9286   4
  -1  -1  -9 377.599 7.42509   5
  -1  -1  -9 363.147 6.46685   5
  -1  -1  -9 376.222 5.78680   2
  -1  -1  -9 369.271 6.09152   6
  -1  -1  -9 374.911 5.79272   1
   1   1   9 370.165 5.96017   6
   1   1   9 380.402 5.90319   3
   1   1   9 371.639 5.85057   4
   1   1   9 361.401 6.43250   5
  -2  -1  -9 1.30942 0.97391   1
   2   1   9 1.67121 0.91794   4
   2   1   9 1.72281 0.85576   6
   2   1   9 2.12482 0.93752   3
  -3  -1  -9 31.4829 1.97771   1
   3   1   9 37.3973 1.96992   4
   3   1   9 36.8678 1.68808   6
   3   1   9 34.3705 1.95585   3
  -4  -1  -9 545.196 8.59767   1
   4   1   9 544.270 8.69923   3
   4   1   9 533.030 7.91281   6
   4   1   9 550.754 8.61333   4
  -5  -1  -9 213.868 4.76831   1
   5   1   9 222.939 4.81370   4
  -6  -1  -9 61.4820 3.01340   1
   6   1   9 54.2990 2.91982   4
   8  -2  -9 45.8950 3.46960   3
  -8   2   9 45.9142 2.88392   4
   7  -2  -9 52.8041 2.89114   2
   7  -2  -9 41.7338 3.10538   3
  -7   2   9 51.0976 2.65685   4
   6  -2  -9 110.310 3.76384   3
   6  -2  -9 116.517 3.61719   2
  -6   2   9 112.869 3.25401   4
   5  -2  -9 327.203 6.20994   2
   5  -2  -9 323.643 6.18175   3
   5  -2  -9 322.380 4.73199   6
  -5   2   9 325.755 5.70707   4
   4  -2  -9 1190.61 16.9678   2
   4  -2  -9 1211.94 16.0057   6
  -4   2   9 1203.07 16.9014   3
  -4   2   9 1216.51 16.3764   4
   3  -2  -9 2.58645 1.13013   2
   3  -2  -9 1.49090 0.82373   6
  -3   2   9 1.96510 0.93122   4
  -3   2   9 0.97028 1.03733   3
   2  -2  -9 124.404 3.28489   5
   2  -2  -9 126.280 2.84993   6
   2  -2  -9 124.579 3.17448   2
   2  -2  -9 121.763 2.24442   1
  -2   2   9 125.705 2.75562   4
  -2   2   9 122.757 2.93575   6
  -2   2   9 123.077 3.25533   5
  -2   2   9 130.328 3.04687   3
   1  -2  -9 243.334 4.81072   5
   1  -2  -9 236.698 4.41835   2
   1  -2  -9 233.115 4.32564   6
   1  -2  -9 235.620 3.78912   1
  -1   2   9 244.711 4.41570   6
  -1   2   9 226.822 4.71163   5
  -1   2   9 237.858 4.40989   3
  -1   2   9 235.037 4.75635   5
  -1   2   9 243.149 4.06242   4
   0  -2  -9 695.265 10.6628   5
   0  -2  -9 701.160 9.69146   1
   0  -2  -9 685.231 10.1409   6
   0  -2  -9 706.391 10.6711   5
   0  -2  -9 698.290 9.94615   2
   0   2   9 692.662 10.1309   6
   0   2   9 701.584 10.1350   3
   0   2   9 693.188 10.6279   5
   0   2   9 702.988 9.73178   4
   0   2   9 695.829 10.7113   5
  -1  -2  -9 878.005 12.5895   6
  -1  -2  -9 875.304 12.2383   1
  -1  -2  -9 886.263 13.1063   5
  -1  -2  -9 895.966 12.0673   2
   1   2   9 911.186 12.6027   3
   1   2   9 863.625 13.0726   5
   1   2   9 874.425 12.4727   6
   1   2   9 893.178 12.1727   4
  -2  -2  -9 53.4543 2.18558   1
   2   2   9 55.4720 2.15192   6
   2   2   9 57.8399 2.06794   4
   2   2   9 55.5303 2.36424   3
  -3  -2  -9 70.0436 2.58940   1
   3   2   9 68.2504 2.38398   4
   3   2   9 70.5830 2.68995   3
   3   2   9 67.1085 2.28068   6
  -4  -2  -9 34.4044 2.31841   1
   4   2   9 35.7686 2.14221   4
   4   2   9 30.4846 2.38641   3
   4   2   9 34.1781 1.78368   6
  -5  -2  -9 337.816 6.36709   1
   5   2   9 323.694 6.26305   4
   5   2   9 332.523 6.65802   3
  -6  -2  -9 43.1802 2.96626   1
   6   2   9 43.7969 2.85269   4
   8  -3  -9 435.986 8.77576   3
  -8   3   9 437.811 7.89671   4
   7  -3  -9 89.2871 3.49574   2
   7  -3  -9 89.1009 3.81191   3
  -7   3   9 90.6335 3.10692   4
   6  -3  -9 1.25804 1.42054   3
   6  -3  -9 1.21649 1.33249   2
  -6   3   9 3.61675 1.50582   3
  -6   3   9 3.38797 1.15552   4
   5  -3  -9 13.5679 1.63139   2
  -5   3   9 16.6273 1.76377   3
  -5   3   9 15.2589 1.37052   4
   4  -3  -9 398.146 7.07214   2
   4  -3  -9 404.074 5.97233   6
  -4   3   9 407.960 6.35568   4
  -4   3   9 409.032 7.09267   3
   3  -3  -9 1272.61 17.8812   2
   3  -3  -9 1282.31 17.1855   6
  -3   3   9 1285.67 17.8677   3
  -3   3   9 1323.54 17.1334   4
   2  -3  -9 78.9754 1.84985   1
   2  -3  -9 80.0438 2.31633   6
   2  -3  -9 77.9818 2.55782   2
  -2   3   9 94.8257 4.35161   5
  -2   3   9 80.7178 2.13152   4
  -2   3   9 75.0653 2.71634   3
   1  -3  -9 4.04318 0.98219   6
   1  -3  -9 2.06296 1.10639   5
   1  -3  -9 3.45030 0.98665   2
   1  -3  -9 3.33593 0.81923   1
  -1   3   9 3.56005 1.20126   3
  -1   3   9 4.03699 1.10436   6
  -1   3   9 4.34937 0.86849   4
  -1   3   9 3.71201 1.11566   5
   0  -3  -9 112.983 2.68750   1
   0  -3  -9 109.746 3.35896   5
   0  -3  -9 116.453 2.74485   2
   0  -3  -9 117.584 2.98367   6
   0   3   9 110.751 3.36097   5
   0   3   9 119.882 2.52560   4
   0   3   9 110.479 2.96148   6
   0   3   9 115.379 3.23008   3
  -1  -3  -9 423.490 6.77039   1
  -1  -3  -9 438.283 7.12605   6
   1   3   9 426.083 7.74803   5
   1   3   9 425.784 7.02596   6
   1   3   9 440.577 6.53773   4
   1   3   9 425.199 7.24085   3
  -2  -3  -9 30.3338 2.04860   1
   2   3   9 27.1521 1.90872   6
   2   3   9 31.5091 2.24976   3
   2   3   9 28.0064 1.70634   4
  -3  -3  -9 15.7736 1.57399   1
   3   3   9 18.1113 1.52055   6
   3   3   9 22.8165 1.54395   4
   3   3   9 19.0178 1.80576   3
  -4  -3  -9 2.51611 1.31569   1
   4   3   9 1.33672 1.43872   3
   4   3   9 1.27335 1.14632   4
  -5  -3  -9 7.03992 1.57591   1
   5   3   9 7.78621 1.55826   4
   5   3   9 5.03424 1.74438   3
   6   3   9 176.784 4.92245   4
   6   3   9 185.585 5.40436   3
   8  -4  -9 2.00568 1.58179   2
  -8   4   9 2.49632 1.88065   3
   7  -4  -9 160.390 4.54859   2
  -7   4   9 159.553 4.86499   3
   6  -4  -9 303.296 6.23774   2
  -6   4   9 288.853 6.34514   3
   5  -4  -9 291.601 5.94795   2
  -5   4   9 298.515 6.06633   3
   4  -4  -9 8.44481 1.43459   2
   4  -4  -9 8.90703 0.83118   6
  -4   4   9 11.1728 1.53452   3
   3  -4  -9 469.326 7.75836   2
   3  -4  -9 459.369 6.93502   6
  -3   4   9 463.931 7.85418   3
   2  -4  -9 697.417 10.0830   6
   2  -4  -9 694.950 10.4244   2
   2  -4  -9 700.915 9.59456   1
  -2   4   9 685.673 10.6335   3
   1  -4  -9 653.680 9.74561   2
   1  -4  -9 661.665 9.34850   1
   1  -4  -9 656.348 9.78923   6
  -1   4   9 659.790 10.2334   3
   0  -4  -9 555.429 8.22122   2
   0  -4  -9 542.362 8.20261   1
   0  -4  -9 552.594 8.61174   6
   0   4   9 550.112 8.62916   6
   0   4   9 535.730 8.86307   3
  -1  -4  -9 4.38677 1.17669   1
  -1  -4  -9 2.27928 1.12118   6
   1   4   9 2.89033 1.14044   6
   1   4   9 2.58214 1.41887   3
  -2  -4  -9 243.178 4.87524   1
   2   4   9 241.688 4.96412   6
   2   4   9 244.121 5.36939   3
  -3  -4  -9 248.628 5.21337   1
   3   4   9 248.909 5.74436   3
   3   4   9 276.439 7.36184   6
  -4  -4  -9 504.735 8.68131   1
   4   4   9 511.006 9.33552   3
  -5  -4  -9 138.686 4.24851   1
   5   4   9 140.781 4.79591   3
   8  -5  -9 85.3075 3.80855   2
  -8   5   9 79.1003 4.12747   3
   7  -5  -9 2.11331 1.54930   2
  -7   5   9 5.68632 1.80131   3
   6  -5  -9 306.147 6.44468   2
  -6   5   9 302.110 6.59643   3
   5  -5  -9 257.153 5.63529   2
  -5   5   9 256.503 5.76439   3
   4  -5  -9 101.313 3.38088   2
   4  -5  -9 102.178 2.03322   6
  -4   5   9 98.8196 3.57672   3
   3  -5  -9 254.515 5.20897   2
   3  -5  -9 251.648 4.35092   6
  -3   5   9 253.084 5.49359   3
   2  -5  -9 37.2622 1.85321   6
   2  -5  -9 39.5727 2.22044   2
   2  -5  -9 36.4989 1.73655   1
  -2   5   9 34.5817 2.70971   3
   1  -5  -9 178.506 3.87829   2
   1  -5  -9 170.496 3.58562   1
   1  -5  -9 171.744 3.85857   6
  -1   5   9 187.433 4.54351   3
   0  -5  -9 512.022 8.32934   6
   0  -5  -9 512.834 7.99227   1
   0   5   9 512.400 8.79159   3
  -1  -5  -9 241.212 4.81035   1
  -1  -5  -9 228.956 4.95315   6
   1   5   9 230.831 4.97377   6
   1   5   9 240.582 5.49572   3
  -2  -5  -9 153.909 3.96305   1
   2   5   9 160.789 4.08195   6
   2   5   9 149.934 4.48030   3
  -3  -5  -9 81.1444 3.12881   1
   3   5   9 84.4460 3.68209   3
  -4  -5  -9 28.1580 2.21908   1
   4   5   9 26.8909 2.54665   3
   8  -6  -9 354.646 7.68719   2
   7  -6  -9 19.1839 2.17587   2
  -7   6   9 18.9547 2.38003   3
   6  -6  -9 37.9603 2.91442   2
  -6   6   9 46.5361 3.17262   3
   5  -6  -9 69.7251 3.24673   2
  -5   6   9 77.8867 3.60575   3
   4  -6  -9 320.324 6.42594   2
  -4   6   9 316.733 6.65855   3
   3  -6  -9 217.924 3.99608   6
   3  -6  -9 222.870 4.95787   2
  -3   6   9 224.303 5.31454   3
   2  -6  -9 146.183 3.37059   6
   2  -6  -9 146.321 3.26496   1
   2  -6  -9 145.434 3.76667   2
  -2   6   9 144.654 4.34116   3
   1  -6  -9 232.013 4.75574   6
   1  -6  -9 239.562 4.79602   2
   1  -6  -9 238.413 4.59717   1
  -1   6   9 235.019 5.52846   3
   0  -6  -9 9.92179 1.41838   1
   0  -6  -9 10.4209 1.47062   6
   0   6   9 7.80041 1.81082   3
  -1  -6  -9 337.301 6.56578   6
  -1  -6  -9 342.283 6.36137   1
   1   6   9 354.954 7.25861   3
  -2  -6  -9 108.412 3.60643   1
   2   6   9 101.148 4.05808   3
  -3  -6  -9 105.225 3.80713   1
   3   6   9 108.680 4.40599   3
   7  -7  -9 41.8745 3.33433   2
  -7   7   9 47.8317 3.79125   3
   6  -7  -9 2.00083 1.63750   2
  -6   7   9 3.71397 1.91615   3
   5  -7  -9 28.8448 2.33971   2
  -5   7   9 30.5616 2.60594   3
   4  -7  -9 33.8886 2.65593   2
  -4   7   9 41.9392 3.22030   3
   3  -7  -9 159.834 4.25524   2
  -3   7   9 147.787 4.73368   3
   2  -7  -9 209.123 4.75793   2
   2  -7  -9 206.209 4.25425   1
  -2   7   9 196.454 5.41736   3
   1  -7  -9 213.588 4.55905   1
  -1   7   9 209.935 5.58484   3
   0  -7  -9 2.86666 1.34157   1
   0   7   9 1.37520 1.83815   3
  -1  -7  -9 255.139 5.47903   1
   1   7   9 246.417 6.35177   3
  -2  -7  -9 15.0674 1.93751   1
   2   7   9 13.5530 2.29942   3
   6  -8  -9 204.003 5.70118   2
  -6   8   9 207.122 6.00880   3
   5  -8  -9 312.168 6.92383   2
  -5   8   9 308.878 7.14079   3
   4  -8  -9 87.6305 3.66341   2
  -4   8   9 98.2600 4.32192   3
   3  -8  -9 85.2101 3.43213   2
  -3   8   9 84.9780 4.14274   3
   2  -8  -9 1.74397 1.35178   2
   2  -8  -9 1.18577 1.19025   1
  -2   8   9 -3.6491 1.74696   3
   1  -8  -9 118.774 3.66281   1
  -1   8   9 115.080 4.65895   3
   0  -8  -9 476.087 8.37380   1
   0   8   9 479.679 9.53043   3
   4  -9  -9 252.977 6.20340   2
  -4   9   9 253.529 6.79193   3
   3  -9  -9 2.95602 1.60535   2
  -3   9   9 -1.6114 2.12861   3
   2  -9  -9 55.4516 2.85493   1
  -2   9   9 48.0569 4.11840   3
   1  -9  -9 3.31641 1.56461   1
   1  -9  10 9.37821 1.63443   1
   2  -9  10 7.69268 1.61875   1
   3  -9  10 2.98187 1.90172   1
   1   8 -10 84.5688 4.59283   2
   0   8 -10 1.89506 2.24151   2
   0  -8  10 3.79050 1.36023   1
  -1   8 -10 105.520 4.69816   2
   1  -8  10 110.014 3.40340   1
  -2   8 -10 198.103 5.84495   2
   2  -8  10 192.246 4.58751   1
  -3   8 -10 23.5290 2.70348   2
   3  -8  10 28.9565 2.11898   1
  -4   8 -10 141.601 5.06524   2
   4  -8  10 142.771 4.10823   1
  -5   8 -10 5.86365 2.18297   2
   5  -8  10 5.93442 1.68470   1
  -6   8 -10 12.3122 2.82032   2
   2   7 -10 295.774 6.94865   2
   1   7 -10 319.880 7.26904   2
   0   7 -10 4.32041 2.07944   2
   0  -7  10 9.21382 1.30463   1
  -1   7 -10 183.092 5.43140   2
   1  -7  10 187.164 4.17476   1
  -2   7 -10 199.343 5.57314   2
   2  -7  10 203.427 4.46673   1
  -3   7 -10 456.092 8.77034   2
   3  -7  10 452.637 7.71525   1
  -4   7 -10 147.297 4.76712   2
   4  -7  10 142.612 3.93686   1
  -5   7 -10 2.56583 1.89574   2
   5  -7  10 3.00323 1.54750   1
  -6   7 -10 2.04044 1.68262   1
   6  -7  10 2.03679 1.67289   1
  -4  -6  10 125.185 4.26524   4
   3   6 -10 11.9554 2.13451   2
  -3  -6  10 15.0279 1.94300   4
   2   6 -10 94.3600 4.08898   2
  -2  -6  10 99.6471 3.45462   4
   1   6 -10 361.404 7.50704   2
  -1  -6  10 369.007 7.43102   6
  -1  -6  10 365.380 6.65079   4
   0   6 -10 133.565 4.55530   2
   0  -6  10 128.737 3.40967   6
   0  -6  10 134.416 3.55629   4
   0  -6  10 137.360 3.25910   1
  -1   6 -10 2.41263 1.72988   2
   1  -6  10 1.45215 1.06218   1
   1  -6  10 2.79954 1.00429   6
   1  -6  10 0.92167 1.17130   4
  -2   6 -10 27.1488 2.42565   2
   2  -6  10 27.9312 2.02650   1
   2  -6  10 23.5672 1.36032   6
   2  -6  10 25.4038 2.02680   4
  -3   6 -10 100.609 3.91940   2
   3  -6  10 98.6350 3.03695   1
   3  -6  10 102.984 3.07804   4
  -4   6 -10 745.261 12.0736   2
   4  -6  10 758.937 11.4065   4
   4  -6  10 744.345 11.4447   1
  -5   6 -10 134.149 4.33395   2
   5  -6  10 140.784 4.00339   1
   5  -6  10 143.607 3.84710   4
  -6   6 -10 110.473 3.79045   1
   6  -6  10 106.400 3.63860   4
   7  -6  10 -0.7662 1.42783   4
  -5  -5  10 190.263 6.07977   4
  -4  -5  10 282.043 6.06898   4
   3   5 -10 124.301 3.99600   6
   3   5 -10 114.143 4.12761   2
  -3  -5  10 118.873 3.77009   4
   2   5 -10 300.510 6.45873   2
  -2  -5  10 297.010 5.82048   4
  -2  -5  10 297.967 5.89692   6
   1   5 -10 121.105 4.20016   2
  -1  -5  10 125.486 3.47753   4
  -1  -5  10 124.706 3.37343   6
   0   5 -10 729.151 11.6411   2
   0  -5  10 736.697 10.3552   1
   0  -5  10 717.212 10.8184   4
   0  -5  10 702.561 10.6717   6
  -1   5 -10 150.190 4.31471   2
   1  -5  10 149.091 3.64299   4
   1  -5  10 150.764 3.32614   6
   1  -5  10 157.612 3.41009   1
  -2   5 -10 520.532 8.93829   2
   2  -5  10 518.342 8.23602   4
   2  -5  10 530.746 8.11281   1
   2  -5  10 509.383 7.48555   6
  -3   5 -10 387.904 7.24905   2
   3  -5  10 391.837 6.64687   1
   3  -5  10 383.819 6.65048   4
  -4   5 -10 8.27173 1.72428   2
   4  -5  10 9.05471 1.47940   1
   4  -5  10 9.58250 1.42766   4
  -5   5 -10 261.515 5.42462   1
   5  -5  10 261.466 5.40541   4
  -6   5 -10 275.338 5.84252   1
   6  -5  10 286.556 5.96334   4
  -7   5 -10 318.558 6.67216   1
   7  -5  10 325.259 6.68842   4
  -5  -4  10 37.8462 2.98241   4
   4   4 -10 51.3204 3.11497   2
  -4  -4  10 52.3074 2.91784   4
   3   4 -10 76.2916 2.95367   6
   3   4 -10 77.3018 3.34766   2
  -3  -4  10 72.7550 3.03170   4
   2   4 -10 283.446 5.92979   2
   2   4 -10 281.205 5.57800   6
  -2  -4  10 269.743 5.46233   6
  -2  -4  10 281.233 5.45196   4
   1   4 -10 585.193 9.63351   2
  -1  -4  10 582.100 9.03843   4
  -1  -4  10 563.330 8.97399   6
  -1  -4  10 575.640 8.25486   1
   0   4 -10 16.1405 1.84844   2
   0  -4  10 17.6213 1.56415   4
   0  -4  10 15.1156 1.19420   1
   0  -4  10 16.3763 1.35647   6
  -1   4 -10 17.4816 1.89106   2
   1  -4  10 14.7805 1.25058   1
   1  -4  10 15.9973 1.50901   4
   1  -4  10 19.7939 1.55652   6
  -2   4 -10 82.5519 3.17046   2
   2  -4  10 83.9266 2.71987   4
   2  -4  10 80.0126 2.06744   6
   2  -4  10 82.9649 2.54807   1
  -3   4 -10 544.601 8.90138   2
   3  -4  10 543.749 8.58846   4
   3  -4  10 545.623 8.47415   1
  -4   4 -10 15.6968 1.74392   2
  -4   4 -10 16.7523 1.58360   1
   4  -4  10 18.0633 1.64187   4
  -5   4 -10 30.2920 2.06311   1
   5  -4  10 31.9179 2.30759   4
  -6   4 -10 5.52041 1.55893   1
   6  -4  10 4.95108 1.53986   4
  -7   4 -10 246.854 5.71725   1
   7  -4  10 246.525 5.71715   4
   6   3 -10 236.179 5.81557   3
  -6  -3  10 228.520 5.60630   4
   5   3 -10 383.913 7.28983   3
   5   3 -10 389.882 8.50953   2
  -5  -3  10 386.281 7.26110   4
   4   3 -10 6.87679 2.19169   3
   4   3 -10 5.65162 1.32665   6
   4   3 -10 4.29162 1.51360   2
  -4  -3  10 5.54659 1.50652   4
   3   3 -10 5.98934 1.53470   2
   3   3 -10 6.33107 1.29996   6
  -3  -3  10 5.43233 1.38166   4
   2   3 -10 36.1761 2.17814   6
   2   3 -10 40.0953 2.57801   2
  -2  -3  10 40.1461 2.34115   4
  -2  -3  10 39.1355 2.15382   6
   1   3 -10 667.642 10.4258   2
   1   3 -10 663.346 10.1053   6
  -1  -3  10 659.149 9.95795   4
  -1  -3  10 660.924 10.9473   5
  -1  -3  10 664.509 9.95849   6
  -1  -3  10 665.876 9.17542   1
   0   3 -10 121.136 3.56575   2
   0  -3  10 122.189 3.15227   4
   0  -3  10 127.764 2.69282   1
   0  -3  10 123.982 3.03940   6
  -1   3 -10 6.01703 1.43787   2
   1  -3  10 1.81734 0.90062   6
   1  -3  10 1.79382 0.89940   1
   1  -3  10 0.80676 1.05056   4
  -2   3 -10 7.58759 1.45280   2
   2  -3  10 4.54426 1.10040   4
   2  -3  10 5.77270 1.11228   1
   2  -3  10 6.41136 0.89853   6
  -3   3 -10 131.978 3.28800   1
  -3   3 -10 125.878 3.47752   2
   3  -3  10 126.726 3.30483   4
   3  -3  10 125.788 2.22242   6
  -4   3 -10 1289.33 17.8550   1
   4  -3  10 1293.99 18.0255   4
  -5   3 -10 34.8552 2.46627   1
   5  -3  10 32.8427 2.28632   4
  -6   3 -10 7.10006 1.66271   1
   6  -3  10 9.11988 1.60698   4
  -7   3 -10 11.2572 1.88631   1
   7  -3  10 11.3576 1.87807   4
   7   2 -10 2.78890 2.88730   3
   6   2 -10 60.6423 3.37891   3
  -6  -2  10 55.2016 3.11980   4
   5   2 -10 484.607 8.53968   2
   5   2 -10 498.322 8.46593   3
  -5  -2  10 476.088 8.35228   4
   4   2 -10 102.013 3.12533   3
   4   2 -10 97.4397 3.01171   6
   4   2 -10 98.9808 3.41864   2
  -4  -2  10 109.116 3.37649   4
   3   2 -10 30.4409 1.87711   3
   3   2 -10 31.3059 2.37188   2
   3   2 -10 29.8921 1.99555   6
  -3  -2  10 30.4335 2.22320   4
   2   2 -10 29.9489 2.00716   6
   2   2 -10 36.1561 2.48575   2
  -2  -2  10 34.4414 2.02672   6
  -2  -2  10 27.7347 2.04158   4
   1   2 -10 115.089 3.41431   5
   1   2 -10 121.892 3.14543   6
   1   2 -10 117.451 3.41779   2
  -1  -2  10 116.267 3.11458   4
  -1  -2  10 116.313 3.38025   5
  -1  -2  10 118.499 2.38163   1
  -1  -2  10 121.958 3.05704   6
   0   2 -10 1159.92 16.4725   5
   0   2 -10 1153.91 15.9422   6
   0   2 -10 1158.05 16.2080   2
   0  -2  10 1171.33 15.8051   6
   0  -2  10 1153.25 15.2889   1
   0  -2  10 1127.11 16.4023   5
   0  -2  10 1156.81 15.8680   4
  -1   2 -10 94.0925 2.45643   1
  -1   2 -10 98.2176 2.98071   2
   1  -2  10 92.9452 2.45193   6
   1  -2  10 94.3044 2.74606   4
  -2   2 -10 38.5060 2.18247   2
  -2   2 -10 39.7877 1.97063   1
   2  -2  10 40.7486 1.63262   6
   2  -2  10 41.7571 2.02563   4
  -3   2 -10 35.6451 2.09973   2
  -3   2 -10 35.1118 2.09298   1
   3  -2  10 34.6190 1.29805   6
  -4   2 -10 97.0877 3.07126   1
   4  -2  10 99.2838 3.02741   4
  -5   2 -10 385.958 6.89207   1
   5  -2  10 386.286 6.97498   4
  -6   2 -10 129.035 3.80915   1
   6  -2  10 130.071 3.88575   4
  -7   2 -10 12.0213 1.90228   1
   7  -2  10 8.91784 1.79629   4
   7   1 -10 58.0154 3.61226   3
  -7  -1  10 60.0414 3.29667   4
   6   1 -10 102.498 3.62772   2
   6   1 -10 103.594 3.83179   3
  -6  -1  10 101.351 3.60091   4
   5   1 -10 19.3479 1.85493   2
   5   1 -10 17.3296 1.43523   6
   5   1 -10 15.3317 1.73976   3
  -5  -1  10 16.1208 1.70440   4
   4   1 -10 418.914 7.05606   3
   4   1 -10 421.850 7.45051   2
   4   1 -10 418.509 6.89548   6
  -4  -1  10 407.520 7.11287   4
   3   1 -10 502.720 8.02523   6
   3   1 -10 505.315 8.44510   2
   3   1 -10 523.544 7.90381   3
  -3  -1  10 512.894 8.09305   4
   2   1 -10 1185.51 16.7760   5
   2   1 -10 1134.56 16.3750   2
   2   1 -10 1172.04 16.1141   6
   2   1 -10 1180.98 15.6298   3
  -2  -1  10 1160.92 16.0848   6
  -2  -1  10 1162.50 16.7308   5
  -2  -1  10 1146.79 15.9753   4
   1   1 -10 1140.81 15.7031   6
   1   1 -10 1130.68 16.2603   5
   1   1 -10 1149.35 15.9355   2
   1   1 -10 1130.88 14.8072   1
   1   1 -10 1156.29 16.2421   5
  -1  -1  10 1150.88 15.3116   3
  -1  -1  10 1124.42 16.1846   5
  -1  -1  10 1113.64 15.5455   4
  -1  -1  10 1146.56 16.3218   5
  -1  -1  10 1111.86 15.5981   6
   0   1 -10 141.294 3.31525   6
   0   1 -10 149.294 3.44901   2
   0   1 -10 148.231 2.84395   1
   0  -1  10 141.508 3.61068   5
   0  -1  10 148.420 3.23772   6
   0  -1  10 143.941 3.30253   4
  -1   1 -10 356.206 6.36383   5
  -1   1 -10 356.648 5.59635   1
  -1   1 -10 353.579 5.97371   2
   1  -1  10 365.613 5.80498   6
   1  -1  10 355.484 6.87533   5
   1  -1  10 350.483 5.91579   4
  -2   1 -10 505.202 7.65393   2
  -2   1 -10 502.681 7.58899   1
   2  -1  10 499.369 7.78681   4
   2  -1  10 491.187 7.40280   6
  -3   1 -10 553.514 8.45665   1
   3  -1  10 534.733 8.53930   4
   3  -1  10 555.815 7.84120   6
  -4   1 -10 5.61911 1.32019   1
   4  -1  10 6.09518 1.30858   4
  -5   1 -10 9.16460 1.53568   1
   5  -1  10 8.79085 1.48932   4
  -6   1 -10 32.3907 2.21612   1
   6  -1  10 35.1568 2.61332   4
  -7   1 -10 203.825 5.39745   1
   7   0 -10 135.673 4.61410   3
  -7   0  10 146.557 4.28936   4
   6   0 -10 90.8946 3.38226   2
   6   0 -10 89.2090 3.55095   3
  -6   0  10 93.1007 3.28030   4
   5   0 -10 83.0168 3.16878   2
   5   0 -10 80.4300 2.35525   6
   5   0 -10 87.6011 3.17822   3
  -5   0  10 83.1886 3.00110   4
   4   0 -10 6.53499 1.39034   2
   4   0 -10 9.07024 1.36067   3
   4   0 -10 6.77421 1.09697   6
  -4   0  10 6.08343 1.30043   4
   3   0 -10 380.279 6.31239   6
   3   0 -10 386.028 6.78598   2
   3   0 -10 384.321 6.30101   3
  -3   0  10 382.099 6.39856   4
   2   0 -10 848.592 12.5585   2
   2   0 -10 870.342 12.2736   6
   2   0 -10 840.446 12.8296   5
  -2   0  10 879.537 12.0011   3
  -2   0  10 846.585 12.2527   6
  -2   0  10 872.317 12.8582   5
  -2   0  10 871.609 12.1629   4
   1   0 -10 2690.86 35.5243   5
   1   0 -10 2688.98 35.5804   5
   1   0 -10 2696.60 34.9980   6
   1   0 -10 2752.39 35.1869   2
   1   0 -10 2748.11 34.1425   1
  -1   0  10 2627.50 35.5095   5
  -1   0  10 2693.00 34.9531   6
  -1   0  10 2744.46 34.5221   3
  -1   0  10 2741.39 34.8406   4
  -1   0  10 2624.89 35.5401   5
   0   0 -10 54.5565 1.75612   1
   0   0 -10 55.0930 2.14224   6
   0   0 -10 55.4750 2.41617   5
   0   0 -10 53.9012 2.42459   5
   0   0 -10 57.9018 2.25908   2
   0   0  10 54.6839 2.14438   4
   0   0  10 57.3518 1.85408   3
   0   0  10 55.9333 2.40642   5
   0   0  10 58.3702 2.13708   6
  -1   0 -10 56.7855 2.00115   1
  -1   0 -10 61.6011 2.18873   2
  -1   0 -10 59.6260 2.45174   5
  -1   0 -10 53.5324 2.18879   6
   1   0  10 58.8211 2.17853   4
   1   0  10 61.0155 2.11945   6
   1   0  10 60.5549 1.96124   3
   1   0  10 60.2636 2.47235   5
  -2   0 -10 134.215 2.94024   2
  -2   0 -10 125.910 3.03214   1
   2   0  10 136.730 2.98306   6
   2   0  10 128.357 3.11959   4
  -3   0 -10 426.576 6.93911   1
   3   0  10 423.170 6.98562   4
   3   0  10 425.328 6.48140   6
  -4   0 -10 971.920 13.8606   1
   4   0  10 947.517 12.8835   6
   4   0  10 975.500 13.9626   4
  -5   0 -10 34.7901 2.52620   1
   5   0  10 33.3649 2.37122   4
  -6   0 -10 -1.8495 1.41248   1
   6   0  10 0.14385 1.36402   4
   7  -1 -10 63.2444 3.53759   3
   7  -1 -10 62.1532 3.75364   2
  -7   1  10 61.7484 3.00643   4
   6  -1 -10 204.218 5.02685   3
   6  -1 -10 202.883 4.84320   2
  -6   1  10 189.181 4.52959   4
   5  -1 -10 1634.13 21.5260   6
   5  -1 -10 1661.45 22.6643   3
   5  -1 -10 1612.16 22.7232   2
  -5   1  10 1659.15 22.2747   4
   4  -1 -10 388.869 6.19296   6
   4  -1 -10 386.630 6.96788   2
   4  -1 -10 378.888 6.69010   3
  -4   1  10 392.286 6.51885   4
   3  -1 -10 2.53687 1.17853   2
   3  -1 -10 1.96071 0.93833   6
  -3   1  10 1.92292 1.02464   3
  -3   1  10 2.45999 1.04389   4
   2  -1 -10 52.4350 2.32258   2
   2  -1 -10 50.4685 2.37649   5
   2  -1 -10 54.4586 2.09420   6
  -2   1  10 51.6871 2.07085   3
  -2   1  10 52.9901 2.14444   4
  -2   1  10 50.8399 2.10476   6
  -2   1  10 48.2425 2.31083   5
   1  -1 -10 8.26624 1.15246   6
   1  -1 -10 8.65492 1.23574   2
   1  -1 -10 8.17203 0.81993   1
   1  -1 -10 7.34786 1.32377   5
   1  -1 -10 11.2648 1.92773   5
  -1   1  10 6.99307 1.13896   6
  -1   1  10 7.36177 1.06109   4
  -1   1  10 7.75026 1.23902   5
  -1   1  10 7.12106 1.08548   3
  -1   1  10 7.96598 1.28130   5
   0  -1 -10 1826.98 23.7991   2
   0  -1 -10 1779.33 24.3741   5
   0  -1 -10 1754.04 24.4009   5
   0  -1 -10 1816.98 23.3047   1
   0  -1 -10 1804.00 23.8891   6
   0   1  10 1805.05 24.4684   5
   0   1  10 1811.53 23.5865   4
   0   1  10 1812.84 23.8295   6
   0   1  10 1779.48 23.5460   3
  -1  -1 -10 368.329 5.88805   2
  -1  -1 -10 364.766 5.86048   1
  -1  -1 -10 358.671 6.60654   5
  -1  -1 -10 370.824 6.24780   6
   1   1  10 369.350 6.65653   5
   1   1  10 374.576 5.97693   3
   1   1  10 370.094 5.97230   4
   1   1  10 373.188 6.09344   6
  -2  -1 -10 4.82040 1.10497   1
   2   1  10 3.93263 1.00295   6
   2   1  10 2.93546 1.00229   3
   2   1  10 2.94497 1.04482   4
  -3  -1 -10 3.34786 1.16195   1
   3   1  10 1.57978 1.02783   3
   3   1  10 2.61326 1.13366   4
   3   1  10 3.49943 0.94873   6
  -4  -1 -10 337.564 6.18149   1
   4   1  10 337.263 5.47882   6
   4   1  10 341.413 6.14787   4
  -5  -1 -10 398.987 7.22866   1
   5   1  10 404.971 7.27398   4
  -6  -1 -10 108.345 3.78096   1
   6   1  10 118.567 3.87038   4
  -8   2  10 16.9795 2.00407   4
   7  -2 -10 3.08662 1.68880   3
   7  -2 -10 4.57431 1.58447   2
  -7   2  10 4.14691 1.41675   4
   6  -2 -10 56.7505 3.04619   3
   6  -2 -10 49.4698 2.86092   2
  -6   2  10 53.9821 2.57717   4
   5  -2 -10 12.0285 0.95757   6
   5  -2 -10 13.1571 1.68813   3
   5  -2 -10 9.64469 1.51269   2
  -5   2  10 14.1424 1.46106   4
  -5   2  10 15.0323 1.70864   3
   4  -2 -10 326.575 5.32217   6
   4  -2 -10 327.275 6.22789   2
  -4   2  10 329.612 6.05974   3
  -4   2  10 324.325 5.60414   4
   3  -2 -10 140.502 3.13164   6
   3  -2 -10 142.010 3.64886   2
  -3   2  10 146.509 3.20901   4
  -3   2  10 141.531 3.53471   3
   2  -2 -10 49.1904 2.35317   2
   2  -2 -10 54.4576 2.09896   6
   2  -2 -10 60.3803 3.21687   5
  -2   2  10 53.6584 2.39438   5
  -2   2  10 57.2165 2.62797   6
  -2   2  10 49.6394 2.27128   3
  -2   2  10 54.2747 2.09995   4
   1  -2 -10 31.7462 2.12807   5
   1  -2 -10 31.7755 1.93960   2
   1  -2 -10 31.7981 1.43933   1
   1  -2 -10 33.5941 1.87020   6
  -1   2  10 31.8697 2.04907   5
  -1   2  10 32.0967 1.91191   6
  -1   2  10 34.2817 2.03191   3
  -1   2  10 33.4823 1.72095   4
   0  -2 -10 151.940 3.07160   1
   0  -2 -10 149.695 3.49974   6
   0  -2 -10 148.637 3.30721   2
   0   2  10 153.280 3.49963   6
   0   2  10 151.919 3.14621   4
   0   2  10 145.185 3.80285   5
   0   2  10 151.869 3.53322   3
  -1  -2 -10 546.179 8.17568   1
  -1  -2 -10 544.163 8.02112   2
  -1  -2 -10 546.159 9.06597   5
  -1  -2 -10 540.688 8.55361   6
   1   2  10 552.782 9.10209   5
   1   2  10 553.673 8.43633   6
   1   2  10 555.319 8.50182   3
   1   2  10 529.374 8.08276   4
  -2  -2 -10 477.368 7.49823   1
   2   2  10 475.807 7.37606   4
   2   2  10 462.798 7.50571   6
   2   2  10 467.486 7.66423   3
  -3  -2 -10 158.802 3.83605   1
   3   2  10 155.968 3.92857   3
   3   2  10 158.799 3.56120   6
   3   2  10 166.092 3.71171   4
  -4  -2 -10 2.17805 1.34810   1
   4   2  10 2.57231 1.19885   4
   4   2  10 2.00549 1.36097   3
  -5  -2 -10 122.976 3.83593   1
   5   2  10 121.650 3.69413   4
   6   2  10 233.732 5.53853   4
   8  -3 -10 123.217 5.98951   3
  -8   3  10 122.015 3.93631   4
   7  -3 -10 190.400 5.02560   2
   7  -3 -10 191.427 5.26136   3
  -7   3  10 187.867 5.24793   3
  -7   3  10 183.446 4.45194   4
   6  -3 -10 54.3793 3.04537   2
  -6   3  10 59.8582 3.15140   3
  -6   3  10 59.1223 2.56909   4
   5  -3 -10 286.548 5.89800   2
   5  -3 -10 276.631 4.10520   6
  -5   3  10 279.748 5.14162   4
  -5   3  10 280.849 5.90051   3
   4  -3 -10 132.717 3.69475   2
   4  -3 -10 132.794 2.78449   6
  -4   3  10 138.030 3.17109   4
  -4   3  10 131.268 3.74153   3
   3  -3 -10 552.170 8.91769   2
   3  -3 -10 555.369 8.24867   6
  -3   3  10 559.211 8.14503   4
  -3   3  10 541.191 8.79962   3
   2  -3 -10 1416.45 19.1283   6
   2  -3 -10 1405.82 19.4543   2
  -2   3  10 1443.92 18.7330   4
  -2   3  10 1406.45 19.4534   3
   1  -3 -10 891.800 11.9875   1
   1  -3 -10 906.946 13.3092   5
   1  -3 -10 868.653 12.5824   6
   1  -3 -10 879.414 12.5751   2
  -1   3  10 872.694 13.2353   5
  -1   3  10 852.696 12.6544   6
  -1   3  10 906.150 12.0612   4
  -1   3  10 852.405 12.7081   3
   0  -3 -10 408.435 6.78372   6
   0  -3 -10 400.600 6.44836   2
   0  -3 -10 392.925 6.28589   1
   0   3  10 415.274 6.81845   6
   0   3  10 399.525 6.16930   4
   0   3  10 394.698 6.88788   3
  -1  -3 -10 16.0978 1.54015   6
  -1  -3 -10 15.6587 1.38506   1
   1   3  10 14.0432 1.59049   3
   1   3  10 16.9870 1.26092   4
   1   3  10 13.6811 1.39317   6
  -2  -3 -10 449.864 7.24206   1
   2   3  10 433.160 7.56715   3
   2   3  10 424.797 6.87535   4
   2   3  10 433.651 7.25142   6
  -3  -3 -10 412.378 7.19774   1
   3   3  10 417.805 6.91362   4
   3   3  10 413.276 7.06251   6
   3   3  10 418.398 7.56900   3
  -4  -3 -10 38.3758 2.60381   1
   4   3  10 38.1207 2.84000   3
   4   3  10 34.6558 2.27097   4
  -5  -3 -10 65.2852 3.23736   1
   5   3  10 65.0506 3.52001   3
   5   3  10 63.8777 3.02749   4
   8  -4 -10 4.54242 1.76112   2
   7  -4 -10 112.420 4.05978   2
  -7   4  10 117.352 4.34778   3
   6  -4 -10 228.188 5.43205   2
  -6   4  10 226.160 5.47548   3
   5  -4 -10 796.625 12.4830   2
  -5   4  10 797.574 12.4916   3
   4  -4 -10 2.69902 1.33995   2
   4  -4 -10 2.54771 0.77881   6
  -4   4  10 3.43436 1.44871   3
   3  -4 -10 4.49929 0.98761   6
   3  -4 -10 3.20585 1.27339   2
  -3   4  10 4.19166 1.39071   3
   2  -4 -10 354.174 6.24925   2
   2  -4 -10 343.029 5.46902   1
   2  -4 -10 345.455 5.88613   6
  -2   4  10 337.738 6.39772   3
   1  -4 -10 643.910 9.75324   6
   1  -4 -10 628.376 9.66026   2
   1  -4 -10 650.312 9.23400   1
  -1   4  10 640.816 10.1136   3
   0  -4 -10 420.124 6.80447   1
   0  -4 -10 437.643 7.25095   6
   0  -4 -10 425.734 6.83114   2
   0   4  10 419.994 7.50325   3
   0   4  10 427.423 7.25417   6
  -1  -4 -10 18.2590 1.56016   1
  -1  -4 -10 24.6242 2.02187   6
   1   4  10 25.5999 2.05098   3
   1   4  10 19.6389 1.65973   6
  -2  -4 -10 12.8981 1.59137   1
   2   4  10 12.8231 1.75329   3
   2   4  10 10.6320 1.40528   6
  -3  -4 -10 125.120 3.73058   1
   3   4  10 133.622 4.21874   3
  -4  -4 -10 249.066 5.57015   1
   4   4  10 250.577 6.04626   3
   5   4  10 49.8269 3.68112   3
   8  -5 -10 3.84549 1.77884   2
   7  -5 -10 0.29243 1.55539   2
  -7   5  10 0.62762 1.72731   3
   6  -5 -10 261.017 5.99574   2
  -6   5  10 256.210 6.09479   3
   5  -5 -10 631.225 10.3991   2
  -5   5  10 602.461 10.3931   3
   4  -5 -10 464.514 6.77010   6
   4  -5 -10 466.840 8.26486   2
  -4   5  10 475.686 8.43167   3
   3  -5 -10 10.7027 1.53677   2
   3  -5 -10 15.4454 1.24182   6
  -3   5  10 19.1740 1.98789   3
   2  -5 -10 11.8657 1.15618   1
   2  -5 -10 10.0948 1.40424   2
   2  -5 -10 12.6995 1.29774   6
  -2   5  10 15.3272 1.84589   3
   1  -5 -10 34.3805 2.05256   6
   1  -5 -10 30.6650 1.86953   1
   1  -5 -10 31.2132 2.02107   2
  -1   5  10 30.7698 2.27437   3
   0  -5 -10 386.418 6.87730   6
   0  -5 -10 394.592 6.57359   1
   0   5  10 387.995 7.39802   3
  -1  -5 -10 29.5310 2.22748   1
  -1  -5 -10 30.4401 2.26955   6
   1   5  10 27.8068 2.20208   6
   1   5  10 30.7251 2.36935   3
  -2  -5 -10 18.2959 1.79142   1
   2   5  10 21.0504 2.19999   3
  -3  -5 -10 2.56831 1.49436   1
   3   5  10 6.66894 1.86848   3
   4   5  10 22.1486 2.49668   3
   7  -6 -10 67.0241 3.61171   2
  -7   6  10 68.2647 3.95656   3
   6  -6 -10 130.632 4.35760   2
  -6   6  10 124.550 4.56582   3
   5  -6 -10 0.20958 1.44264   2
  -5   6  10 4.34821 1.72174   3
   4  -6 -10 68.1640 3.15416   2
   4  -6 -10 66.7871 1.75625   6
  -4   6  10 74.0715 3.57321   3
   3  -6 -10 379.660 7.04208   2
   3  -6 -10 371.471 6.06884   6
  -3   6  10 374.037 7.40811   3
   2  -6 -10 324.777 5.73404   1
   2  -6 -10 354.199 6.06956   6
   2  -6 -10 349.194 6.44155   2
  -2   6  10 347.371 7.04931   3
   1  -6 -10 333.838 6.15902   6
   1  -6 -10 337.340 6.13681   2
   1  -6 -10 330.089 5.86882   1
  -1   6  10 337.787 6.96094   3
   0  -6 -10 1.16708 1.21557   6
   0  -6 -10 3.19200 1.26864   1
   0   6  10 1.43039 1.70516   3
  -1  -6 -10 5.56684 1.49825   1
  -1  -6 -10 1.98146 1.36474   6
   1   6  10 1.16590 1.64172   3
  -2  -6 -10 209.011 5.04592   1
   2   6  10 215.447 5.78111   3
   3   6  10 360.672 7.95745   3
   6  -7 -10 44.7363 3.33802   2
  -6   7  10 50.5586 3.75899   3
   5  -7 -10 82.7719 3.71164   2
  -5   7  10 76.9772 3.95526   3
   4  -7 -10 22.9792 2.18261   2
  -4   7  10 27.3924 2.52641   3
   3  -7 -10 1.18181 1.34668   2
  -3   7  10 0.30933 1.76173   3
   2  -7 -10 108.595 3.14163   1
   2  -7 -10 111.111 3.55610   2
  -2   7  10 106.699 4.17519   3
   1  -7 -10 248.301 5.01632   1
  -1   7  10 227.668 5.99190   3
   0  -7 -10 123.033 3.70161   1
   0   7  10 118.161 4.61199   3
  -1  -7 -10 51.7927 2.98683   1
   1   7  10 54.0569 3.64962   3
   5  -8 -10 428.205 8.54331   2
  -5   8  10 421.366 8.84491   3
   4  -8 -10 235.216 5.79902   2
  -4   8  10 232.721 6.29971   3
   3  -8 -10 3.29890 1.54663   2
  -3   8  10 3.08503 2.03722   3
   2  -8 -10 1.32200 1.27934   1
  -2   8  10 1.61530 2.02071   3
   1  -8 -10 76.0662 3.14140   1
  -1   8  10 67.5484 4.21696   3
   0  -8 -10 469.854 8.38172   1
   0   8  10 471.186 9.54734   3
   4  -9 -10 108.167 4.71260   2
   3  -9 -10 117.571 4.23819   2
   2  -9 -10 17.3747 1.91964   1
   0   8 -11 16.3516 2.74205   2
  -1   8 -11 4.39839 2.37651   2
   1  -8  11 5.83628 1.47111   1
  -2   8 -11 263.392 6.88724   2
   2  -8  11 258.302 5.48218   1
  -3   8 -11 313.603 7.49978   2
   3  -8  11 314.793 6.32077   1
  -4   8 -11 14.0139 2.56621   2
   4  -8  11 12.0195 1.82818   1
  -5   8 -11 51.1540 4.23456   2
   2   7 -11 138.759 5.16456   2
   1   7 -11 389.738 8.30678   2
   0   7 -11 7.14650 2.24634   2
   0  -7  11 12.0603 1.45445   1
  -1   7 -11 0.60361 1.95830   2
   1  -7  11 1.26417 1.19765   1
  -2   7 -11 39.8784 3.53559   2
   2  -7  11 37.0037 2.33155   1
  -3   7 -11 341.561 7.47019   2
   3  -7  11 343.106 6.47104   1
  -4   7 -11 224.157 6.03350   2
   4  -7  11 242.215 5.25988   1
  -5   7 -11 213.165 5.88763   2
   5  -7  11 220.450 5.25447   1
   3   6 -11 5.89541 2.06564   2
  -3  -6  11 4.46455 1.79632   4
   2   6 -11 41.9783 3.47128   2
  -2  -6  11 41.0887 2.83496   4
   1   6 -11 99.3357 4.22236   2
  -1  -6  11 91.9863 3.34298   4
   0   6 -11 184.360 5.34687   2
   0  -6  11 192.825 4.01161   1
   0  -6  11 184.984 4.39663   4
  -1   6 -11 48.9796 3.40750   2
   1  -6  11 46.1218 2.51924   4
   1  -6  11 51.5979 2.29720   1
  -2   6 -11 4.77580 1.90083   2
   2  -6  11 3.89510 1.29366   4
   2  -6  11 5.91337 1.30226   1
  -3   6 -11 28.7731 2.49311   2
   3  -6  11 30.0975 1.96316   1
   3  -6  11 27.4504 1.93231   4
  -4   6 -11 47.5100 3.29196   2
   4  -6  11 51.0858 2.63797   4
   4  -6  11 47.8292 2.68544   1
  -5   6 -11 80.0735 3.35372   1
  -5   6 -11 76.4368 4.34751   2
   5  -6  11 80.8298 3.17775   4
  -6   6 -11 31.5297 2.38071   1
   6  -6  11 30.1111 2.30297   4
   4   5 -11 60.4568 3.72057   2
  -4  -5  11 62.4151 3.34369   4
   3   5 -11 206.935 5.42584   2
  -3  -5  11 200.456 4.95805   4
   2   5 -11 638.360 10.8892   2
  -2  -5  11 629.104 10.1799   4
  -2  -5  11 645.632 10.3111   6
   1   5 -11 38.1350 3.17010   2
  -1  -5  11 33.6828 2.45172   4
  -1  -5  11 37.7245 2.26270   6
   0   5 -11 81.9346 3.61892   2
   0  -5  11 80.4378 2.46074   1
   0  -5  11 79.9846 2.94428   4
   0  -5  11 79.9816 2.68743   6
  -1   5 -11 266.264 6.00661   2
   1  -5  11 260.476 4.79734   6
   1  -5  11 257.911 5.18753   4
   1  -5  11 259.592 4.83637   1
  -2   5 -11 593.633 9.98460   2
   2  -5  11 580.750 9.25137   4
   2  -5  11 597.383 9.05839   1
   2  -5  11 582.713 8.44674   6
  -3   5 -11 566.233 9.55453   2
   3  -5  11 550.290 8.82020   1
   3  -5  11 553.365 8.93208   4
  -4   5 -11 21.2185 2.11567   2
  -4   5 -11 24.1938 1.93015   1
   4  -5  11 25.2456 1.94746   1
   4  -5  11 25.5201 1.92385   4
  -5   5 -11 121.304 3.79473   1
   5  -5  11 122.144 3.69742   4
  -6   5 -11 22.2106 2.18528   1
   6  -5  11 21.7374 2.10893   4
  -5  -4  11 120.930 4.23979   4
   4   4 -11 75.9808 3.57696   2
  -4  -4  11 71.3020 3.31864   4
   3   4 -11 144.708 4.41484   2
   3   4 -11 144.939 3.99733   6
  -3  -4  11 138.633 3.98927   4
   2   4 -11 613.851 10.2757   2
   2   4 -11 602.397 9.89567   6
  -2  -4  11 613.392 9.78389   6
  -2  -4  11 613.805 9.75271   4
   1   4 -11 253.041 5.75990   2
  -1  -4  11 256.041 5.21003   4
  -1  -4  11 267.735 5.20314   6
   0   4 -11 3.95174 1.64149   2
   0  -4  11 1.37329 0.90250   1
   0  -4  11 1.82377 1.07000   6
   0  -4  11 3.06539 1.26296   4
  -1   4 -11 0.15235 1.52715   2
   1  -4  11 3.03829 1.04936   1
   1  -4  11 3.72348 1.04594   6
   1  -4  11 2.12001 1.21845   4
  -2   4 -11 218.705 5.05686   2
   2  -4  11 210.974 4.53073   4
   2  -4  11 214.819 3.86050   6
   2  -4  11 218.460 4.32515   1
  -3   4 -11 971.319 14.4725   2
  -3   4 -11 993.813 13.9947   1
   3  -4  11 972.993 14.1481   4
  -4   4 -11 251.047 5.20117   1
  -4   4 -11 259.790 5.43889   2
   4  -4  11 253.589 5.29065   4
  -5   4 -11 8.95371 1.63499   1
   5  -4  11 10.3901 1.61305   4
  -6   4 -11 0.09557 1.49458   1
   6  -4  11 0.17356 1.46777   4
   5   3 -11 719.046 11.7459   2
  -5  -3  11 707.052 11.5419   4
   4   3 -11 180.419 4.80603   2
  -4  -3  11 182.668 4.59699   4
   3   3 -11 21.9938 2.05573   2
   3   3 -11 19.7818 1.69867   6
  -3  -3  11 17.9686 1.78524   4
   2   3 -11 8.98027 1.42043   6
   2   3 -11 9.75559 1.68347   2
  -2  -3  11 6.43987 1.29182   6
  -2  -3  11 5.20368 1.44528   4
   1   3 -11 1103.39 16.1945   2
   1   3 -11 1118.53 15.8658   6
  -1  -3  11 1141.75 15.7811   4
  -1  -3  11 1107.28 15.7179   6
   0   3 -11 1010.98 14.8301   2
   0  -3  11 1011.81 14.3884   4
   0  -3  11 1012.69 14.2763   6
   0  -3  11 1020.33 13.7502   1
  -1   3 -11 263.860 5.43364   2
   1  -3  11 258.800 5.04526   4
   1  -3  11 263.486 4.65304   1
   1  -3  11 262.129 4.73073   6
  -2   3 -11 82.2714 3.08221   2
  -2   3 -11 81.6841 2.58978   1
   2  -3  11 83.6531 2.79112   4
   2  -3  11 82.1741 2.22942   6
  -3   3 -11 42.8265 2.53317   2
  -3   3 -11 40.9380 2.30203   1
   3  -3  11 45.1625 1.38534   6
   3  -3  11 44.6946 2.37721   4
  -4   3 -11 574.046 9.11619   1
   4  -3  11 575.891 9.26911   4
  -5   3 -11 1175.56 16.7025   1
   5  -3  11 1156.06 16.8463   4
  -6   3 -11 169.537 4.50440   1
   6  -3  11 169.811 4.58566   4
   6   2 -11 4.38893 1.75643   3
  -6  -2  11 8.67947 1.82751   4
   5   2 -11 200.488 4.79448   3
   5   2 -11 191.188 4.97898   2
  -5  -2  11 194.660 4.85052   4
   4   2 -11 209.599 4.56489   6
   4   2 -11 208.263 5.04127   2
   4   2 -11 209.142 4.92859   3
  -4  -2  11 208.057 4.78849   4
   3   2 -11 2.38145 1.18665   6
   3   2 -11 2.72262 1.43024   2
  -3  -2  11 2.62873 1.28122   4
   2   2 -11 81.6967 2.78215   6
   2   2 -11 79.1213 3.21160   2
  -2  -2  11 81.2688 2.89589   4
  -2  -2  11 84.9610 2.82085   6
   1   2 -11 84.4295 3.11748   2
   1   2 -11 96.6283 2.92304   6
  -1  -2  11 87.8940 2.88128   4
  -1  -2  11 91.0434 2.76534   6
   0   2 -11 121.389 2.68804   1
   0   2 -11 119.986 3.44471   2
   0  -2  11 122.240 3.07779   6
   0  -2  11 115.629 3.13692   4
  -1   2 -11 165.290 3.33269   1
  -1   2 -11 154.319 3.83967   2
   1  -2  11 155.096 3.63537   4
   1  -2  11 157.604 3.39127   6
  -2   2 -11 21.3754 1.71165   2
  -2   2 -11 23.5876 1.55303   1
   2  -2  11 22.6822 1.48979   6
   2  -2  11 24.5942 1.94109   4
  -3   2 -11 2.09505 1.21203   2
  -3   2 -11 -0.2067 1.12868   1
   3  -2  11 2.52467 0.74050   6
   3  -2  11 1.51203 1.05995   4
  -4   2 -11 4.31549 1.41513   1
   4  -2  11 6.34699 1.32267   4
  -5   2 -11 2.19929 1.38934   1
   5  -2  11 -0.4621 1.25095   4
  -6   2 -11 136.337 4.11564   1
   6  -2  11 137.471 4.10636   4
   7   1 -11 263.261 6.43929   3
   6   1 -11 73.7118 3.31914   2
   6   1 -11 82.9950 3.61537   3
  -6  -1  11 75.1820 3.33352   4
   5   1 -11 60.0566 3.06268   2
   5   1 -11 61.8372 2.93815   3
  -5  -1  11 53.6169 2.82035   4
   4   1 -11 18.1744 1.62549   3
   4   1 -11 15.7158 1.51414   6
   4   1 -11 15.9551 1.76791   2
  -4  -1  11 17.2099 1.67165   4
   3   1 -11 512.157 8.23750   6
   3   1 -11 523.295 8.00160   3
   3   1 -11 520.811 8.72789   2
  -3  -1  11 508.590 8.28778   4
   2   1 -11 749.498 11.0350   6
   2   1 -11 733.114 11.3172   2
  -2  -1  11 739.439 10.9402   4
  -2  -1  11 740.157 11.0101   6
   1   1 -11 16.4749 1.64644   2
   1   1 -11 19.9372 1.60557   6
  -1  -1  11 21.2228 1.85439   6
  -1  -1  11 17.3964 1.50630   4
   0   1 -11 8.76908 1.44522   5
   0   1 -11 8.01392 1.26557   6
   0   1 -11 8.03473 1.38948   2
   0   1 -11 7.13049 0.98966   1
   0  -1  11 7.31368 1.25527   4
   0  -1  11 5.63587 1.14333   6
   0  -1  11 6.46794 1.18739   5
  -1   1 -11 13.8506 1.24127   1
  -1   1 -11 15.3230 1.47981   2
   1  -1  11 13.0934 1.24824   6
   1  -1  11 12.8117 1.33871   4
  -2   1 -11 410.278 6.68638   2
  -2   1 -11 415.815 6.63223   1
   2  -1  11 411.618 6.84135   4
   2  -1  11 401.720 6.42472   6
  -3   1 -11 911.613 12.9863   1
   3  -1  11 898.782 12.3708   6
   3  -1  11 908.208 13.1768   4
  -4   1 -11 104.110 3.19822   1
   4  -1  11 99.5457 3.16736   4
  -5   1 -11 109.044 3.54607   1
   5  -1  11 104.534 3.50072   4
  -6   1 -11 -0.3764 1.53069   1
   6  -1  11 -0.7350 1.37801   4
   7   0 -11 64.8112 3.68569   3
  -7   0  11 65.1208 3.32376   4
   6   0 -11 173.078 4.67461   2
   6   0 -11 172.398 4.77862   3
  -6   0  11 181.270 4.52039   4
   5   0 -11 46.8876 2.01357   6
   5   0 -11 49.7265 2.71193   3
   5   0 -11 43.1998 2.78435   2
  -5   0  11 46.9705 2.58562   4
   4   0 -11 5.49904 1.28891   3
   4   0 -11 3.69758 1.03915   6
   4   0 -11 3.53957 1.39844   2
  -4   0  11 7.59784 1.41768   4
   3   0 -11 26.7813 1.86068   6
   3   0 -11 22.4878 1.83574   2
  -3   0  11 25.7588 1.75442   4
  -3   0  11 26.6553 1.86761   3
   2   0 -11 75.3688 2.84705   2
   2   0 -11 74.8801 2.53890   6
   2   0 -11 76.9712 2.97494   5
  -2   0  11 75.1681 2.88247   5
  -2   0  11 74.6309 2.55745   6
  -2   0  11 77.4361 2.34953   3
  -2   0  11 70.3474 2.59982   4
   1   0 -11 21.1615 1.82543   6
   1   0 -11 23.8138 1.46022   1
   1   0 -11 20.5207 1.65879   2
  -1   0  11 23.2199 1.58882   3
  -1   0  11 20.3925 1.49536   4
  -1   0  11 22.2216 1.82162   6
   0   0 -11 224.697 4.89708   5
   0   0 -11 223.850 3.87607   1
   0   0 -11 222.343 4.45304   6
   0   0 -11 221.994 4.48574   2
   0   0  11 221.423 4.35868   6
   0   0  11 224.055 4.90613   5
   0   0  11 219.654 4.32862   4
  -1   0 -11 91.2510 2.71313   2
  -1   0 -11 92.2243 2.46429   1
   1   0  11 85.8671 2.64520   4
   1   0  11 89.9234 2.60696   6
  -2   0 -11 126.014 2.98777   2
  -2   0 -11 125.446 3.10393   1
   2   0  11 118.268 3.14963   4
   2   0  11 120.882 2.93730   6
  -3   0 -11 70.0374 2.66442   1
   3   0  11 67.3518 2.60715   4
   3   0  11 72.2787 2.14712   6
  -4   0 -11 86.7351 3.08371   1
   4   0  11 83.1020 2.08731   6
   4   0  11 89.7450 3.08779   4
  -5   0 -11 353.578 6.71912   1
   5   0  11 359.343 6.81056   4
  -6   0 -11 5.66841 1.68734   1
   6   0  11 5.07128 1.58938   4
   7  -1 -11 69.6257 3.64232   3
   7  -1 -11 65.1825 3.31440   2
  -7   1  11 69.6239 3.21131   4
   6  -1 -11 80.8066 3.43904   3
   6  -1 -11 83.5982 3.38548   2
  -6   1  11 79.1588 3.13526   4
   5  -1 -11 374.437 7.17858   2
   5  -1 -11 374.971 6.06094   6
   5  -1 -11 390.000 7.05282   3
  -5   1  11 375.998 6.72336   4
   4  -1 -11 450.417 8.04246   2
   4  -1 -11 456.934 7.28032   6
  -4   1  11 470.819 7.79373   3
  -4   1  11 466.358 7.56356   4
   3  -1 -11 302.272 5.96090   2
   3  -1 -11 311.309 5.44683   6
  -3   1  11 312.979 5.48762   4
  -3   1  11 302.765 5.53379   3
   2  -1 -11 530.441 8.70805   2
   2  -1 -11 541.025 8.43473   6
  -2   1  11 532.776 8.26095   4
  -2   1  11 538.858 8.50147   6
  -2   1  11 571.418 9.57611   5
  -2   1  11 550.166 8.32034   3
   1  -1 -11 609.324 8.57349   1
   1  -1 -11 624.792 9.43981   6
   1  -1 -11 613.024 9.51416   2
   1  -1 -11 612.300 10.0077   5
  -1   1  11 639.345 9.46076   6
  -1   1  11 616.653 9.15546   4
  -1   1  11 626.983 9.14966   3
   0  -1 -11 427.147 6.96388   2
   0  -1 -11 436.641 7.08579   6
   0  -1 -11 433.789 6.46682   1
   0   1  11 432.621 6.76545   3
   0   1  11 417.710 6.76180   4
   0   1  11 432.765 7.00103   6
   0   1  11 414.785 7.54369   5
  -1  -1 -11 1039.18 14.1299   2
  -1  -1 -11 1006.01 13.9873   1
   1   1  11 1017.65 14.2902   6
   1   1  11 1023.11 14.0833   3
   1   1  11 1006.80 14.1579   4
  -2  -1 -11 232.880 4.55021   1
   2   1  11 239.248 4.56376   6
   2   1  11 236.509 4.60784   4
  -3  -1 -11 3.67506 1.30472   1
   3   1  11 2.20176 1.19099   4
   3   1  11 3.07809 0.97480   6
  -4  -1 -11 17.6153 1.74775   1
   4   1  11 13.2856 1.55856   4
  -5  -1 -11 212.232 4.96429   1
   5   1  11 213.622 4.94698   4
  -6  -1 -11 278.394 7.78170   1
   6   1  11 303.466 6.39308   4
   7  -2 -11 149.960 4.57815   2
   7  -2 -11 151.703 4.82922   3
  -7   2  11 143.324 4.10979   4
   6  -2 -11 59.7729 3.18524   3
   6  -2 -11 60.5898 3.11480   2
  -6   2  11 61.7054 2.76963   4
   5  -2 -11 14.2867 1.74395   2
   5  -2 -11 14.9522 1.11766   6
  -5   2  11 17.8465 1.65405   4
  -5   2  11 19.8692 1.90560   3
   4  -2 -11 2.68740 1.30882   2
   4  -2 -11 2.58556 0.91919   6
  -4   2  11 1.84551 1.22502   3
  -4   2  11 1.17996 1.11089   4
   3  -2 -11 828.936 11.8848   6
   3  -2 -11 833.188 12.5258   2
  -3   2  11 831.298 11.8185   4
  -3   2  11 831.846 12.2441   3
   2  -2 -11 2627.53 34.7747   2
   2  -2 -11 2624.29 34.4036   6
  -2   2  11 2682.87 34.1754   4
  -2   2  11 2641.95 34.4852   3
   1  -2 -11 360.785 6.20341   6
   1  -2 -11 362.415 5.48275   1
   1  -2 -11 359.331 6.77078   5
   1  -2 -11 355.745 6.24544   2
  -1   2  11 360.590 6.16394   3
  -1   2  11 359.919 5.86973   4
  -1   2  11 354.295 6.20530   6
   0  -2 -11 92.7442 2.88451   6
   0  -2 -11 88.1505 2.42437   1
   0  -2 -11 93.2869 2.71600   2
   0   2  11 94.9589 2.87360   6
   0   2  11 91.5766 2.56737   4
   0   2  11 93.5938 2.90657   3
  -1  -2 -11 2.91109 0.94872   2
  -1  -2 -11 0.68351 1.02481   1
   1   2  11 2.20562 1.17657   3
   1   2  11 1.50375 0.97485   4
   1   2  11 4.74758 1.15659   6
  -2  -2 -11 544.627 8.50464   1
   2   2  11 542.912 8.65813   3
   2   2  11 542.369 8.53875   6
   2   2  11 542.983 8.38784   4
  -3  -2 -11 657.184 10.1329   1
   3   2  11 653.272 9.94028   6
   3   2  11 673.281 10.0546   4
   3   2  11 641.162 10.2601   3
  -4  -2 -11 94.0963 3.33574   1
   4   2  11 97.7001 3.19493   4
  -5  -2 -11 94.1433 3.60985   1
   5   2  11 94.4036 3.48839   4
   8  -3 -11 47.5621 3.45249   2
  -8   3  11 57.8050 3.03732   4
   7  -3 -11 265.597 6.19580   2
  -7   3  11 267.658 5.60298   4
  -7   3  11 277.444 6.49508   3
   6  -3 -11 731.603 11.8911   2
  -6   3  11 716.189 11.8764   3
  -6   3  11 733.434 11.0649   4
   5  -3 -11 185.739 4.82194   2
   5  -3 -11 192.942 3.30583   6
  -5   3  11 195.949 4.84390   3
  -5   3  11 194.202 4.14489   4
   4  -3 -11 7.31647 1.44944   2
   4  -3 -11 9.15883 1.04510   6
  -4   3  11 7.92930 1.52397   3
  -4   3  11 9.17572 1.26247   4
   3  -3 -11 13.8861 1.58153   2
   3  -3 -11 12.6469 1.28143   6
  -3   3  11 14.8545 1.63490   3
  -3   3  11 9.55177 1.22329   4
   2  -3 -11 231.819 4.81307   2
   2  -3 -11 217.648 4.46046   6
  -2   3  11 227.009 4.83035   3
  -2   3  11 233.829 4.19706   4
   1  -3 -11 355.100 5.62247   1
   1  -3 -11 357.674 6.26474   2
   1  -3 -11 362.293 6.27529   6
  -1   3  11 352.995 6.41578   3
  -1   3  11 359.982 6.36405   6
  -1   3  11 355.792 5.74264   4
   0  -3 -11 132.188 3.44387   6
   0  -3 -11 132.334 3.06978   1
   0  -3 -11 131.322 3.19998   2
   0   3  11 126.684 3.58526   3
   0   3  11 128.916 2.94459   4
   0   3  11 132.284 3.46189   6
  -1  -3 -11 50.8373 2.32198   1
   1   3  11 53.8795 2.08548   4
   1   3  11 59.1313 2.71989   3
   1   3  11 52.0745 2.39581   6
  -2  -3 -11 162.541 3.93044   1
   2   3  11 169.411 3.96514   6
   2   3  11 163.440 4.22053   3
   2   3  11 170.948 3.70370   4
  -3  -3 -11 710.452 10.9350   1
   3   3  11 699.374 10.6370   4
   3   3  11 709.116 11.3148   3
  -4  -3 -11 180.733 4.58448   1
   4   3  11 174.243 4.82920   3
   4   3  11 179.973 4.29185   4
   5   3  11 23.5269 2.26821   4
   8  -4 -11 50.5641 3.77561   2
   7  -4 -11 0.97885 1.61770   2
  -7   4  11 1.77401 1.71872   3
   6  -4 -11 86.6194 3.61684   2
  -6   4  11 81.4105 3.70539   3
   5  -4 -11 321.221 6.61661   2
  -5   4  11 314.841 6.62190   3
   4  -4 -11 121.140 2.70493   6
   4  -4 -11 122.921 3.81880   2
  -4   4  11 118.053 3.81146   3
   3  -4 -11 156.794 3.50612   6
   3  -4 -11 166.860 4.21335   2
  -3   4  11 167.767 4.34941   3
   2  -4 -11 178.935 3.90762   6
   2  -4 -11 177.034 4.24835   2
  -2   4  11 179.750 4.46522   3
   1  -4 -11 174.264 3.99983   2
   1  -4 -11 177.645 4.03016   6
   1  -4 -11 171.859 3.55720   1
  -1   4  11 183.185 4.47904   3
   0  -4 -11 443.642 7.60236   2
   0  -4 -11 458.695 7.74106   6
   0  -4 -11 459.022 7.27477   1
   0   4  11 453.945 7.99708   3
   0   4  11 459.357 7.77453   6
  -1  -4 -11 339.149 6.07495   1
   1   4  11 340.717 6.70681   3
   1   4  11 341.022 6.37698   6
  -2  -4 -11 1.77727 1.28413   1
   2   4  11 0.61797 1.39868   3
   2   4  11 2.94649 1.24495   6
  -3  -4 -11 3.58944 1.45302   1
   3   4  11 4.94486 1.64075   3
  -4  -4 -11 53.9870 3.14239   1
   4   4  11 49.6213 3.36302   3
   7  -5 -11 3.15822 1.72991   2
  -7   5  11 4.57947 1.93089   3
   6  -5 -11 8.20623 1.79587   2
  -6   5  11 11.1428 2.00600   3
   5  -5 -11 0.39245 1.43469   2
  -5   5  11 3.98179 1.66202   3
   4  -5 -11 88.2777 3.44550   2
   4  -5 -11 83.8802 2.20542   6
  -4   5  11 85.7020 3.63449   3
   3  -5 -11 427.505 7.61493   2
   3  -5 -11 412.002 6.71018   6
  -3   5  11 411.526 7.74638   3
   2  -5 -11 428.120 7.38243   2
   2  -5 -11 412.524 7.00629   6
  -2   5  11 414.950 7.76443   3
   1  -5 -11 91.8576 2.97094   2
   1  -5 -11 82.6909 2.61243   1
   1  -5 -11 90.5877 2.94830   6
  -1   5  11 84.5764 3.50650   3
   0  -5 -11 1.34412 1.15783   1
   0  -5 -11 2.02693 1.21345   6
   0   5  11 1.23003 1.60065   3
  -1  -5 -11 82.0463 3.03047   1
   1   5  11 85.2838 3.14231   6
   1   5  11 89.9886 3.73141   3
  -2  -5 -11 120.702 3.70438   1
   2   5  11 123.610 4.31288   3
  -3  -5 -11 22.1400 2.08180   1
   3   5  11 18.0496 2.27174   3
   7  -6 -11 153.104 5.05026   2
  -7   6  11 153.331 5.51813   3
   6  -6 -11 183.083 5.29328   2
  -6   6  11 190.130 5.55299   3
   5  -6 -11 13.4011 1.94535   2
  -5   6  11 12.2413 2.06540   3
   4  -6 -11 22.0226 2.12175   2
  -4   6  11 26.7102 2.36715   3
   3  -6 -11 146.975 4.18118   2
  -3   6  11 147.501 4.61040   3
   2  -6 -11 711.465 11.0656   2
  -2   6  11 684.438 11.5770   3
   1  -6 -11 216.147 4.45437   1
  -1   6  11 209.870 5.44202   3
   0  -6 -11 19.9886 1.76614   1
   0   6  11 26.5706 2.53189   3
  -1  -6 -11 55.2685 2.93106   1
   1   6  11 56.3119 3.46612   3
  -2  -6 -11 102.308 3.73404   1
   2   6  11 87.7875 4.15475   3
   6  -7 -11 343.248 7.52349   2
  -6   7  11 331.164 7.69097   3
   5  -7 -11 369.988 7.66359   2
  -5   7  11 353.741 7.80690   3
   4  -7 -11 83.1043 3.61566   2
  -4   7  11 88.6932 4.13011   3
   3  -7 -11 76.9044 3.38481   2
  -3   7  11 77.3812 3.96201   3
   2  -7 -11 12.6683 1.66013   2
  -2   7  11 12.3912 2.19181   3
   1  -7 -11 169.158 4.18543   1
  -1   7  11 173.242 5.25789   3
   0  -7 -11 184.170 4.53786   1
[truncated: 1,192,165 more chars]
