# Supplementary material for: Crystal structures of two coordination isomers of copper(II) 4-sulfo­benzoic acid hexa­hydrate and two mixed silver/potassium 4-sulfo­benzoic acid salts
Source: Acta Crystallogr E Crystallogr Commun. 2019 Oct 31;75(Pt 11):1801–7. doi: 10.1107/S2056989019014610 (PMC6829707; doi:10.1107/S2056989019014610)
Supplement: Supplementary file 2 [file e-75-01801-Isup2.hkl]

data_I                                                            
_shelx_title ' mo_pg_2_0m_a.res in P-1'                                         
_shelx_refln_list_code          4                                               
_shelx_F_calc_maximum       94.82                                               
_exptl_crystal_F_000       295.00                                               
_reflns_d_resolution_high  0.6518                                               
                                                                                
loop_                                                                           
 _space_group_symop_operation_xyz                                               
 'x, y, z'                                                                      
 '-x, -y, -z'                                                                   
                                                                                
_cell_length_a     6.1907                                                       
_cell_length_b     7.2010                                                       
_cell_length_c    12.4919                                                       
_cell_angle_alpha  90.310                                                       
_cell_angle_beta   94.587                                                       
_cell_angle_gamma 111.087                                                       
                                                                                
_shelx_F_squared_multiplier     1.000                                           
                                                                                
loop_                                                                           
 _refln_index_h                                                                 
 _refln_index_k                                                                 
 _refln_index_l                                                                 
 _refln_F_squared_calc                                                          
 _refln_F_squared_meas                                                          
 _refln_F_squared_sigma                                                         
 _refln_observed_status                                                         
   1   0   0       5448.14       5554.21        70.24 o                         
   2   0   0         36.40         31.39         0.26 o                         
   3   0   0         28.25         49.62         0.38 o                         
   4   0   0       1017.65       1004.75         4.47 o                         
   5   0   0       2352.62       2328.23        30.87 o                         
   6   0   0        229.67        228.88         3.44 o                         
   7   0   0          0.89          0.59         0.84 o                         
   8   0   0          0.76         -0.11         1.00 o                         
  -8   1   0        117.95        122.78         2.72 o                         
  -7   1   0          1.73          3.03         0.87 o                         
  -6   1   0         20.21         17.44         0.82 o                         
  -5   1   0         18.96         16.87         0.63 o                         
  -4   1   0       2532.08       2634.25        12.01 o                         
  -3   1   0        336.46        329.21         1.62 o                         
  -2   1   0         31.52         19.25         0.29 o                         
  -1   1   0        116.03         99.95         0.86 o                         
   0   1   0        262.51        240.84         1.04 o                         
   1   1   0       2018.63       2037.43         8.12 o                         
   2   1   0          2.84          4.78         0.19 o                         
   3   1   0        122.74        101.97         0.61 o                         
   4   1   0          2.16          3.27         0.42 o                         
   5   1   0        651.92        642.16         4.97 o                         
   6   1   0         94.72         97.25         2.16 o                         
   7   1   0         77.66         77.87         2.22 o                         
   8   1   0         52.80         50.45         2.18 o                         
  -9   2   0          1.41          1.99         1.58 o                         
  -8   2   0        352.27        359.14         4.87 o                         
  -7   2   0        349.35        350.40         4.46 o                         
  -6   2   0         56.64         51.70         1.31 o                         
  -5   2   0         63.51         54.53         0.85 o                         
  -4   2   0        501.25        526.76         3.94 o                         
  -3   2   0       4021.33       4313.91        28.14 o                         
  -2   2   0        734.06        670.51         4.38 o                         
  -1   2   0          2.67          3.57         0.19 o                         
   0   2   0       4863.05       5173.32        24.19 o                         
   1   2   0       1610.36       1646.51         8.90 o                         
   2   2   0       1556.03       1576.20         6.13 o                         
   3   2   0        599.98        605.02         2.58 o                         
   4   2   0        675.66        674.09         4.77 o                         
   5   2   0          2.41          3.33         0.71 o                         
   6   2   0        103.01        110.71         1.79 o                         
   7   2   0        105.57        111.11         2.63 o                         
  -9   3   0         38.42         39.32         2.02 o                         
  -8   3   0         13.68         16.08         1.95 o                         
  -7   3   0          0.93          2.50         0.78 o                         
  -6   3   0          3.17          5.99         0.51 o                         
  -5   3   0        801.74        800.12         5.51 o                         
  -4   3   0         78.92        105.13         1.08 o                         
  -3   3   0        201.61        236.94         1.82 o                         
  -2   3   0        120.50        141.30         0.79 o                         
  -1   3   0         57.04         99.93         0.57 o                         
   0   3   0       3776.81       3804.92        17.38 o                         
   1   3   0         52.56         43.32         1.39 o                         
   2   3   0          1.16          1.66         0.20 o                         
   3   3   0         55.87         55.10         0.72 o                         
   4   3   0        174.70        180.71         1.80 o                         
   5   3   0        337.70        341.34         2.91 o                         
   6   3   0        128.07        129.51         2.65 o                         
   7   3   0          3.41          3.31         1.10 o                         
  -9   4   0        367.07        377.84         5.16 o                         
  -8   4   0         77.04         75.54         2.15 o                         
  -7   4   0          3.73          3.78         0.79 o                         
  -6   4   0        238.73        244.19         2.20 o                         
  -5   4   0        194.46        200.02         1.82 o                         
  -4   4   0       1574.32       1522.79         8.88 o                         
  -3   4   0          7.74          2.96         0.17 o                         
  -2   4   0        135.92        148.97         0.90 o                         
  -1   4   0        983.99       1014.11         4.39 o                         
   0   4   0       2588.47       2757.66        10.77 o                         
   1   4   0        940.40        962.85         4.45 o                         
   2   4   0        165.31        150.51         1.00 o                         
   3   4   0         85.28         84.98         1.60 o                         
   4   4   0          1.21          2.13         0.49 o                         
   5   4   0        298.32        299.76         3.21 o                         
   6   4   0         72.75         69.92         2.18 o                         
  -9   5   0         11.48         12.68         1.66 o                         
  -8   5   0        371.26        363.96         4.70 o                         
  -7   5   0        396.65        375.17         3.88 o                         
  -6   5   0        151.81        143.23         1.60 o                         
  -5   5   0          3.08          2.57         0.42 o                         
  -4   5   0        244.97        259.89         2.47 o                         
  -3   5   0       1255.79       1323.11        10.52 o                         
  -2   5   0        371.45        381.14         1.79 o                         
  -1   5   0        450.07        465.48         2.18 o                         
   0   5   0        310.25        325.40         1.78 o                         
   1   5   0        223.35        231.20         1.91 o                         
   2   5   0        449.44        444.92         3.09 o                         
   3   5   0        327.86        321.14         2.77 o                         
   4   5   0         88.69         85.96         1.37 o                         
   5   5   0         10.16         10.57         1.06 o                         
  -7   6   0        286.60        295.00         4.04 o                         
  -6   6   0        203.04        198.42         2.35 o                         
  -5   6   0        867.45        840.67         6.90 o                         
  -4   6   0         16.25         19.08         0.78 o                         
  -3   6   0        356.57        368.00         3.41 o                         
  -2   6   0        720.63        700.61         4.91 o                         
  -1   6   0        360.45        355.62         2.85 o                         
   0   6   0        481.28        465.18         3.58 o                         
   1   6   0         20.62         21.55         0.74 o                         
   2   6   0          6.57          6.34         0.62 o                         
   3   6   0         14.45         13.85         0.85 o                         
   4   6   0        240.18        242.94         3.62 o                         
   5   6   0         99.64        104.22         4.05 o                         
  -7   7   0        186.42        176.26         4.41 o                         
  -6   7   0         39.59         38.91         1.63 o                         
  -5   7   0        322.79        327.47         3.33 o                         
  -4   7   0        400.33        387.63         3.72 o                         
  -3   7   0         38.98         38.00         1.53 o                         
  -2   7   0          3.26          3.47         0.45 o                         
  -1   7   0         60.47         59.61         1.10 o                         
   0   7   0        858.05        864.69         6.19 o                         
   1   7   0        261.56        256.86         2.87 o                         
   2   7   0         33.53         32.82         1.51 o                         
   3   7   0         29.47         28.47         1.52 o                         
   4   7   0         54.73         53.75         2.10 o                         
  -8   8   0        255.77        250.06         5.83 o                         
  -7   8   0         17.53         18.80         1.95 o                         
  -6   8   0         74.40         72.76         2.86 o                         
  -5   8   0         16.09         20.32         1.40 o                         
  -4   8   0        237.10        231.92         2.75 o                         
  -3   8   0        115.42        112.71         1.85 o                         
  -2   8   0          7.29          7.70         0.56 o                         
  -1   8   0        103.54        104.75         1.49 o                         
   0   8   0          1.68          0.96         0.55 o                         
   1   8   0        163.22        163.57         2.90 o                         
   2   8   0        269.31        268.22         3.93 o                         
   3   8   0        203.87        194.94         4.61 o                         
  -7   9   0        254.16        250.66         6.01 o                         
  -6   9   0         26.78         25.76         2.10 o                         
  -5   9   0         79.82         80.92         2.18 o                         
  -4   9   0          4.63          2.43         1.18 o                         
  -3   9   0         50.44         50.74         2.08 o                         
  -2   9   0        129.81        131.06         2.14 o                         
  -1   9   0        277.59        275.78         3.23 o                         
   0   9   0         69.83         64.73         2.03 o                         
   1   9   0          2.85          3.46         1.45 o                         
   2   9   0          5.05          3.45         1.74 o                         
  -6  10   0          8.49         12.63         1.59 o                         
  -5  10   0        189.88        197.19         3.49 o                         
  -4  10   0        181.61        183.29         3.31 o                         
  -3  10   0          0.65          1.27         0.97 o                         
  -2  10   0          0.52         -0.78         1.32 o                         
  -1  10   0         18.24         19.56         1.81 o                         
   1 -10   1         46.82         47.66         2.80 o                         
   2 -10   1         38.64         39.65         2.62 o                         
   3 -10   1          0.63          1.18         1.25 o                         
   4 -10   1        106.41        109.80         2.65 o                         
   5 -10   1        105.60        106.87         2.65 o                         
   6 -10   1         71.09         77.41         3.07 o                         
  -2  -9   1        489.13        473.37         8.79 o                         
  -1  -9   1          7.41          6.72         1.08 o                         
   0  -9   1          9.04          9.07         1.12 o                         
   1  -9   1         13.42         11.96         1.67 o                         
   2  -9   1        186.00        189.31         5.16 o                         
   3  -9   1        512.22        499.75        10.34 o                         
   4  -9   1          3.71          4.97         0.97 o                         
   5  -9   1         25.94         22.84         1.33 o                         
   6  -9   1          5.50          7.14         1.09 o                         
   7  -9   1        110.84        103.36         3.95 o                         
  -3  -8   1         26.74         27.74         1.51 o                         
  -2  -8   1         25.58         22.52         1.32 o                         
  -1  -8   1        292.55        288.01         3.95 o                         
   0  -8   1         28.13         27.62         1.01 o                         
   1  -8   1         50.31         48.35         1.41 o                         
   2  -8   1          0.66          1.05         0.49 o                         
   3  -8   1         36.68         37.88         1.57 o                         
   4  -8   1        221.97        221.54         3.29 o                         
   5  -8   1         94.70        103.43         2.25 o                         
   6  -8   1          4.84          5.68         1.00 o                         
   7  -8   1         59.57         59.33         2.07 o                         
   8  -8   1         43.81         50.60         3.04 o                         
  -4  -7   1         22.10         27.18         1.47 o                         
  -3  -7   1         37.95         38.32         2.55 o                         
  -2  -7   1         33.70         34.24         1.26 o                         
  -1  -7   1        165.12        166.23         1.91 o                         
   0  -7   1       1013.40       1019.85         7.14 o                         
   1  -7   1        335.43        334.43         3.33 o                         
   2  -7   1         66.84         64.77         1.04 o                         
   3  -7   1         75.90         70.54         1.40 o                         
   4  -7   1        279.81        287.69         3.00 o                         
   5  -7   1        276.85        272.69         3.63 o                         
   6  -7   1        287.52        290.04         3.85 o                         
   7  -7   1         66.14         67.78         2.73 o                         
  -5  -6   1         20.74         20.65         2.32 o                         
  -4  -6   1        180.81        174.05         3.64 o                         
  -3  -6   1        475.78        479.68         4.55 o                         
  -2  -6   1        824.74        829.34         6.03 o                         
  -1  -6   1         31.17         32.22         0.83 o                         
   0  -6   1          3.15          4.72         0.50 o                         
   1  -6   1         22.46         20.99         0.75 o                         
   2  -6   1        330.73        317.17         2.52 o                         
   3  -6   1        787.74        765.06         6.25 o                         
   4  -6   1          3.50          2.67         0.73 o                         
   5  -6   1          7.91          8.21         0.66 o                         
   6  -6   1        127.25        122.31         2.11 o                         
   7  -6   1        566.86        563.89         9.09 o                         
  -5  -5   1          9.13         11.30         2.08 o                         
  -4  -5   1         92.19         86.93         1.37 o                         
  -3  -5   1        666.53        666.06         4.92 o                         
  -2  -5   1        796.25        795.23         4.58 o                         
  -1  -5   1       1189.56       1203.19         5.49 o                         
   0  -5   1         27.67         31.67         0.48 o                         
   1  -5   1         63.72         70.08         0.57 o                         
   2  -5   1        351.45        363.66         1.81 o                         
   3  -5   1       1330.82       1305.75         6.44 o                         
   4  -5   1        261.30        248.13         2.07 o                         
   5  -5   1          3.05          4.28         0.44 o                         
   6  -5   1         43.79         39.79         0.93 o                         
   7  -5   1          0.80          2.02         0.59 o                         
   8  -5   1        328.56        341.73         6.18 o                         
   9  -5   1        135.57        138.63         3.88 o                         
  -6  -4   1        242.79        247.13        10.61 o                         
  -5  -4   1        824.43        842.24         8.91 o                         
  -4  -4   1          9.22          8.80         0.80 o                         
  -3  -4   1        147.25        147.63         2.38 o                         
  -2  -4   1          5.73          7.96         0.32 o                         
  -1  -4   1       1933.66       1946.05         8.40 o                         
   0  -4   1       1613.51       1623.38         7.67 o                         
   1  -4   1        400.74        374.83         1.73 o                         
   2  -4   1        378.01        392.70         1.97 o                         
   3  -4   1         29.03         28.20         0.34 o                         
   4  -4   1       2024.39       1986.96        12.78 o                         
   5  -4   1        774.17        779.84         5.42 o                         
   6  -4   1        136.48        154.82         1.64 o                         
   7  -4   1          8.45          9.83         0.91 o                         
   8  -4   1         22.78         24.31         1.33 o                         
   9  -4   1        250.90        258.12         5.54 o                         
  -7  -3   1         14.38         15.61         1.37 o                         
  -6  -3   1         15.17         14.71         1.82 o                         
  -5  -3   1        352.39        348.83         4.76 o                         
  -4  -3   1        257.25        257.43         2.37 o                         
  -3  -3   1         18.08         19.96         0.53 o                         
  -2  -3   1        802.35        857.47         4.07 o                         
  -1  -3   1        172.09        173.53         0.97 o                         
   0  -3   1       2095.15       2089.66         8.61 o                         
   1  -3   1         20.59          7.54         0.32 o                         
   2  -3   1         71.93         65.77         0.48 o                         
   3  -3   1       1539.54       1630.05        10.43 o                         
   4  -3   1        586.51        619.28         4.28 o                         
   5  -3   1        186.48        161.14         1.55 o                         
   6  -3   1        354.71        311.81         3.04 o                         
   7  -3   1        338.62        327.08         4.20 o                         
   8  -3   1         25.46         23.97         1.34 o                         
   9  -3   1          0.65         -0.27         1.61 o                         
  -7  -2   1          1.31          2.98         1.02 o                         
  -6  -2   1        135.45        131.91         1.76 o                         
  -5  -2   1         14.02         12.98         0.57 o                         
  -4  -2   1        172.64        170.48         2.03 o                         
  -3  -2   1        464.36        427.09         1.92 o                         
  -2  -2   1        674.72        648.60         2.68 o                         
  -1  -2   1       2536.15       2645.01        10.51 o                         
   0  -2   1        940.49        965.00         3.75 o                         
   1  -2   1          3.95          4.82         0.18 o                         
   2  -2   1         14.60         21.73         0.42 o                         
   3  -2   1       3166.88       3116.16        20.38 o                         
   4  -2   1        678.57        680.33         4.63 o                         
   5  -2   1         43.24         39.36         0.77 o                         
   6  -2   1          1.87          1.86         0.52 o                         
   7  -2   1        198.49        193.53         3.06 o                         
   8  -2   1        604.66        621.22         7.29 o                         
   9  -2   1        165.82        172.77         4.92 o                         
  -8  -1   1          2.14          3.35         1.31 o                         
  -7  -1   1         33.84         34.42         1.83 o                         
  -6  -1   1        180.22        182.22         2.95 o                         
  -5  -1   1        666.57        672.45         4.74 o                         
  -4  -1   1         94.76         98.82         1.11 o                         
  -3  -1   1         29.48         24.39         0.40 o                         
  -2  -1   1        852.34       1021.11         4.19 o                         
  -1  -1   1       3456.51       3327.32        14.49 o                         
   0  -1   1       2663.50       2610.26        14.74 o                         
   1  -1   1         52.62         44.09         0.29 o                         
   2  -1   1        837.51        929.03         4.24 o                         
   3  -1   1       1138.81       1382.79         6.30 o                         
   4  -1   1        633.23        579.32         2.79 o                         
   5  -1   1        396.96        433.86         3.80 o                         
   6  -1   1         81.29         61.28         2.02 o                         
   7  -1   1         54.20         51.20         3.49 o                         
   8  -1   1         32.29         32.77         1.84 o                         
  -8   0   1         12.27         15.65         2.08 o                         
  -7   0   1         31.81         36.04         1.69 o                         
  -6   0   1          0.85          0.69         0.73 o                         
  -5   0   1       1155.14       1148.44        14.28 o                         
  -4   0   1       1412.12       1424.45         6.56 o                         
  -3   0   1         13.81          7.45         0.20 o                         
  -2   0   1        115.26        124.28         0.62 o                         
  -1   0   1        988.86       1074.15         4.73 o                         
   0   0   1       1493.52       1513.43         9.85 o                         
   1   0   1       2944.05       2925.73        12.57 o                         
   2   0   1        373.89        359.25         1.53 o                         
   3   0   1         11.55         13.90         0.27 o                         
   4   0   1        631.44        636.56         3.62 o                         
   5   0   1        793.39        786.82         6.39 o                         
   6   0   1        536.03        539.15         4.78 o                         
   7   0   1         28.96         32.24         1.67 o                         
   8   0   1          1.44          2.40         1.04 o                         
  -8   1   1        296.81        297.51         4.35 o                         
  -7   1   1         83.58         81.12         2.08 o                         
  -6   1   1        309.14        293.79         3.80 o                         
  -5   1   1          2.86          2.25         0.33 o                         
  -4   1   1        377.46        379.37         1.92 o                         
  -3   1   1        675.52        654.49         2.87 o                         
  -2   1   1       1685.21       1611.28         7.44 o                         
  -1   1   1          5.44          4.67         0.15 o                         
   0   1   1          5.88          2.77         0.15 o                         
   1   1   1        188.79        186.68         0.83 o                         
   2   1   1        727.53        712.58         3.00 o                         
   3   1   1       1845.11       1928.65         7.86 o                         
   4   1   1         95.73        101.13         0.96 o                         
   5   1   1          2.45          1.69         0.35 o                         
   6   1   1         61.84         55.27         1.31 o                         
   7   1   1         66.89         65.23         2.06 o                         
   8   1   1        107.23        114.23         2.83 o                         
  -9   2   1          6.43          4.01         1.23 o                         
  -8   2   1         70.95         71.63         2.15 o                         
  -7   2   1        246.40        247.75         3.57 o                         
  -6   2   1        689.74        680.62         7.14 o                         
  -5   2   1        245.52        220.86         1.63 o                         
  -4   2   1         19.46          9.31         0.51 o                         
  -3   2   1        942.95       1048.64         6.81 o                         
  -2   2   1       1647.59       1700.34         7.78 o                         
   0   2   1       6796.63       7134.08        28.99 o                         
   1   2   1        352.98        398.28         1.77 o                         
   2   2   1        645.34        612.63         2.55 o                         
   3   2   1        752.50        743.32         3.45 o                         
   4   2   1        776.24        772.70         5.39 o                         
   5   2   1        457.76        453.60         3.51 o                         
   6   2   1          2.57          3.12         0.64 o                         
   7   2   1         63.50         66.52         2.93 o                         
  -9   3   1        187.42        196.84         3.57 o                         
  -8   3   1          7.78          8.81         2.27 o                         
  -7   3   1         24.89         25.81         1.40 o                         
  -6   3   1          5.48          4.33         0.57 o                         
  -5   3   1        821.07        851.24         5.82 o                         
  -4   3   1        835.46        850.01         5.70 o                         
  -3   3   1          8.26          7.56         0.60 o                         
  -2   3   1          6.22          5.60         0.20 o                         
  -1   3   1        164.12        123.22         0.69 o                         
   0   3   1       1108.92       1066.07         4.40 o                         
   1   3   1       1052.53       1007.84         4.26 o                         
   2   3   1          1.17          3.38         0.21 o                         
   3   3   1        114.59        122.18         1.12 o                         
   4   3   1        113.39        116.68         1.40 o                         
   5   3   1        302.45        307.75         2.76 o                         
   6   3   1        200.19        201.12         3.34 o                         
   7   3   1          7.91          9.77         1.22 o                         
  -9   4   1        110.23        116.13         2.71 o                         
  -8   4   1        132.36        136.63         2.67 o                         
  -7   4   1         29.33         27.55         1.37 o                         
  -6   4   1        115.32        109.27         1.89 o                         
  -5   4   1        231.81        245.02         2.09 o                         
  -4   4   1       1031.10       1119.71         7.41 o                         
  -3   4   1        708.51        697.46         4.86 o                         
  -2   4   1        297.47        257.31         1.51 o                         
  -1   4   1        683.83        833.57         3.54 o                         
   1   4   1        872.74        859.24         5.24 o                         
   2   4   1        773.49        804.61         3.61 o                         
   3   4   1        392.17        387.85         3.10 o                         
   4   4   1         97.70         99.84         1.39 o                         
   5   4   1         17.41         19.81         0.93 o                         
   6   4   1        228.58        230.04         9.07 o                         
  -9   5   1         39.66         38.58         2.94 o                         
  -8   5   1         13.17         16.56         2.46 o                         
  -7   5   1         97.23        102.15         1.71 o                         
  -6   5   1        580.67        568.75         3.85 o                         
  -5   5   1          6.87          9.02         0.49 o                         
  -4   5   1        600.10        645.08         3.61 o                         
  -3   5   1          1.23          2.14         0.30 o                         
  -2   5   1        424.56        419.36         1.96 o                         
  -1   5   1        992.15       1024.79         4.62 o                         
   0   5   1          1.43          1.60         0.27 o                         
   1   5   1        379.24        380.40         2.25 o                         
   2   5   1         51.77         58.50         1.01 o                         
   3   5   1        515.65        527.60         4.74 o                         
   4   5   1        137.31        133.86         2.00 o                         
   5   5   1          7.54          7.14         1.01 o                         
  -8   6   1          3.08          6.06         1.46 o                         
  -7   6   1         70.09         69.37         1.98 o                         
  -6   6   1        227.96        230.49         2.59 o                         
  -5   6   1        636.09        618.45         5.32 o                         
  -4   6   1         53.82         46.32         1.13 o                         
  -3   6   1          7.34          6.63         1.01 o                         
  -2   6   1        503.98        514.49         3.81 o                         
  -1   6   1       2384.72       2458.29        15.86 o                         
   0   6   1        885.52        916.19        10.26 o                         
   1   6   1        107.52        102.62         1.24 o                         
   2   6   1          1.12          1.18         0.52 o                         
   3   6   1         83.55         85.42         1.68 o                         
   4   6   1        186.52        182.39         3.11 o                         
   5   6   1        115.91        118.26         5.74 o                         
  -8   7   1         95.67         88.32         4.11 o                         
  -7   7   1          7.31          8.46         1.06 o                         
  -6   7   1          1.02          2.39         0.64 o                         
  -5   7   1        512.68        510.80         4.67 o                         
  -4   7   1        976.77        981.81         8.00 o                         
  -3   7   1         59.31         61.98         1.33 o                         
  -2   7   1         24.38         21.29         1.49 o                         
  -1   7   1          1.07          1.85         0.63 o                         
   0   7   1        259.00        251.75         2.39 o                         
   1   7   1        384.72        382.57         3.82 o                         
   2   7   1         40.81         39.30         1.34 o                         
   3   7   1          1.25          1.87         0.91 o                         
   4   7   1         29.82         26.54         3.65 o                         
  -8   8   1        140.68        139.88         4.47 o                         
  -7   8   1         91.81         92.74         3.59 o                         
  -6   8   1        241.68        236.57         2.98 o                         
  -5   8   1        164.57        163.66         2.77 o                         
  -4   8   1        160.55        155.13         2.65 o                         
  -3   8   1        217.91        212.00         2.69 o                         
  -2   8   1        124.50        129.12         1.58 o                         
  -1   8   1        106.25        102.41         1.49 o                         
   0   8   1        170.85        163.14         2.00 o                         
   1   8   1          0.67         -0.30         1.21 o                         
   2   8   1         13.23         12.48         2.22 o                         
   3   8   1        109.98        108.68         2.63 o                         
  -7   9   1         12.23         12.22         1.97 o                         
  -6   9   1         83.02         87.28         2.25 o                         
  -5   9   1         32.69         34.46         2.05 o                         
  -4   9   1          1.40          1.19         0.75 o                         
  -3   9   1          3.04          5.33         0.81 o                         
  -2   9   1         57.86         56.00         2.25 o                         
  -1   9   1        294.10        297.85         3.62 o                         
   0   9   1        121.62        123.75         2.62 o                         
   1   9   1          8.65          8.89         1.19 o                         
  -6  10   1          1.97          3.78         1.34 o                         
  -5  10   1        114.74        118.67         2.71 o                         
  -4  10   1        255.47        259.16         4.00 o                         
  -3  10   1         55.92         58.19         2.10 o                         
  -2  10   1          6.95          7.64         1.12 o                         
  -1  10   1          3.22          4.02         2.29 o                         
   0  10   1        101.99         97.48         3.96 o                         
   1 -10   2          7.15          5.96         1.14 o                         
   2 -10   2        102.34        104.34         3.64 o                         
   3 -10   2          1.19         -0.01         0.98 o                         
   4 -10   2         10.75          9.72         1.21 o                         
   5 -10   2          1.48          3.10         1.08 o                         
   6 -10   2         53.82         51.90         2.78 o                         
  -2  -9   2        318.18        315.88         7.03 o                         
  -1  -9   2        201.29        196.08         4.48 o                         
   0  -9   2         64.84         60.89         3.36 o                         
   1  -9   2         47.76         47.94         2.49 o                         
   2  -9   2        156.96        156.03         2.88 o                         
   3  -9   2        567.12        560.17         6.53 o                         
   4  -9   2        277.29        276.47         5.33 o                         
   5  -9   2          5.89          6.13         1.04 o                         
   6  -9   2          5.38          6.02         1.12 o                         
   7  -9   2         98.50         90.62         2.42 o                         
  -3  -8   2         20.30         18.44         1.32 o                         
  -2  -8   2          0.67          0.07         0.87 o                         
  -1  -8   2        130.94        124.31         2.44 o                         
   0  -8   2        231.76        231.76         2.76 o                         
   1  -8   2        154.41        154.83         1.91 o                         
   2  -8   2         12.99         12.85         0.86 o                         
   3  -8   2         68.01         67.75         3.69 o                         
   4  -8   2        120.21        121.85         2.41 o                         
   5  -8   2        244.80        244.09         5.21 o                         
   6  -8   2        129.00        122.65         2.51 o                         
   7  -8   2         25.02         22.75         1.32 o                         
  -4  -7   2        272.67        269.48         6.20 o                         
  -3  -7   2        583.36        574.37         6.54 o                         
  -2  -7   2         87.72         89.78         1.86 o                         
  -1  -7   2          3.83          2.99         0.56 o                         
   0  -7   2         37.96         34.52         0.97 o                         
   1  -7   2        280.32        274.00         2.43 o                         
   2  -7   2        614.12        609.80         4.45 o                         
   3  -7   2         93.24         90.72         1.72 o                         
   4  -7   2         17.30         17.50         1.03 o                         
   5  -7   2        217.95        219.08         3.17 o                         
   6  -7   2        297.29        292.28         3.90 o                         
   7  -7   2        182.24        186.24         3.03 o                         
  -5  -6   2         22.92         22.84         2.31 o                         
  -4  -6   2         68.35         65.68         2.38 o                         
  -3  -6   2          6.12          9.69         0.78 o                         
  -2  -6   2        662.65        668.55         5.02 o                         
  -1  -6   2        145.33        146.21         1.58 o                         
   0  -6   2        198.78        198.29         1.91 o                         
   1  -6   2         72.28         77.00         2.16 o                         
   2  -6   2        240.32        240.06         2.22 o                         
   3  -6   2        664.71        645.28         9.54 o                         
   4  -6   2        240.67        235.55         2.49 o                         
   5  -6   2        222.85        218.04         3.39 o                         
   6  -6   2         65.88         63.51         1.67 o                         
   7  -6   2         69.43         72.31         1.86 o                         
  -6  -5   2        457.17        473.58        10.72 o                         
  -5  -5   2        116.85        119.57         3.52 o                         
  -4  -5   2        148.24        146.14         1.76 o                         
  -3  -5   2         95.49        105.69         1.40 o                         
  -2  -5   2        470.59        467.87         2.93 o                         
  -1  -5   2       1755.18       1839.03         8.53 o                         
   0  -5   2        742.48        783.66         3.72 o                         
   1  -5   2          1.11          1.11         0.20 o                         
   2  -5   2         24.23         25.81         0.35 o                         
   3  -5   2        871.98        887.87         4.86 o                         
   4  -5   2        651.34        640.56         5.49 o                         
   5  -5   2         79.84         80.59         1.12 o                         
   6  -5   2         15.80         16.88         0.77 o                         
   7  -5   2         87.98         79.91         1.77 o                         
   8  -5   2         34.89         32.40         2.17 o                         
   9  -5   2        178.49        173.58         4.42 o                         
  -6  -4   2          1.96          3.25         1.41 o                         
  -5  -4   2        460.74        453.34         5.50 o                         
  -4  -4   2        576.41        587.13         5.03 o                         
  -3  -4   2        262.55        281.80         2.41 o                         
  -2  -4   2         67.09         70.47         0.74 o                         
  -1  -4   2        109.62        110.71         0.87 o                         
   0  -4   2        902.39        870.57         3.55 o                         
   1  -4   2        131.71        115.98         0.68 o                         
   2  -4   2         20.31         12.68         0.32 o                         
   3  -4   2         86.38         86.81         0.66 o                         
   4  -4   2         12.35          8.09         0.42 o                         
   5  -4   2        724.23        702.57         4.95 o                         
   6  -4   2        497.61        494.70         4.59 o                         
   7  -4   2        164.05        158.99         2.28 o                         
   8  -4   2          4.16          6.18         1.31 o                         
   9  -4   2        158.61        166.72         4.39 o                         
  -7  -3   2        176.26        179.23         3.40 o                         
  -6  -3   2         76.98         76.72         2.15 o                         
  -5  -3   2        283.46        275.61         2.96 o                         
  -4  -3   2       1290.34       1265.39         8.51 o                         
  -3  -3   2        816.05        810.75         3.99 o                         
  -2  -3   2        945.87        982.77         4.21 o                         
  -1  -3   2       1089.97       1150.18         6.69 o                         
   0  -3   2        302.14        313.83         1.47 o                         
   1  -3   2        521.09        499.30         2.12 o                         
   2  -3   2        838.59        783.08         3.41 o                         
   3  -3   2        976.08        929.55         6.11 o                         
   4  -3   2       1058.28       1090.11         7.20 o                         
   5  -3   2          4.23          2.82         0.52 o                         
   6  -3   2          2.06          1.12         0.51 o                         
   7  -3   2         84.85         92.99         1.93 o                         
   8  -3   2        492.40        489.17         5.93 o                         
   9  -3   2         35.79         38.62         2.97 o                         
  -7  -2   2        295.76        308.95         4.49 o                         
  -6  -2   2        595.57        599.59         6.88 o                         
  -5  -2   2          7.03          8.20         0.97 o                         
  -4  -2   2        324.73        332.64         2.64 o                         
  -3  -2   2         58.76         72.60         0.97 o                         
  -2  -2   2       2069.31       2071.78         9.16 o                         
  -1  -2   2       2829.48       2826.14        11.28 o                         
   0  -2   2       1108.89       1104.53         4.50 o                         
   1  -2   2          7.61         10.74         0.19 o                         
   2  -2   2        130.33        144.24         0.78 o                         
   3  -2   2       2065.85       1969.27        12.79 o                         
   4  -2   2       2756.07       2792.62        17.84 o                         
   5  -2   2         44.57         54.30         1.19 o                         
   6  -2   2         99.41         91.06         1.50 o                         
   7  -2   2         53.66         53.76         1.33 o                         
   8  -2   2        425.46        422.37         5.40 o                         
   9  -2   2        908.92        936.21        14.68 o                         
  -8  -1   2         42.60         45.45         2.81 o                         
  -7  -1   2          0.62          0.79         1.35 o                         
  -6  -1   2        142.87        144.25         3.19 o                         
  -5  -1   2        464.38        458.61         4.01 o                         
  -4  -1   2        154.67        160.59         1.29 o                         
  -3  -1   2        268.29        282.26         1.31 o                         
  -2  -1   2         91.58         85.30         0.54 o                         
  -1  -1   2        619.04        538.14         2.06 o                         
   0  -1   2       3192.17       3172.10        11.89 o                         
   1  -1   2       1523.55       1511.61         5.94 o                         
   2  -1   2        276.36        303.96         1.38 o                         
   3  -1   2        847.51        936.63         4.29 o                         
   4  -1   2         59.74         45.10         0.50 o                         
   5  -1   2       1595.89       1477.06        11.29 o                         
   6  -1   2        519.98        483.87         5.31 o                         
   7  -1   2         28.61         24.49         1.35 o                         
   8  -1   2         11.30         10.12         1.13 o                         
  -8   0   2          1.64          2.73         1.04 o                         
  -7   0   2         18.14         23.08         1.33 o                         
  -6   0   2         36.93         34.23         1.93 o                         
  -5   0   2        179.17        177.55         2.00 o                         
  -4   0   2       1638.47       1621.43         6.95 o                         
  -3   0   2        699.32        626.92         2.54 o                         
  -2   0   2        433.13        515.25         2.17 o                         
  -1   0   2        588.74        553.66         2.18 o                         
   0   0   2        205.63        190.42         0.99 o                         
   1   0   2       1658.16       1727.23         7.21 o                         
   2   0   2        731.44        658.60         2.88 o                         
   3   0   2          8.17          6.13         0.27 o                         
   4   0   2         33.49         29.93         0.54 o                         
   5   0   2        215.14        198.16         2.18 o                         
   6   0   2        726.92        708.22         5.24 o                         
   7   0   2        143.44        140.66         2.73 o                         
   8   0   2         78.05         81.54         2.41 o                         
  -8   1   2         78.66         82.01         2.34 o                         
  -7   1   2        541.84        540.49         6.24 o                         
  -6   1   2        397.08        386.10         4.60 o                         
  -5   1   2         85.24         77.95         1.26 o                         
  -4   1   2          1.83          4.23         0.19 o                         
  -3   1   2         88.02         76.31         0.55 o                         
  -2   1   2       2756.35       2659.13        12.24 o                         
  -1   1   2       2871.06       2856.05        11.62 o                         
   0   1   2        123.12        107.06         0.53 o                         
   1   1   2       1154.36       1197.34         4.93 o                         
   2   1   2          1.86          8.20         0.28 o                         
   3   1   2         37.94         22.49         0.35 o                         
   4   1   2        929.87        964.91         6.50 o                         
   5   1   2        146.86        122.05         1.30 o                         
   6   1   2        134.09        117.63         1.80 o                         
   7   1   2         57.00         59.16         2.37 o                         
   8   1   2        121.76        122.73         4.39 o                         
  -9   2   2          2.60          5.69         1.24 o                         
  -8   2   2         38.16         42.26         1.85 o                         
  -7   2   2        202.53        214.28         3.26 o                         
  -6   2   2        492.06        500.63         5.56 o                         
  -5   2   2        209.88        197.06         1.36 o                         
  -4   2   2          9.86         15.67         0.29 o                         
  -3   2   2        122.41        137.48         0.80 o                         
  -2   2   2       2514.98       2510.39        10.90 o                         
  -1   2   2         48.81         91.09         0.47 o                         
   0   2   2        433.71        398.42         1.71 o                         
   1   2   2        165.56        155.03         0.84 o                         
   2   2   2        325.57        334.28         1.61 o                         
   3   2   2       1306.25       1384.04         6.47 o                         
   4   2   2        224.66        227.16         1.82 o                         
   5   2   2        420.27        429.62         3.58 o                         
   6   2   2         11.02         12.86         1.36 o                         
   7   2   2         45.37         44.24         1.98 o                         
  -9   3   2        298.55        295.12         4.47 o                         
  -8   3   2         70.27         70.45         2.18 o                         
  -7   3   2         15.42         12.17         1.06 o                         
  -6   3   2        169.56        168.75         2.42 o                         
  -5   3   2        235.88        247.39         2.08 o                         
  -4   3   2       1010.43       1020.53         9.06 o                         
  -3   3   2       1129.45       1122.70         4.84 o                         
  -2   3   2          4.91          3.26         0.19 o                         
  -1   3   2         62.70         45.95         0.44 o                         
   0   3   2          4.20          2.34         0.22 o                         
   1   3   2       2285.61       2322.19        10.00 o                         
   2   3   2       1226.24       1289.96         5.71 o                         
   3   3   2        288.16        301.07         1.94 o                         
   4   3   2         46.59         45.95         0.97 o                         
   5   3   2        103.36        100.90         1.40 o                         
   6   3   2        363.30        360.02         3.78 o                         
   7   3   2         41.20         45.32         2.11 o                         
  -9   4   2          4.54          6.85         1.12 o                         
  -8   4   2         19.64         22.21         1.29 o                         
  -7   4   2        238.13        237.93         3.37 o                         
  -6   4   2        343.02        322.70         3.19 o                         
  -5   4   2        230.82        226.51         1.97 o                         
  -4   4   2          2.00          2.06         0.40 o                         
  -3   4   2        329.04        317.37         1.55 o                         
  -2   4   2       3259.56       3409.12        14.05 o                         
  -1   4   2       6799.84       7201.75        29.68 o                         
   0   4   2        472.88        517.15         2.46 o                         
   1   4   2          1.07          1.81         0.21 o                         
   2   4   2        630.21        632.56         3.31 o                         
   3   4   2        410.59        401.33         3.20 o                         
   4   4   2        740.63        737.99         5.41 o                         
   5   4   2          1.07          0.81         0.64 o                         
   6   4   2         32.26         32.22         2.52 o                         
  -9   5   2          5.38          1.39         1.59 o                         
  -8   5   2          7.65          8.59         1.60 o                         
  -7   5   2        111.09        117.88         1.85 o                         
  -6   5   2        525.65        522.91         4.67 o                         
  -5   5   2        502.67        491.40         4.27 o                         
  -4   5   2         66.76         70.27         0.81 o                         
  -3   5   2        245.93        257.38         1.90 o                         
  -2   5   2       1569.42       1574.13         6.83 o                         
  -1   5   2       1401.32       1426.53         9.02 o                         
   0   5   2        639.27        666.35         3.40 o                         
   1   5   2        505.48        535.27         3.07 o                         
   2   5   2        180.66        183.24         1.92 o                         
   3   5   2        351.95        354.37         3.56 o                         
   4   5   2        450.41        450.22         4.54 o                         
   5   5   2         55.45         57.93         1.94 o                         
  -9   6   2        169.51        173.03         4.94 o                         
  -8   6   2         29.95         30.13         2.52 o                         
  -7   6   2         22.27         25.69         1.43 o                         
  -6   6   2        131.83        136.02         2.53 o                         
  -5   6   2        491.35        503.78         4.51 o                         
  -4   6   2        923.83        936.15         7.55 o                         
  -3   6   2         45.40         42.07         1.10 o                         
  -2   6   2        377.56        404.99         3.12 o                         
  -1   6   2         10.22         19.27         0.70 o                         
   0   6   2        374.41        349.44         3.88 o                         
   1   6   2        823.71        843.20         6.25 o                         
   2   6   2         55.96         55.40         1.64 o                         
   3   6   2        156.64        152.24         2.21 o                         
   4   6   2         22.04         22.94         2.00 o                         
   5   6   2        175.04        174.42         4.20 o                         
  -8   7   2         83.58         89.97         3.05 o                         
  -7   7   2         18.69         20.60         1.33 o                         
  -6   7   2          4.07          3.95         0.92 o                         
  -5   7   2          8.12          8.73         0.71 o                         
  -4   7   2         66.17         63.61         1.36 o                         
  -3   7   2        224.97        222.20         2.53 o                         
  -2   7   2         28.36         25.01         0.80 o                         
  -1   7   2         22.43         23.77         0.82 o                         
   0   7   2          1.84          1.28         0.54 o                         
   1   7   2        112.35        116.86         1.88 o                         
   2   7   2        203.98        199.41         2.60 o                         
   3   7   2          0.92         -0.34         0.89 o                         
   4   7   2         25.40         22.94         1.46 o                         
  -8   8   2          2.34          1.32         1.57 o                         
  -7   8   2        221.44        226.95         5.16 o                         
  -6   8   2        162.33        164.23         4.54 o                         
  -5   8   2         85.62         88.74         1.72 o                         
  -4   8   2          9.70          9.61         0.78 o                         
  -3   8   2         28.99         27.43         1.69 o                         
  -2   8   2       1341.63       1331.12         9.11 o                         
  -1   8   2        822.11        835.32         6.11 o                         
   0   8   2        315.33        314.40         6.27 o                         
   1   8   2         29.19         29.47         1.85 o                         
   2   8   2          5.47          5.17         1.06 o                         
   3   8   2        105.47        103.20         4.54 o                         
  -7   9   2          0.53         -1.53         1.53 o                         
  -6   9   2        161.77        157.50         4.63 o                         
  -5   9   2        184.34        182.88         2.57 o                         
  -4   9   2        179.88        180.35         2.53 o                         
  -3   9   2          4.14          2.79         0.79 o                         
  -2   9   2          3.90          3.95         0.87 o                         
  -1   9   2         55.57         53.60         1.60 o                         
   0   9   2        144.58        145.70         2.86 o                         
   1   9   2         73.67         71.80         2.29 o                         
  -5  10   2         94.44         95.23         2.92 o                         
  -4  10   2        287.43        280.36         4.18 o                         
  -3  10   2        273.54        280.52         3.46 o                         
  -2  10   2         32.18         26.24         1.25 o                         
  -1  10   2          0.52         -0.92         1.74 o                         
   0  10   2          6.65          5.56         1.92 o                         
   1 -10   3          7.76          8.05         1.20 o                         
   2 -10   3        139.41        145.11         3.64 o                         
   3 -10   3        453.95        440.69         5.70 o                         
   4 -10   3         41.01         43.23         2.06 o                         
   5 -10   3         47.15         41.15         2.06 o                         
  -2  -9   3        107.41        107.01         3.54 o                         
  -1  -9   3        147.25        155.14         3.90 o                         
   0  -9   3         14.60         15.12         1.21 o                         
   1  -9   3          0.71         -0.49         1.57 o                         
   2  -9   3        118.74        115.99         2.50 o                         
   3  -9   3         83.70         87.37         2.47 o                         
   4  -9   3        261.85        273.05         4.02 o                         
   5  -9   3          5.66          6.94         1.21 o                         
   6  -9   3          0.61          2.16         1.00 o                         
   7  -9   3          5.80          6.92         1.13 o                         
  -3  -8   3         47.74         48.85         1.93 o                         
  -2  -8   3         37.98         34.69         1.64 o                         
  -1  -8   3          7.30         10.05         1.31 o                         
   0  -8   3         55.08         54.95         1.76 o                         
   1  -8   3        219.12        212.96         2.50 o                         
   2  -8   3         49.11         49.31         1.11 o                         
   3  -8   3        103.06         97.96         2.17 o                         
   4  -8   3         48.60         45.49         1.69 o                         
   5  -8   3        257.67        256.80         4.43 o                         
   6  -8   3        316.64        318.94         4.34 o                         
   7  -8   3        240.53        244.94         7.88 o                         
  -4  -7   3         20.78         21.96         2.25 o                         
  -3  -7   3        186.71        193.32         3.12 o                         
  -2  -7   3        395.83        402.66         3.99 o                         
  -1  -7   3        209.54        210.88         2.18 o                         
   0  -7   3         47.86         47.01         1.16 o                         
   1  -7   3        362.96        361.77         3.00 o                         
   2  -7   3        469.00        455.30         4.01 o                         
   3  -7   3       1168.73       1138.34        11.21 o                         
   4  -7   3         15.16         14.68         0.97 o                         
   5  -7   3         24.01         24.02         1.38 o                         
   6  -7   3        291.43        285.23         3.86 o                         
   7  -7   3        288.22        290.16         5.96 o                         
  -5  -6   3         15.21         15.97         2.06 o                         
  -4  -6   3         70.82         67.18         3.18 o                         
  -3  -6   3         19.44         17.45         0.89 o                         
  -2  -6   3        369.51        367.97         2.83 o                         
  -1  -6   3       1312.93       1341.61         9.07 o                         
   0  -6   3         27.65         30.97         1.02 o                         
   1  -6   3        168.24        163.49         1.64 o                         
   2  -6   3        422.02        425.37         3.18 o                         
   3  -6   3       1142.18       1129.29        14.78 o                         
   4  -6   3        978.17        953.11         9.44 o                         
   5  -6   3         51.46         51.92         1.54 o                         
   6  -6   3         10.12          9.05         0.88 o                         
   7  -6   3         10.46          9.05         1.32 o                         
  -6  -5   3         57.12         64.12         5.70 o                         
  -5  -5   3        293.40        300.29         4.24 o                         
  -4  -5   3        466.15        471.62         4.51 o                         
  -3  -5   3         73.00         75.52         1.20 o                         
  -2  -5   3        143.84        139.87         1.27 o                         
  -1  -5   3        112.20         93.12         0.88 o                         
   0  -5   3        594.70        574.06         3.15 o                         
   1  -5   3        158.06        147.36         0.97 o                         
   2  -5   3        560.49        575.73         2.91 o                         
   3  -5   3        137.58        138.49         1.18 o                         
   4  -5   3        637.57        635.37         4.50 o                         
   5  -5   3        502.96        500.40         3.86 o                         
   6  -5   3         69.22         69.09         1.32 o                         
   7  -5   3        323.46        320.65         3.99 o                         
   8  -5   3          0.63          2.59         1.20 o                         
   9  -5   3         32.38         30.87         2.18 o                         
  -6  -4   3          2.73          2.00         1.43 o                         
  -5  -4   3          9.54          9.80         1.02 o                         
  -4  -4   3        174.71        174.28         1.84 o                         
  -3  -4   3         71.36         77.85         0.94 o                         
  -2  -4   3         23.04         24.13         0.49 o                         
  -1  -4   3        294.68        306.89         1.65 o                         
   0  -4   3          3.20          1.76         0.22 o                         
   1  -4   3        819.30        802.08         4.31 o                         
   2  -4   3         62.39         85.80         0.65 o                         
   3  -4   3        274.09        256.91         1.38 o                         
   4  -4   3        190.84        201.21         1.76 o                         
   5  -4   3          5.91          7.40         0.49 o                         
   6  -4   3         77.48         77.87         1.89 o                         
   7  -4   3        205.73        213.20         3.09 o                         
   8  -4   3        198.40        215.66         4.74 o                         
   9  -4   3         29.56         34.23         2.49 o                         
  -7  -3   3        222.48        223.53         3.83 o                         
  -6  -3   3        377.39        375.39         4.94 o                         
  -5  -3   3          2.75          2.25         0.61 o                         
  -4  -3   3        333.61        341.45         3.14 o                         
  -3  -3   3        280.92        270.85         1.70 o                         
  -2  -3   3        788.49        841.29         3.67 o                         
  -1  -3   3       4388.78       4744.73        20.77 o                         
   0  -3   3        456.50        466.36         2.02 o                         
   1  -3   3          5.57          5.16         0.19 o                         
   2  -3   3        316.12        284.90         1.49 o                         
   3  -3   3       1144.43       1135.79         5.17 o                         
   4  -3   3       1050.50       1086.88         7.20 o                         
   5  -3   3          4.53          5.06         0.45 o                         
   6  -3   3         58.42         54.37         1.21 o                         
   7  -3   3          1.70          1.91         0.62 o                         
   8  -3   3        510.39        528.54         6.23 o                         
  -7  -2   3         57.89         58.67         4.89 o                         
  -6  -2   3        152.36        147.03         1.94 o                         
  -5  -2   3        442.21        447.20         4.10 o                         
  -4  -2   3        143.09        141.39         1.28 o                         
  -3  -2   3          6.00          4.96         0.24 o                         
  -2  -2   3        303.83        298.37         1.39 o                         
  -1  -2   3       1124.72       1035.06         4.29 o                         
   0  -2   3        835.41        793.38         3.14 o                         
   1  -2   3        832.04        940.59         4.29 o                         
   2  -2   3        688.75        726.96         3.16 o                         
   3  -2   3          1.30          2.91         0.17 o                         
   4  -2   3       1148.95       1155.75         5.29 o                         
   5  -2   3        729.20        704.38         4.32 o                         
   6  -2   3         31.76         27.97         1.03 o                         
   7  -2   3          4.16          3.91         0.65 o                         
   8  -2   3         88.28         91.62         2.33 o                         
  -8  -1   3        177.91        174.57         3.39 o                         
  -7  -1   3         18.48         20.71         2.33 o                         
  -6  -1   3         36.70         39.05         1.59 o                         
  -5  -1   3       1001.19        957.56         7.62 o                         
  -4  -1   3       4593.26       4523.86        26.26 o                         
  -3  -1   3       1289.73       1291.87         5.10 o                         
  -2  -1   3       1247.01       1277.37         4.99 o                         
  -1  -1   3        723.97        776.44         2.94 o                         
   0  -1   3        845.67        908.58         3.70 o                         
   1  -1   3       8989.90       8939.67       113.17 o                         
   2  -1   3       1623.48       1625.68         7.49 o                         
   3  -1   3       1074.28       1047.82         4.53 o                         
   4  -1   3         35.81         38.39         0.46 o                         
   5  -1   3        271.03        279.14         3.61 o                         
   6  -1   3        374.29        392.00         3.73 o                         
   7  -1   3        480.84        486.50         4.58 o                         
   8  -1   3          3.46          4.36         1.39 o                         
  -8   0   3        342.96        349.29         4.89 o                         
  -7   0   3        264.97        265.66         3.88 o                         
  -6   0   3         82.34         79.60         1.95 o                         
  -5   0   3        221.02        220.09         2.47 o                         
  -4   0   3        100.88        102.16         0.66 o                         
  -3   0   3       2028.03       2025.11         7.84 o                         
  -2   0   3        460.37        425.81         1.96 o                         
  -1   0   3        814.36        802.97         3.66 o                         
   0   0   3        144.06        170.70         0.94 o                         
   1   0   3       2283.31       2355.94         9.36 o                         
   2   0   3       1253.03       1173.69         4.55 o                         
   3   0   3       1454.32       1440.43         5.88 o                         
   4   0   3         25.77         31.10         0.72 o                         
   5   0   3        126.84        108.08         2.29 o                         
   6   0   3        167.44        181.19         2.73 o                         
   7   0   3        273.23        273.35         4.08 o                         
   8   0   3        740.00        753.36         8.54 o                         
  -8   1   3          2.53          2.82         1.01 o                         
  -7   1   3        677.60        685.21        13.22 o                         
  -6   1   3        580.58        572.95         6.27 o                         
  -5   1   3         16.41         15.65         1.22 o                         
  -4   1   3        761.73        797.51         3.86 o                         
  -3   1   3        572.80        582.90         2.79 o                         
  -2   1   3       3729.48       3855.07        17.51 o                         
  -1   1   3       6503.75       6297.50        25.62 o                         
   0   1   3        855.98        821.88         3.21 o                         
   1   1   3       1033.38       1095.30         4.26 o                         
   2   1   3       2145.87       2279.71         9.47 o                         
   3   1   3        554.53        579.28         2.58 o                         
   4   1   3       1564.48       1478.97         9.70 o                         
   5   1   3        405.71        367.65         4.92 o                         
   6   1   3          9.89         10.19         0.76 o                         
   7   1   3          1.98          2.44         0.94 o                         
   8   1   3         45.28         51.53         3.28 o                         
  -9   2   3         10.34         11.54         1.61 o                         
  -8   2   3        105.86        112.10         3.35 o                         
  -7   2   3          1.82          1.47         0.79 o                         
  -6   2   3        150.35        151.74         2.08 o                         
  -5   2   3        436.96        429.73         5.76 o                         
  -4   2   3        618.39        583.75         2.82 o                         
  -3   2   3        349.95        407.08         1.89 o                         
  -2   2   3       2034.76       2060.48         9.93 o                         
  -1   2   3         14.85         22.68         0.35 o                         
   0   2   3         31.75         49.51         0.41 o                         
   1   2   3         74.29         51.67         0.48 o                         
   2   2   3        269.77        260.03         1.49 o                         
   3   2   3        274.70        279.73         1.65 o                         
   4   2   3         45.65         42.33         0.87 o                         
   5   2   3        401.21        389.53         3.15 o                         
   6   2   3        143.00        140.01         2.08 o                         
   7   2   3        114.65        116.04         2.71 o                         
  -9   3   3         57.04         58.24         2.20 o                         
  -8   3   3        396.29        398.52         5.13 o                         
  -7   3   3         32.23         30.09         1.47 o                         
  -6   3   3        278.70        265.77         3.13 o                         
  -5   3   3        182.75        187.16         1.44 o                         
  -4   3   3        419.92        438.72         2.17 o                         
  -3   3   3       1008.23        988.09         4.30 o                         
  -2   3   3        736.00        719.43         2.97 o                         
  -1   3   3        505.95        567.73         2.47 o                         
   0   3   3        252.57        306.89         1.46 o                         
   1   3   3        414.57        367.38         2.04 o                         
   2   3   3         93.31         73.97         0.95 o                         
   3   3   3        658.82        659.15         4.72 o                         
   4   3   3         54.62         46.02         0.99 o                         
   5   3   3        250.30        227.25         3.21 o                         
   6   3   3         94.87        102.78         1.88 o                         
   7   3   3        249.64        246.17         4.34 o                         
  -9   4   3          3.27          4.45         1.06 o                         
  -8   4   3         35.89         42.49         1.73 o                         
  -7   4   3        333.91        346.80         3.54 o                         
  -6   4   3        268.88        257.20         2.74 o                         
  -5   4   3        127.62        122.90         1.39 o                         
  -4   4   3        380.05        382.66         2.11 o                         
  -3   4   3        340.07        319.73         1.68 o                         
  -2   4   3        169.69        132.98         0.78 o                         
  -1   4   3       1732.02       1743.34         7.14 o                         
   0   4   3        566.26        580.07         3.33 o                         
   1   4   3        206.79        205.47         1.18 o                         
   2   4   3        238.84        246.34         1.68 o                         
   3   4   3        506.62        514.17         3.93 o                         
   4   4   3        593.92        609.00         4.63 o                         
   5   4   3          3.52          6.44         0.75 o                         
   6   4   3          3.86          3.59         0.82 o                         
  -9   5   3        104.08        108.15         4.08 o                         
  -8   5   3         32.36         36.43         2.65 o                         
  -7   5   3        163.98        164.25         2.88 o                         
  -6   5   3        421.27        430.24         9.03 o                         
  -5   5   3        638.14        624.27         5.29 o                         
  -4   5   3        410.20        400.46         3.61 o                         
  -3   5   3        136.91        145.90         1.48 o                         
  -2   5   3        320.97        290.35         1.64 o                         
  -1   5   3        497.35        459.87         2.46 o                         
   0   5   3       1303.36       1342.55         7.37 o                         
   1   5   3        159.32        170.36         1.44 o                         
   2   5   3         62.77         68.30         1.19 o                         
   3   5   3         59.99         62.72         1.43 o                         
   4   5   3        352.26        349.22         4.53 o                         
   5   5   3        331.44        320.35         4.46 o                         
   6   5   3          1.19          0.97         1.60 o                         
  -9   6   3         43.27         48.80         3.13 o                         
  -8   6   3        158.82        149.43         4.64 o                         
  -7   6   3          1.01          2.90         0.89 o                         
  -6   6   3         60.72         64.93         2.19 o                         
  -5   6   3         36.92         36.52         1.10 o                         
  -4   6   3        619.67        590.21         5.08 o                         
  -3   6   3        550.49        575.09         4.96 o                         
  -2   6   3        781.71        832.82         5.79 o                         
  -1   6   3        275.79        279.68         2.82 o                         
   0   6   3         30.27         28.00         1.50 o                         
   1   6   3        645.37        634.68         4.80 o                         
   2   6   3        156.45        155.84         1.87 o                         
   3   6   3        187.18        183.82         2.48 o                         
   4   6   3         12.06         11.24         1.90 o                         
   5   6   3         26.25         24.20         1.88 o                         
  -8   7   3        150.53        156.85         3.18 o                         
  -7   7   3         95.18        100.60         2.50 o                         
  -6   7   3         34.24         35.15         1.69 o                         
  -5   7   3         45.69         45.46         1.85 o                         
  -4   7   3          6.08          6.72         0.76 o                         
  -3   7   3        686.53        670.38         5.78 o                         
  -2   7   3        300.19        299.27         2.59 o                         
  -1   7   3        259.91        268.85         2.22 o                         
   0   7   3          2.21          2.60         0.54 o                         
   1   7   3         43.47         43.11         1.32 o                         
   2   7   3         49.15         48.55         1.45 o                         
   3   7   3        120.70        116.17         5.01 o                         
   4   7   3         32.57         31.73         2.40 o                         
  -8   8   3         39.50         40.81         3.15 o                         
  -7   8   3         95.91         97.51         2.58 o                         
  -6   8   3        178.39        181.18         3.27 o                         
  -5   8   3        356.95        363.16         3.77 o                         
  -4   8   3         44.76         46.62         1.94 o                         
  -3   8   3        168.58        166.01         2.28 o                         
  -2   8   3         25.50         24.31         0.79 o                         
  -1   8   3        108.27        107.11         1.55 o                         
   0   8   3        516.12        505.96         5.95 o                         
   1   8   3         27.50         28.66         1.47 o                         
   2   8   3         15.70         12.55         1.70 o                         
  -7   9   3          6.57          9.71         1.92 o                         
  -6   9   3         25.77         26.35         3.58 o                         
  -5   9   3          1.78          3.16         0.90 o                         
  -4   9   3        167.70        170.09         2.47 o                         
  -3   9   3          1.80          2.30         0.76 o                         
  -2   9   3          0.59          0.53         0.75 o                         
  -1   9   3          1.69          1.08         1.03 o                         
   0   9   3         33.31         32.81         1.73 o                         
   1   9   3        225.30        223.33         3.74 o                         
  -5  10   3         27.37         27.05         1.80 o                         
  -4  10   3          8.25          8.08         0.99 o                         
  -3  10   3        900.86        877.62         7.81 o                         
  -2  10   3        568.11        553.05         6.72 o                         
  -1  10   3         54.45         48.25         4.81 o                         
   1 -10   4         23.95         23.42         1.51 o                         
   2 -10   4          1.68          2.76         1.10 o                         
   3 -10   4        156.56        162.06         3.22 o                         
   4 -10   4        150.89        155.60         3.16 o                         
   5 -10   4         65.94         60.74         2.39 o                         
  -2  -9   4          9.28         10.29         1.77 o                         
  -1  -9   4         40.78         42.40         2.43 o                         
   0  -9   4         66.43         72.06         2.16 o                         
   1  -9   4         10.94         10.76         1.13 o                         
   2  -9   4         67.12         63.98         2.07 o                         
   3  -9   4          0.66          1.16         0.92 o                         
   4  -9   4        150.52        152.49         2.93 o                         
   5  -9   4        245.00        246.05         3.83 o                         
   6  -9   4        515.76        511.98         6.29 o                         
   7  -9   4         37.50         40.74         1.97 o                         
  -2  -8   4         79.96         82.68         2.79 o                         
  -1  -8   4         31.19         31.04         1.60 o                         
   0  -8   4         35.25         31.68         1.57 o                         
   1  -8   4        188.15        192.69         2.37 o                         
   2  -8   4       1024.15       1017.78         8.20 o                         
   3  -8   4        167.63        169.68         2.88 o                         
   4  -8   4        182.72        176.11         5.16 o                         
   5  -8   4         26.81         28.92         1.50 o                         
   6  -8   4         12.42         14.45         1.17 o                         
   7  -8   4        342.78        347.17         4.74 o                         
  -4  -7   4          0.67          0.06         1.56 o                         
  -3  -7   4         17.89         17.38         1.16 o                         
  -2  -7   4        297.77        293.79         3.84 o                         
  -1  -7   4        225.10        227.28         2.28 o                         
   0  -7   4         33.22         31.75         1.11 o                         
   1  -7   4        100.25        100.41         1.56 o                         
   2  -7   4         83.20         85.57         1.62 o                         
   3  -7   4        773.10        764.95         7.97 o                         
   4  -7   4         68.98         68.43         1.81 o                         
   5  -7   4         66.69         62.41         1.79 o                         
   6  -7   4         19.23         18.58         1.17 o                         
   7  -7   4        154.24        156.20         2.84 o                         
   8  -7   4        303.12        306.68         5.89 o                         
  -5  -6   4        198.09        196.17         5.23 o                         
  -4  -6   4         19.79         18.21         1.92 o                         
  -3  -6   4         55.97         50.35         1.34 o                         
  -2  -6   4         88.16         78.76         1.84 o                         
  -1  -6   4        664.12        662.58         5.62 o                         
   0  -6   4        279.95        277.96         2.96 o                         
   1  -6   4         20.04         24.43         0.77 o                         
   2  -6   4        205.72        201.64         2.39 o                         
   3  -6   4         18.43         19.16         1.08 o                         
   4  -6   4       1127.43       1112.69        10.88 o                         
   5  -6   4        286.30        286.77         3.70 o                         
   6  -6   4        100.63        103.03         5.07 o                         
   7  -6   4         27.56         26.02         1.39 o                         
   8  -6   4         22.21         20.05         1.74 o                         
  -5  -5   4        155.57        157.77         5.52 o                         
  -4  -5   4        324.64        334.53         3.52 o                         
  -3  -5   4        308.00        316.02         2.77 o                         
  -2  -5   4        230.44        244.24         1.82 o                         
  -1  -5   4         39.13         37.56         0.68 o                         
   0  -5   4       1127.42       1112.19         5.31 o                         
   1  -5   4        424.81        416.70         2.37 o                         
   2  -5   4       1632.51       1628.26         9.33 o                         
   3  -5   4        203.87        210.05         2.16 o                         
   4  -5   4         55.06         55.32         0.86 o                         
   5  -5   4        716.83        711.28         5.91 o                         
   6  -5   4        536.83        531.70         4.72 o                         
   7  -5   4        336.08        344.38         4.26 o                         
   8  -5   4         59.19         56.10         1.93 o                         
  -6  -4   4         27.92         28.00         1.64 o                         
  -5  -4   4         26.56         29.86         1.94 o                         
  -4  -4   4        406.59        394.43         4.25 o                         
  -3  -4   4        239.77        240.26         1.81 o                         
  -2  -4   4        607.51        651.22         3.16 o                         
  -1  -4   4        163.03        182.89         1.22 o                         
   0  -4   4         13.67         13.14         0.32 o                         
   1  -4   4       1850.62       1911.05         7.42 o                         
   2  -4   4       1727.36       1774.37         8.05 o                         
   3  -4   4        799.33        803.20         3.80 o                         
   4  -4   4         37.70         37.66         0.77 o                         
   5  -4   4          5.00          4.47         0.55 o                         
   6  -4   4         58.77         55.04         1.77 o                         
   7  -4   4        349.52        347.63         4.28 o                         
   8  -4   4         68.79         72.72         4.10 o                         
  -7  -3   4         87.40        101.04         3.29 o                         
  -6  -3   4        174.03        179.44         3.17 o                         
  -5  -3   4        372.04        372.11         3.70 o                         
  -4  -3   4         13.15         14.03         1.20 o                         
  -3  -3   4        179.21        173.39         1.21 o                         
  -2  -3   4         42.55         28.24         0.47 o                         
  -1  -3   4       1082.78       1075.99         4.79 o                         
   0  -3   4        485.66        461.15         2.05 o                         
   1  -3   4        713.30        711.78         2.87 o                         
   2  -3   4         24.50         18.75         0.35 o                         
   3  -3   4        560.32        541.39         2.62 o                         
   4  -3   4       1752.67       1800.12        11.63 o                         
   5  -3   4        230.25        233.59         2.05 o                         
   6  -3   4        138.81        136.37         1.84 o                         
   7  -3   4          4.20          2.74         0.78 o                         
   8  -3   4         25.83         24.12         1.90 o                         
  -7  -2   4         47.68         47.02         2.00 o                         
  -6  -2   4          3.30          3.27         0.58 o                         
  -5  -2   4        172.90        168.33         2.10 o                         
  -4  -2   4         33.79         34.48         0.85 o                         
  -3  -2   4        202.13        210.44         1.19 o                         
  -2  -2   4         14.84         24.69         0.36 o                         
  -1  -2   4        479.82        631.46         2.74 o                         
   0  -2   4        839.77        731.34         4.30 o                         
   1  -2   4        421.07        526.12         2.29 o                         
   2  -2   4        110.24         80.34         0.59 o                         
   3  -2   4         38.07         44.25         0.44 o                         
   4  -2   4          7.59          8.20         0.28 o                         
   5  -2   4        195.64        195.04         2.14 o                         
   6  -2   4        156.90        161.87         2.06 o                         
   7  -2   4         38.48         38.96         1.27 o                         
   8  -2   4         50.51         48.19         2.68 o                         
  -8  -1   4        206.21        202.77         3.70 o                         
  -7  -1   4        298.09        295.31         4.26 o                         
  -6  -1   4          3.06          3.07         0.84 o                         
  -5  -1   4        764.44        738.18         6.77 o                         
  -4  -1   4        597.77        592.44         4.25 o                         
  -3  -1   4       1889.57       1941.73         7.75 o                         
  -2  -1   4       4183.34       4406.07        26.65 o                         
  -1  -1   4          9.72         10.72         0.24 o                         
   0  -1   4        368.85        384.13         1.61 o                         
   1  -1   4       2821.51       2925.38        12.71 o                         
   2  -1   4       4846.01       4979.39        21.29 o                         
   3  -1   4        683.57        696.05         3.32 o                         
   4  -1   4        205.49        219.93         1.67 o                         
   5  -1   4         23.46         21.05         0.91 o                         
   6  -1   4        326.69        318.94         3.23 o                         
   7  -1   4        746.35        760.41         8.78 o                         
   8  -1   4        221.90        230.11         3.77 o                         
  -8   0   4        104.13        107.74         2.67 o                         
  -7   0   4        183.69        182.36         3.12 o                         
  -6   0   4        412.88        406.52         4.89 o                         
  -5   0   4         61.17         57.02         1.17 o                         
  -4   0   4          3.98          4.69         0.30 o                         
  -3   0   4        574.24        576.11         2.53 o                         
  -2   0   4       1819.77       1784.88         7.51 o                         
  -1   0   4       1268.55       1318.52         5.37 o                         
   0   0   4       1449.98       1555.36         5.92 o                         
   1   0   4       1044.49       1020.85         4.48 o                         
   2   0   4        472.32        483.76         2.01 o                         
   3   0   4        586.80        580.23         2.53 o                         
   4   0   4        432.62        424.35         3.72 o                         
   5   0   4         24.73         20.41         0.88 o                         
   6   0   4         24.14         24.02         1.09 o                         
   7   0   4          3.76          3.48         0.71 o                         
   8   0   4         18.59         19.39         1.42 o                         
  -8   1   4         18.36         17.00         1.31 o                         
  -7   1   4        154.56        153.44         2.79 o                         
  -6   1   4       1174.72       1143.51        11.31 o                         
  -5   1   4       3822.47       3764.65        35.53 o                         
  -4   1   4        135.12        111.85         0.98 o                         
  -3   1   4        359.85        321.95         1.50 o                         
  -2   1   4        636.43        684.79         2.89 o                         
  -1   1   4       2164.54       2175.25        11.49 o                         
   0   1   4       4378.19       4228.49        16.01 o                         
   1   1   4        220.15        196.72         1.00 o                         
   2   1   4        672.79        663.44         2.88 o                         
   3   1   4        926.74        954.72         4.07 o                         
   4   1   4        611.00        615.80         4.38 o                         
   5   1   4        333.02        343.53         4.94 o                         
   6   1   4        225.75        225.49         2.67 o                         
   7   1   4          5.21          6.38         0.81 o                         
  -8   2   4        115.30        120.33         2.67 o                         
  -7   2   4        115.20        112.25         2.32 o                         
  -6   2   4          1.78          1.69         0.56 o                         
  -5   2   4        176.91        176.77         2.03 o                         
  -4   2   4        332.76        332.82         1.88 o                         
  -3   2   4        452.82        411.75         2.20 o                         
  -2   2   4       1070.37       1095.40         4.28 o                         
  -1   2   4         33.42         36.15         0.37 o                         
   0   2   4         11.96          8.21         0.22 o                         
   1   2   4         96.80         73.36         0.56 o                         
   2   2   4       1684.45       1660.30         6.84 o                         
   3   2   4        397.00        406.91         2.57 o                         
   4   2   4        100.89         87.73         1.35 o                         
   5   2   4         38.59         34.01         0.87 o                         
   6   2   4        218.01        222.02         4.08 o                         
   7   2   4        691.88        710.97        12.31 o                         
  -9   3   4          3.25          4.30         1.09 o                         
  -8   3   4        448.99        450.36         5.61 o                         
  -7   3   4        253.91        252.21         3.57 o                         
  -6   3   4          8.48          6.76         0.64 o                         
  -5   3   4        360.11        372.11         3.77 o                         
  -4   3   4         79.70         85.20         0.66 o                         
  -3   3   4       1520.59       1583.47         8.19 o                         
  -2   3   4       2977.26       2954.02        11.64 o                         
  -1   3   4       1257.16       1338.66         5.24 o                         
   0   3   4        123.79        130.33         0.76 o                         
   1   3   4        372.15        378.01         1.90 o                         
   2   3   4       1147.49       1144.28         5.17 o                         
   3   3   4        923.49        898.37         6.96 o                         
   4   3   4        341.98        330.27         2.81 o                         
   5   3   4          3.65          3.82         0.54 o                         
   6   3   4          1.71          1.69         0.72 o                         
   7   3   4        255.03        279.46         5.95 o                         
  -9   4   4         39.39         43.59         1.98 o                         
  -8   4   4        149.83        148.55         2.78 o                         
  -7   4   4         18.22         19.58         0.90 o                         
  -6   4   4        471.39        468.96         4.30 o                         
  -5   4   4       1291.53       1276.70        14.44 o                         
  -4   4   4         93.67         99.14         0.87 o                         
  -3   4   4         92.61        105.37         1.01 o                         
  -2   4   4         22.05         13.60         0.31 o                         
  -1   4   4        371.11        354.61         2.07 o                         
   0   4   4        545.54        530.67         2.43 o                         
   1   4   4          1.45          1.00         0.23 o                         
   2   4   4        129.89        130.48         1.14 o                         
   3   4   4        157.78        157.78         2.50 o                         
   4   4   4        634.10        638.51         4.84 o                         
   5   4   4        328.29        324.67         3.52 o                         
   6   4   4          0.74         -0.06         1.02 o                         
  -9   5   4        212.62        212.44         5.61 o                         
  -8   5   4          3.20          1.80         1.47 o                         
  -7   5   4         57.30         55.51         1.84 o                         
  -6   5   4        460.23        458.77         5.43 o                         
  -5   5   4        793.34        791.96         8.22 o                         
  -4   5   4        623.42        597.12         7.75 o                         
  -3   5   4         62.56         57.45         1.10 o                         
  -2   5   4         54.11         56.01         1.25 o                         
  -1   5   4        168.22        154.79         1.20 o                         
   0   5   4        530.15        510.20         3.08 o                         
   1   5   4        119.19        113.07         1.41 o                         
   2   5   4         52.69         55.06         1.13 o                         
   3   5   4          4.37          6.50         0.91 o                         
   4   5   4          1.93          0.13         0.84 o                         
   5   5   4         33.29         35.98         1.85 o                         
  -8   6   4        557.70        560.18         6.78 o                         
  -7   6   4         90.77         95.12         2.35 o                         
  -6   6   4         33.08         34.84         1.64 o                         
  -5   6   4        265.68        263.92         3.69 o                         
  -4   6   4        262.99        258.15         2.72 o                         
  -3   6   4        697.68        676.07         5.70 o                         
  -2   6   4        276.77        276.06         2.37 o                         
  -1   6   4         25.17         26.15         0.83 o                         
   0   6   4         31.73         28.89         0.89 o                         
   1   6   4        118.45        116.78         1.57 o                         
   2   6   4        653.05        644.55         8.88 o                         
   3   6   4        121.01        118.00         2.05 o                         
   4   6   4          2.71          3.25         1.00 o                         
  -8   7   4        103.69        106.88         2.74 o                         
  -7   7   4        221.85        236.80         3.83 o                         
  -6   7   4         67.82         69.42         2.10 o                         
  -5   7   4        115.42        113.50         1.93 o                         
  -4   7   4         30.11         31.46         1.15 o                         
  -3   7   4        145.79        133.92         1.91 o                         
  -2   7   4        221.84        214.28         2.09 o                         
  -1   7   4        227.71        229.41         2.24 o                         
   0   7   4        231.27        239.80         2.77 o                         
   1   7   4        190.32        182.51         2.44 o                         
   2   7   4         44.73         40.34         1.79 o                         
   3   7   4        162.80        162.06         3.10 o                         
  -8   8   4         25.07         25.31         1.60 o                         
  -7   8   4         28.82         31.69         2.06 o                         
  -6   8   4        159.85        160.87         3.13 o                         
  -5   8   4        250.89        248.99         2.96 o                         
  -4   8   4        100.05        104.43         1.84 o                         
  -3   8   4         85.82         88.90         1.72 o                         
  -2   8   4         64.37         59.57         1.17 o                         
  -1   8   4         86.05         82.46         1.73 o                         
   0   8   4        234.59        232.61         3.70 o                         
   1   8   4        156.49        162.42         3.01 o                         
   2   8   4          7.21          6.56         1.14 o                         
  -7   9   4         91.26         98.83         2.90 o                         
  -6   9   4         29.82         32.51         1.86 o                         
  -5   9   4         16.09         14.96         1.01 o                         
  -4   9   4         89.01         87.31         1.86 o                         
  -3   9   4        510.17        503.01         4.93 o                         
  -2   9   4        287.33        279.45         3.39 o                         
  -1   9   4          0.65         -0.59         0.94 o                         
   0   9   4         71.63         68.14         2.98 o                         
   1   9   4          1.65          2.42         1.61 o                         
  -6  10   4         55.55         54.02         3.44 o                         
  -5  10   4          1.38          0.33         1.23 o                         
  -4  10   4         30.97         26.45         1.26 o                         
  -3  10   4          0.85          1.65         1.76 o                         
  -2  10   4        141.28        154.20         2.64 o                         
  -1  10   4         52.35         50.49         3.48 o                         
   1 -10   5         43.17         43.35         2.22 o                         
   2 -10   5          2.98          2.98         1.13 o                         
   3 -10   5         66.00         64.55         2.33 o                         
   4 -10   5        154.74        160.94         3.29 o                         
  -1  -9   5         17.35         15.43         1.60 o                         
   0  -9   5         41.14         41.24         1.85 o                         
   1  -9   5        139.71        138.54         2.82 o                         
   2  -9   5        161.46        164.68         3.03 o                         
   3  -9   5          7.82          6.25         1.63 o                         
   4  -9   5          1.32         -0.01         1.94 o                         
   5  -9   5         15.90         15.06         1.31 o                         
   6  -9   5         55.18         59.87         3.84 o                         
  -2  -8   5        280.09        283.92         5.33 o                         
  -1  -8   5         11.07          8.83         1.03 o                         
   0  -8   5         15.99         18.69         1.21 o                         
   1  -8   5        124.87        120.58         2.43 o                         
   2  -8   5        472.29        469.58         4.27 o                         
   3  -8   5        351.32        359.61         4.61 o                         
   4  -8   5         18.97         19.92         2.32 o                         
   5  -8   5          9.00          9.44         1.07 o                         
   6  -8   5        203.20        201.09         3.34 o                         
   7  -8   5        289.44        292.90         4.30 o                         
  -2  -7   5         24.87         25.93         1.26 o                         
  -1  -7   5        263.65        262.88         4.10 o                         
   0  -7   5         58.11         60.78         1.35 o                         
   1  -7   5          3.23          2.96         0.58 o                         
   2  -7   5         14.02         11.79         0.95 o                         
   3  -7   5        121.27        123.36         2.32 o                         
   4  -7   5        685.57        685.13         7.36 o                         
   5  -7   5        821.08        806.34         8.48 o                         
   6  -7   5         52.64         50.11         1.79 o                         
   7  -7   5         10.29         10.26         1.56 o                         
   8  -7   5          9.25         10.08         1.58 o                         
  -5  -6   5        449.46        466.06         8.71 o                         
  -4  -6   5        156.71        157.95         4.34 o                         
  -3  -6   5         15.20         15.15         1.14 o                         
  -2  -6   5          1.36          2.47         0.51 o                         
  -1  -6   5        336.25        320.95         2.46 o                         
   0  -6   5        436.59        431.55         3.38 o                         
   1  -6   5        516.08        526.45         3.92 o                         
   2  -6   5        114.55        119.29         1.29 o                         
   3  -6   5          1.33          0.37         0.48 o                         
   4  -6   5         36.80         35.31         1.05 o                         
   5  -6   5        126.65        126.25         1.99 o                         
   6  -6   5         35.65         38.77         1.80 o                         
   7  -6   5         11.02         12.71         1.50 o                         
   8  -6   5          6.49          9.29         1.53 o                         
  -6  -5   5        107.42        107.62         3.63 o                         
  -5  -5   5         11.16         12.96         1.31 o                         
  -4  -5   5        117.36        114.29         2.13 o                         
  -3  -5   5        416.76        418.71         3.39 o                         
  -2  -5   5        186.39        195.76         1.73 o                         
  -1  -5   5        149.21        151.24         1.16 o                         
   0  -5   5         38.29         35.41         0.59 o                         
   1  -5   5        786.79        785.36         7.59 o                         
   2  -5   5        958.23        959.05         5.70 o                         
   3  -5   5        155.43        157.30         2.27 o                         
   4  -5   5        255.28        250.96         3.04 o                         
   5  -5   5        254.61        251.34         2.65 o                         
   6  -5   5        313.46        310.88         3.22 o                         
   7  -5   5        456.96        450.91         5.26 o                         
   8  -5   5        153.94        158.28         4.10 o                         
  -6  -4   5         87.91         91.11         2.49 o                         
  -5  -4   5         16.35         19.67         1.25 o                         
  -4  -4   5        221.03        214.18         2.54 o                         
  -3  -4   5        686.99        669.62         4.34 o                         
  -2  -4   5        402.98        404.07         2.45 o                         
  -1  -4   5        135.49        137.25         1.03 o                         
   0  -4   5        182.79        185.28         1.07 o                         
   1  -4   5         11.96          9.51         0.25 o                         
   2  -4   5        136.70        126.62         0.80 o                         
   3  -4   5        345.66        337.52         2.32 o                         
   4  -4   5        523.70        523.76         3.35 o                         
   5  -4   5        338.22        335.76         3.21 o                         
   6  -4   5         75.04         71.61         1.71 o                         
   7  -4   5         16.06         14.62         1.67 o                         
   8  -4   5         62.96         66.35         3.10 o                         
  -7  -3   5          7.43          6.90         1.20 o                         
  -6  -3   5        266.31        269.55         4.02 o                         
  -5  -3   5        372.21        383.77         7.17 o                         
  -4  -3   5        242.38        254.28         2.36 o                         
  -3  -3   5        130.36        130.21         1.04 o                         
  -2  -3   5         56.82         51.60         0.61 o                         
  -1  -3   5       1081.85       1078.14         6.23 o                         
   0  -3   5       1307.33       1306.76         5.16 o                         
   1  -3   5       1338.84       1297.78         5.64 o                         
   2  -3   5        266.17        256.17         1.24 o                         
   3  -3   5         44.71         41.69         0.46 o                         
   4  -3   5       1185.94       1176.84         6.32 o                         
   5  -3   5       2434.53       2405.34        22.01 o                         
   6  -3   5        178.83        179.88         2.69 o                         
   7  -3   5         17.74         16.98         4.12 o                         
   8  -3   5          1.63          1.21         1.05 o                         
  -7  -2   5        174.55        168.97         3.24 o                         
  -6  -2   5          0.72          1.78         0.89 o                         
  -5  -2   5         99.28         97.22         1.60 o                         
  -4  -2   5        262.72        253.50         3.32 o                         
  -3  -2   5        879.96        945.97         4.97 o                         
  -2  -2   5       1218.88       1309.94         5.22 o                         
  -1  -2   5          2.58          3.66         0.26 o                         
   0  -2   5         99.91         82.35         0.58 o                         
   1  -2   5       5755.72       5953.58        24.53 o                         
   2  -2   5       2445.21       2463.99        10.04 o                         
   3  -2   5         58.42         64.61         0.50 o                         
   4  -2   5        245.80        232.36         1.56 o                         
   5  -2   5          1.24          1.50         0.67 o                         
   6  -2   5        716.96        716.66         6.09 o                         
   7  -2   5        200.81        199.20         4.20 o                         
   8  -2   5          2.83          1.48         0.90 o                         
  -8  -1   5        372.45        395.81         6.93 o                         
  -7  -1   5        182.51        182.07         3.24 o                         
  -6  -1   5         22.62         21.29         1.50 o                         
  -5  -1   5         86.59         86.93         1.20 o                         
  -4  -1   5         30.60         29.97         1.34 o                         
  -3  -1   5       1481.73       1468.42         6.10 o                         
  -2  -1   5       1324.34       1244.68         4.92 o                         
  -1  -1   5         57.07         86.16         0.60 o                         
   0  -1   5        107.22        141.35         0.79 o                         
   1  -1   5        272.13        281.81         1.32 o                         
   2  -1   5       3975.86       4006.21        20.87 o                         
   3  -1   5       1356.97       1396.95         6.41 o                         
   4  -1   5          4.60          5.20         0.51 o                         
   5  -1   5         79.31         79.12         1.38 o                         
   6  -1   5        376.00        374.00         3.66 o                         
   7  -1   5        289.80        288.82         5.38 o                         
   8  -1   5        106.18         97.80         3.50 o                         
  -8   0   5          1.33          1.48         1.05 o                         
  -7   0   5         50.66         52.99         2.00 o                         
  -6   0   5        393.33        383.96         4.72 o                         
  -5   0   5        133.11        127.31         1.36 o                         
  -4   0   5         28.41         26.97         0.68 o                         
  -3   0   5          8.55         15.25         0.38 o                         
  -2   0   5          6.14         26.37         0.40 o                         
  -1   0   5        262.00        217.50         1.03 o                         
   0   0   5          3.96         14.21         0.29 o                         
   1   0   5        696.53        914.87         3.63 o                         
   2   0   5         34.87         31.66         0.36 o                         
   3   0   5         64.98         59.13         0.46 o                         
   4   0   5        128.22        121.95         5.21 o                         
   5   0   5        302.41        307.21         3.47 o                         
   6   0   5          7.82          6.23         1.12 o                         
   7   0   5         72.84         76.39         1.66 o                         
   8   0   5         16.68         16.38         2.00 o                         
  -8   1   5          3.73          3.73         1.04 o                         
  -7   1   5         69.23         69.03         2.00 o                         
  -6   1   5          3.17          5.10         0.68 o                         
  -5   1   5        171.98        173.68         2.07 o                         
  -4   1   5        447.29        440.67         2.42 o                         
  -3   1   5        325.90        330.50         1.60 o                         
  -2   1   5       1147.34       1286.34         5.34 o                         
  -1   1   5       1167.08       1206.89         4.94 o                         
   0   1   5        522.70        494.32         2.08 o                         
   1   1   5       2327.60       2285.42         9.01 o                         
   2   1   5         73.18         70.00         0.51 o                         
   3   1   5        145.84        141.23         1.09 o                         
   4   1   5         89.59         91.84         1.16 o                         
   5   1   5        299.24        294.62         3.05 o                         
   6   1   5        369.31        375.59         3.81 o                         
   7   1   5        216.84        223.39         3.78 o                         
  -8   2   5        292.20        294.85         4.31 o                         
  -7   2   5        259.75        248.76         5.10 o                         
  -6   2   5         48.55         42.39         1.16 o                         
  -5   2   5          0.80          1.08         0.56 o                         
  -4   2   5         41.67         44.43         0.71 o                         
  -3   2   5       2355.93       2379.10        10.22 o                         
  -2   2   5       1866.04       1960.32         7.59 o                         
  -1   2   5         26.29         30.32         0.38 o                         
   0   2   5          8.52         11.94         0.40 o                         
   1   2   5        248.24        255.60         1.24 o                         
   2   2   5        994.27       1003.44         4.28 o                         
   3   2   5        597.33        582.79         4.21 o                         
   4   2   5         97.74         96.34         1.27 o                         
   5   2   5        119.00        116.25         1.45 o                         
   6   2   5         61.62         58.84         1.30 o                         
   7   2   5          8.27          8.31         1.14 o                         
  -9   3   5         10.48         12.78         1.71 o                         
  -8   3   5         48.09         52.46         2.01 o                         
  -7   3   5        342.44        340.37         3.55 o                         
  -6   3   5       1398.19       1339.12        10.57 o                         
  -5   3   5        797.04        762.90         6.62 o                         
  -4   3   5        196.35        189.55         1.58 o                         
  -3   3   5        260.93        239.56         1.13 o                         
  -2   3   5        637.31        573.63         2.51 o                         
  -1   3   5        988.60        993.78         4.55 o                         
   0   3   5       1383.79       1439.97         7.56 o                         
   1   3   5         39.04         36.26         0.47 o                         
   2   3   5       1044.26       1053.45         5.44 o                         
   3   3   5        677.56        668.65         4.84 o                         
   4   3   5        384.36        385.93         3.19 o                         
   5   3   5        217.64        221.11         3.15 o                         
   6   3   5          1.16          0.54         0.72 o                         
   7   3   5         24.50         18.27         2.19 o                         
  -9   4   5        113.32        116.36         2.99 o                         
  -8   4   5          2.15          2.06         0.91 o                         
  -7   4   5          6.16          5.60         0.70 o                         
  -6   4   5         11.53         14.92         0.77 o                         
  -5   4   5        363.15        355.73         4.71 o                         
  -4   4   5        745.22        724.98         5.02 o                         
  -3   4   5        106.94        117.53         0.77 o                         
  -2   4   5         65.21         75.05         0.56 o                         
  -1   4   5        293.46        273.02         1.40 o                         
   0   4   5        715.82        692.37         3.12 o                         
   1   4   5        790.68        786.98         3.52 o                         
   2   4   5         32.05         32.93         0.70 o                         
   3   4   5         37.79         33.45         0.92 o                         
   4   4   5          4.79          3.09         0.55 o                         
   5   4   5        357.80        360.89         3.82 o                         
   6   4   5        227.98        231.17         6.43 o                         
  -8   5   5        360.26        376.58         7.44 o                         
  -7   5   5          3.31          3.88         0.92 o                         
  -6   5   5        312.48        312.94         4.92 o                         
  -5   5   5          7.31          9.29         0.93 o                         
  -4   5   5        612.75        605.84         6.06 o                         
  -3   5   5       1825.92       1855.95        10.70 o                         
  -2   5   5        312.88        336.76         3.65 o                         
  -1   5   5         34.94         34.04         0.68 o                         
   0   5   5         40.59         38.14         0.69 o                         
   1   5   5        917.75        921.92         7.52 o                         
   2   5   5        391.15        382.22         3.25 o                         
   3   5   5         90.23         94.38         1.71 o                         
   4   5   5         62.94         56.22         4.04 o                         
   5   5   5          2.24          1.06         1.40 o                         
  -8   6   5         82.40         84.07         2.46 o                         
  -7   6   5        428.98        431.37         5.52 o                         
  -6   6   5         99.53        103.76         2.38 o                         
  -5   6   5         35.69         34.33         3.16 o                         
  -4   6   5         29.65         30.83         1.04 o                         
  -3   6   5        504.38        488.88         3.65 o                         
  -2   6   5        369.39        359.23         2.92 o                         
  -1   6   5         15.08         14.17         0.68 o                         
   0   6   5          3.44          2.21         0.55 o                         
   1   6   5         40.99         40.44         1.33 o                         
   2   6   5        381.00        373.02         3.84 o                         
   3   6   5        284.17        282.44         4.05 o                         
   4   6   5        125.10        120.67         3.03 o                         
  -8   7   5          6.24          6.34         1.20 o                         
  -7   7   5        295.57        295.32         4.43 o                         
  -6   7   5        680.46        674.43         7.67 o                         
  -5   7   5        224.10        224.40         4.49 o                         
  -4   7   5        167.81        167.86         2.20 o                         
  -3   7   5          1.44          2.31         0.75 o                         
  -2   7   5        111.67        102.01         1.39 o                         
  -1   7   5        113.83        109.80         1.72 o                         
   0   7   5        170.55        173.25         2.91 o                         
   1   7   5        151.12        150.90         2.24 o                         
   2   7   5         12.63         14.04         1.74 o                         
   3   7   5          3.57          2.81         1.04 o                         
  -8   8   5         65.11         68.12         3.08 o                         
  -7   8   5         15.13         13.63         1.33 o                         
  -6   8   5         17.67         20.09         1.42 o                         
  -5   8   5         26.24         23.27         1.48 o                         
  -4   8   5        186.83        190.11         2.50 o                         
  -3   8   5        161.81        171.80         2.36 o                         
  -2   8   5          2.60          1.98         0.56 o                         
  -1   8   5         10.64         11.10         0.87 o                         
   0   8   5          1.90          2.63         0.95 o                         
   1   8   5        371.68        372.65         5.00 o                         
   2   8   5         56.20         58.24         2.22 o                         
  -7   9   5        167.48        176.81         5.13 o                         
  -6   9   5          4.79          3.64         1.16 o                         
  -5   9   5          0.54          0.78         1.38 o                         
  -4   9   5          1.20          0.86         0.77 o                         
  -3   9   5        366.26        366.90         5.72 o                         
  -2   9   5        396.39        400.07         4.32 o                         
  -1   9   5         65.28         62.17         2.16 o                         
   0   9   5          9.54          6.42         1.18 o                         
  -5  10   5          6.15          7.57         2.06 o                         
  -4  10   5          1.37         -0.26         0.96 o                         
  -3  10   5          2.60          1.56         0.88 o                         
  -2  10   5        190.17        187.36         4.47 o                         
   1 -10   6         70.95         73.92         5.02 o                         
   2 -10   6          4.42          4.13         1.23 o                         
   3 -10   6          3.72          3.45         1.26 o                         
  -1  -9   6         16.76         16.82         1.60 o                         
   0  -9   6          1.02          2.23         1.02 o                         
   1  -9   6        264.80        267.51         4.03 o                         
   2  -9   6        302.27        304.35         4.38 o                         
   3  -9   6         76.02         75.18         2.24 o                         
   4  -9   6         26.36         23.22         1.46 o                         
   5  -9   6         25.39         24.65         1.48 o                         
   6  -9   6         40.34         46.06         2.09 o                         
  -1  -8   6        282.70        283.50         4.01 o                         
   0  -8   6         16.76         18.80         1.24 o                         
   1  -8   6         76.84         78.91         2.08 o                         
   2  -8   6        205.63        203.63         3.85 o                         
   3  -8   6        279.36        277.60         3.95 o                         
   4  -8   6        329.29        318.06         4.35 o                         
   5  -8   6          4.06          6.79         1.03 o                         
   6  -8   6         67.13         67.75         2.13 o                         
   7  -8   6         31.39         29.78         1.64 o                         
  -2  -7   6         14.46         13.17         3.11 o                         
  -1  -7   6        172.97        172.29         3.02 o                         
   0  -7   6        679.43        684.15         5.93 o                         
   1  -7   6         22.32         24.94         1.32 o                         
   2  -7   6         11.81         10.53         0.71 o                         
   3  -7   6         15.59         14.26         1.04 o                         
   4  -7   6        144.91        139.40         2.56 o                         
   5  -7   6        157.61        159.66         2.79 o                         
   6  -7   6         64.97         67.03         2.00 o                         
   7  -7   6         12.18         12.15         1.63 o                         
   8  -7   6          2.00          1.73         1.81 o                         
  -5  -6   6         22.94         22.06         2.27 o                         
  -4  -6   6        351.27        357.50         6.87 o                         
  -3  -6   6        169.46        175.66         2.38 o                         
  -2  -6   6          2.05          1.38         0.56 o                         
  -1  -6   6         10.51         10.53         0.62 o                         
   0  -6   6        704.35        702.03         5.09 o                         
   1  -6   6        824.21        813.75         5.72 o                         
   2  -6   6        208.19        206.09         2.32 o                         
   3  -6   6        135.11        134.41         2.80 o                         
   4  -6   6          5.64          6.85         0.64 o                         
   5  -6   6        775.63        765.70         6.47 o                         
   6  -6   6        274.70        265.85         2.96 o                         
   7  -6   6        178.53        178.46         2.94 o                         
   8  -6   6         27.07         26.08         2.01 o                         
  -5  -5   6         48.68         48.49         1.96 o                         
  -4  -5   6         35.49         33.96         2.18 o                         
  -3  -5   6        276.18        273.84         2.60 o                         
  -2  -5   6         60.46         68.38         0.94 o                         
  -1  -5   6          2.12          3.13         0.35 o                         
   0  -5   6        251.01        249.68         2.18 o                         
   1  -5   6        232.69        230.01         2.25 o                         
   2  -5   6        255.56        252.55         2.10 o                         
   3  -5   6        334.20        328.27         3.12 o                         
   4  -5   6        526.52        522.73         4.57 o                         
   5  -5   6         83.26         80.07         1.45 o                         
   6  -5   6         57.68         54.34         1.62 o                         
   7  -5   6          6.00          5.80         0.92 o                         
   8  -5   6        174.42        164.25         2.96 o                         
  -6  -4   6        190.75        198.72         3.50 o                         
  -5  -4   6        339.04        344.93         4.57 o                         
  -4  -4   6         71.67         73.19         1.52 o                         
  -3  -4   6        161.09        151.26         1.73 o                         
  -2  -4   6        275.54        257.24         1.84 o                         
  -1  -4   6        119.70        110.75         0.89 o                         
   0  -4   6        632.38        657.17         3.29 o                         
   1  -4   6        596.41        615.46         3.10 o                         
   2  -4   6        408.21        428.31         2.95 o                         
   3  -4   6         57.35         58.43         1.59 o                         
   4  -4   6        259.99        262.26         3.19 o                         
   5  -4   6        105.19        106.90         1.39 o                         
   6  -4   6        125.21        119.55         2.21 o                         
   7  -4   6          0.66          1.01         1.05 o                         
   8  -4   6         10.27         10.48         1.12 o                         
  -7  -3   6         14.78         14.84         2.45 o                         
  -6  -3   6          0.75          1.10         0.95 o                         
  -5  -3   6         90.87         90.18         1.66 o                         
  -4  -3   6        379.74        390.86         3.24 o                         
  -3  -3   6         73.10         75.82         0.93 o                         
  -2  -3   6          1.44          2.65         0.26 o                         
  -1  -3   6         84.05        101.16         0.78 o                         
   0  -3   6       1630.36       1644.27         7.71 o                         
   1  -3   6       1451.40       1461.78         6.04 o                         
   2  -3   6        157.88        143.34         0.83 o                         
   3  -3   6        200.85        200.42         1.58 o                         
   4  -3   6       1057.14       1039.87        13.30 o                         
   5  -3   6        474.74        484.12         5.28 o                         
   6  -3   6        607.80        618.30         6.63 o                         
   7  -3   6        176.05        182.52         2.93 o                         
   8  -3   6         37.50         33.82         1.94 o                         
  -7  -2   6        206.71        204.77         3.57 o                         
  -6  -2   6          4.81          4.64         0.95 o                         
  -5  -2   6         19.65         21.92         0.95 o                         
  -4  -2   6        597.17        579.94         4.33 o                         
  -3  -2   6       1657.85       1669.97         8.35 o                         
  -2  -2   6        754.23        771.07         3.39 o                         
  -1  -2   6        830.40        817.73         3.92 o                         
   0  -2   6        372.77        427.25         1.87 o                         
   1  -2   6        577.85        533.54         2.38 o                         
   2  -2   6       1203.76       1200.69         5.23 o                         
   3  -2   6       1475.88       1480.35         7.28 o                         
   4  -2   6        155.10        150.47         1.48 o                         
   5  -2   6         30.77         30.58         1.61 o                         
   6  -2   6        192.21        189.89         4.44 o                         
   7  -2   6        196.29        193.01         3.06 o                         
   8  -2   6        184.95        182.85         3.17 o                         
  -7  -1   6        429.84        425.71         5.47 o                         
  -6  -1   6        174.90        173.23         2.08 o                         
  -5  -1   6         89.55         89.21         1.79 o                         
  -4  -1   6          6.48          8.21         0.69 o                         
  -3  -1   6        780.38        778.34         3.75 o                         
  -2  -1   6       1633.80       1597.08         6.27 o                         
  -1  -1   6        809.31        781.58         3.37 o                         
   0  -1   6          5.88         14.87         0.36 o                         
   1  -1   6          4.45          4.00         0.20 o                         
   2  -1   6       1798.15       1837.36         7.11 o                         
   3  -1   6       1358.16       1337.99         5.55 o                         
   4  -1   6       2804.32       2786.88        23.01 o                         
   5  -1   6         21.38         21.86         0.98 o                         
   6  -1   6         18.66         19.31         1.16 o                         
   7  -1   6        105.73         98.94         2.23 o                         
   8  -1   6        170.82        165.56         3.16 o                         
  -8   0   6          1.10          0.95         1.05 o                         
  -7   0   6         18.78         21.55         1.70 o                         
  -6   0   6        278.76        273.67         3.77 o                         
  -5   0   6        764.46        751.02         8.58 o                         
  -4   0   6        439.06        436.80         3.82 o                         
  -3   0   6         73.70         78.86         0.64 o                         
  -2   0   6        612.96        645.99         2.85 o                         
  -1   0   6          2.93          2.87         0.24 o                         
   0   0   6       7627.47       7788.04        31.93 o                         
   1   0   6       2523.85       2543.68        10.19 o                         
   2   0   6        111.31        102.50         0.65 o                         
   3   0   6         26.48         24.49         0.43 o                         
   4   0   6         19.06         18.95         0.61 o                         
   5   0   6        709.89        716.54         6.05 o                         
   6   0   6        248.18        246.36         2.84 o                         
   7   0   6         24.73         23.24         1.07 o                         
   8   0   6         34.59         37.10         2.72 o                         
  -8   1   6        100.11        109.61         2.67 o                         
  -7   1   6         44.99         40.86         1.75 o                         
  -6   1   6         15.01         13.96         0.80 o                         
  -5   1   6          1.58          2.19         0.55 o                         
  -4   1   6        666.41        676.34         4.19 o                         
  -3   1   6         83.58         65.65         0.55 o                         
  -2   1   6         49.04         62.37         0.47 o                         
  -1   1   6        461.48        448.47         2.17 o                         
   0   1   6        227.09        224.08         1.17 o                         
   1   1   6       1850.83       1808.58         7.04 o                         
   2   1   6        143.51        141.66         0.82 o                         
   3   1   6         93.49         95.62         1.16 o                         
   4   1   6         94.77         88.06         1.16 o                         
   5   1   6        237.17        235.29         3.01 o                         
   6   1   6        324.13        324.21         3.53 o                         
   7   1   6         66.56         66.53         1.70 o                         
  -8   2   6        169.10        171.56         3.18 o                         
  -7   2   6        322.09        311.42         4.23 o                         
  -6   2   6         52.94         47.29         1.26 o                         
  -5   2   6         48.55         45.40         1.13 o                         
  -4   2   6          7.03          9.26         0.42 o                         
  -3   2   6        341.74        306.33         1.50 o                         
  -2   2   6        118.81         98.49         0.63 o                         
  -1   2   6        753.06        705.76         3.31 o                         
   0   2   6       1041.33       1151.36         5.07 o                         
   1   2   6        236.98        263.77         1.37 o                         
   2   2   6        390.03        395.85         2.22 o                         
   3   2   6        408.45        397.34         3.10 o                         
   4   2   6        638.80        634.87         4.67 o                         
   5   2   6         75.69         73.06         1.19 o                         
   6   2   6          2.27          1.34         0.70 o                         
   7   2   6         59.43         63.70         1.76 o                         
  -9   3   6          7.86          9.73         1.66 o                         
  -8   3   6         21.57         18.21         2.01 o                         
  -7   3   6         67.12         72.82         1.62 o                         
  -6   3   6          1.35          2.07         0.58 o                         
  -5   3   6        487.83        463.01         4.18 o                         
  -4   3   6        440.62        445.05         4.73 o                         
  -3   3   6        216.74        243.54         1.24 o                         
  -2   3   6        448.11        450.42         1.97 o                         
  -1   3   6          1.65          2.75         0.20 o                         
   0   3   6       2206.41       2253.59         9.67 o                         
   1   3   6        255.35        258.91         1.40 o                         
   2   3   6         60.46         59.77         0.83 o                         
   3   3   6         42.93         45.12         1.08 o                         
   4   3   6        307.31        310.42         2.74 o                         
   5   3   6        361.70        371.07         3.82 o                         
   6   3   6        136.37        135.38         2.98 o                         
  -9   4   6        328.75        344.35         7.73 o                         
  -8   4   6        192.20        198.28         3.33 o                         
  -7   4   6         15.77         15.46         1.04 o                         
  -6   4   6         11.21         11.99         0.75 o                         
  -5   4   6         77.92         78.11         1.37 o                         
  -4   4   6       2310.53       2275.50        20.72 o                         
  -3   4   6        683.56        712.82         3.95 o                         
  -2   4   6         29.32         26.12         0.51 o                         
  -1   4   6          3.28          5.88         0.26 o                         
   0   4   6       1228.48       1226.27         6.25 o                         
   1   4   6       1848.67       1879.23         8.25 o                         
   2   4   6         34.38         32.86         0.78 o                         
   3   4   6         13.85         13.76         0.66 o                         
   4   4   6         65.09         64.36         1.47 o                         
   5   4   6        280.01        286.90         5.60 o                         
   6   4   6        122.77        120.74         3.70 o                         
  -8   5   6        283.42        293.33         4.39 o                         
  -7   5   6        571.05        548.41         6.52 o                         
  -6   5   6        303.35        293.96         4.08 o                         
  -5   5   6         14.79         15.15         1.06 o                         
  -4   5   6         52.67         47.79         2.34 o                         
  -3   5   6        972.81        914.04         6.25 o                         
  -2   5   6        227.17        223.54         2.24 o                         
  -1   5   6        436.99        454.18         3.48 o                         
   0   5   6          2.10          2.57         0.36 o                         
   1   5   6        461.90        464.82         5.12 o                         
   2   5   6        799.91        799.49         8.03 o                         
   3   5   6        210.53        212.29         4.09 o                         
   4   5   6        124.06        129.38         7.01 o                         
   5   5   6          4.30          3.96         1.12 o                         
  -8   6   6         13.07         13.26         1.43 o                         
  -7   6   6        375.14        375.10         5.09 o                         
  -6   6   6         41.48         43.53         2.58 o                         
  -5   6   6         61.66         62.54         1.95 o                         
  -4   6   6         56.47         58.72         1.29 o                         
  -3   6   6         22.88         21.29         1.02 o                         
  -2   6   6        520.20        484.91         4.23 o                         
  -1   6   6         32.46         35.31         0.93 o                         
   0   6   6         37.05         41.38         1.01 o                         
   1   6   6          2.19          1.85         0.56 o                         
   2   6   6         53.70         52.65         1.46 o                         
   3   6   6          8.32         10.78         1.12 o                         
   4   6   6         51.04         49.44         2.04 o                         
  -8   7   6         15.87         18.90         1.51 o                         
  -7   7   6        148.08        137.79         3.02 o                         
  -6   7   6         22.32         22.30         2.56 o                         
  -5   7   6         55.16         56.74         1.97 o                         
  -4   7   6        933.98        932.60         8.62 o                         
  -3   7   6        237.63        241.51         2.23 o                         
  -2   7   6         50.90         48.66         1.11 o                         
  -1   7   6          1.79          1.67         0.53 o                         
   0   7   6        312.28        313.68         3.39 o                         
   1   7   6        477.07        475.62         4.80 o                         
   2   7   6         59.50         61.71         2.07 o                         
   3   7   6          7.37          7.86         1.56 o                         
  -7   8   6         25.34         29.31         1.79 o                         
  -6   8   6         13.03         13.88         1.80 o                         
  -5   8   6          4.48          5.40         1.09 o                         
  -4   8   6         83.80         83.66         1.72 o                         
  -3   8   6        323.52        321.59         2.82 o                         
  -2   8   6          0.97          1.28         0.70 o                         
  -1   8   6          2.52          2.83         0.80 o                         
   0   8   6         30.33         26.52         1.44 o                         
   1   8   6        102.37         97.29         2.53 o                         
   2   8   6        218.12        214.04         4.13 o                         
  -6   9   6        304.25        306.47         4.78 o                         
  -5   9   6         37.58         40.01         2.11 o                         
  -4   9   6        105.24         94.88         1.96 o                         
  -3   9   6         28.61         28.20         1.27 o                         
  -2   9   6        344.32        343.08         3.84 o                         
  -1   9   6        182.33        182.68         3.32 o                         
   0   9   6          4.85          4.12         1.13 o                         
  -5  10   6         56.76         57.82         4.49 o                         
  -4  10   6         48.28         50.57         2.59 o                         
  -3  10   6          4.55          2.88         1.33 o                         
  -2  10   6         29.76         27.86         2.76 o                         
  -1  -9   7         36.92         40.71         2.43 o                         
   0  -9   7         65.23         57.76         2.12 o                         
   1  -9   7         76.99         72.50         2.32 o                         
   2  -9   7          5.43          5.30         1.09 o                         
   3  -9   7        420.89        429.96        10.72 o                         
   4  -9   7         22.69         23.96         1.49 o                         
   5  -9   7          0.63          1.13         1.53 o                         
   6  -9   7          2.25          1.84         1.92 o                         
  -1  -8   7        274.67        284.25         4.08 o                         
   0  -8   7         68.88         69.29         2.06 o                         
   1  -8   7          5.45          5.63         0.99 o                         
   2  -8   7          3.18          2.18         0.91 o                         
   3  -8   7         90.38         96.57         2.33 o                         
   4  -8   7        464.68        467.68         5.75 o                         
   5  -8   7         83.53         88.86         2.34 o                         
   6  -8   7         16.90         18.66         1.35 o                         
  -2  -7   7        194.35        193.49         4.93 o                         
  -1  -7   7          1.31          2.53         0.76 o                         
   0  -7   7       1295.70       1286.05        10.29 o                         
   1  -7   7        840.72        854.36         7.39 o                         
   2  -7   7         55.65         56.06         1.15 o                         
   3  -7   7        422.41        410.06         8.07 o                         
   4  -7   7         60.51         63.62         1.90 o                         
   5  -7   7        455.84        453.85         5.49 o                         
   6  -7   7        115.04        112.91         3.07 o                         
   7  -7   7          0.77          2.12         1.36 o                         
  -4  -6   7        362.40        351.25         7.49 o                         
  -3  -6   7        324.52        327.29         4.32 o                         
  -2  -6   7        456.49        464.59         3.78 o                         
  -1  -6   7          6.86          6.68         0.58 o                         
   0  -6   7        251.28        252.83         2.33 o                         
   1  -6   7        811.41        807.23         5.72 o                         
   2  -6   7        242.44        235.35         2.10 o                         
   3  -6   7        423.38        409.20         3.83 o                         
   4  -6   7         30.94         32.99         1.13 o                         
   5  -6   7        289.01        287.78         3.08 o                         
   6  -6   7        165.07        164.16         2.38 o                         
   7  -6   7        115.48        112.87         2.55 o                         
   8  -6   7         50.83         49.17         2.78 o                         
  -5  -5   7          0.84          1.70         2.64 o                         
  -4  -5   7          7.35          6.48         1.47 o                         
  -3  -5   7        557.24        532.27         5.07 o                         
  -2  -5   7        319.26        312.97         2.46 o                         
  -1  -5   7        445.56        445.66         3.49 o                         
   0  -5   7         85.60         86.44         1.32 o                         
   1  -5   7          1.61          3.03         0.43 o                         
   2  -5   7        118.95        121.65         1.32 o                         
   3  -5   7        410.83        409.06         4.00 o                         
   4  -5   7         84.21         82.83         2.58 o                         
   5  -5   7          3.06          3.36         0.63 o                         
   6  -5   7         53.86         53.76         1.67 o                         
   7  -5   7         12.19         12.03         1.08 o                         
   8  -5   7        244.78        247.14         3.79 o                         
  -6  -4   7          4.38          5.17         1.14 o                         
  -5  -4   7        293.75        291.45         4.12 o                         
  -4  -4   7        223.76        233.40         3.61 o                         
  -3  -4   7         65.78         72.13         1.25 o                         
  -2  -4   7          3.02          3.30         0.38 o                         
  -1  -4   7        267.80        260.68         1.63 o                         
   0  -4   7       1344.51       1363.71         6.90 o                         
   1  -4   7        773.61        773.67         4.84 o                         
   2  -4   7        807.75        823.02         5.63 o                         
   3  -4   7         65.88         64.08         1.21 o                         
   4  -4   7        366.17        368.79         3.46 o                         
   5  -4   7        791.82        781.54         6.49 o                         
   6  -4   7        509.75        511.31         5.77 o                         
   7  -4   7        107.80        113.58         2.37 o                         
   8  -4   7          2.53          2.44         0.97 o                         
  -6  -3   7         22.79         24.45         1.43 o                         
  -5  -3   7         15.55         15.25         1.13 o                         
  -4  -3   7        367.46        366.41         3.13 o                         
  -3  -3   7          5.69          3.05         0.46 o                         
  -2  -3   7         15.06         19.14         0.48 o                         
  -1  -3   7        427.33        449.42         2.19 o                         
   0  -3   7        279.17        271.40         1.42 o                         
   1  -3   7        767.48        762.87         3.36 o                         
   2  -3   7         67.18         61.05         0.64 o                         
   3  -3   7        151.17        140.15         1.71 o                         
   4  -3   7         73.84         70.22         1.26 o                         
   5  -3   7        225.15        217.82         3.62 o                         
   6  -3   7        108.57        102.43         2.11 o                         
   7  -3   7         74.89         69.52         4.44 o                         
   8  -3   7          9.75         11.06         1.17 o                         
  -7  -2   7        227.50        227.52         3.82 o                         
  -6  -2   7        656.57        666.33         7.48 o                         
  -5  -2   7          3.69          4.16         0.60 o                         
  -4  -2   7          3.25          2.82         0.74 o                         
  -3  -2   7        791.39        723.73         3.96 o                         
  -2  -2   7        952.41        931.44         4.50 o                         
  -1  -2   7        971.43        984.72         4.43 o                         
   0  -2   7          0.98          1.71         0.19 o                         
   1  -2   7        207.59        201.79         1.11 o                         
   2  -2   7        124.43        126.87         0.88 o                         
   3  -2   7       1407.08       1462.05        11.09 o                         
   4  -2   7        219.17        214.40         3.70 o                         
   5  -2   7          2.99          3.57         0.78 o                         
   6  -2   7          0.76          0.96         0.90 o                         
   7  -2   7         18.25         15.51         1.14 o                         
   8  -2   7        275.26        284.19         5.92 o                         
  -7  -1   7         38.76         39.31         1.91 o                         
  -6  -1   7         76.91         75.42         1.37 o                         
  -5  -1   7        293.22        293.47         2.60 o                         
  -4  -1   7          1.30          0.49         0.43 o                         
  -3  -1   7        144.31        128.60         1.09 o                         
  -2  -1   7         13.14          9.31         0.26 o                         
  -1  -1   7       1211.96       1186.06         5.53 o                         
   0  -1   7        627.12        633.57         2.85 o                         
   1  -1   7          1.48          3.82         0.20 o                         
   2  -1   7         63.12         65.74         0.54 o                         
   3  -1   7        404.62        378.59         2.40 o                         
   4  -1   7         15.40         18.59         0.97 o                         
   5  -1   7        264.80        273.27         5.53 o                         
   6  -1   7        116.38        122.71         2.34 o                         
   7  -1   7         11.14         13.26         1.13 o                         
   8  -1   7         26.76         26.83         2.04 o                         
  -8   0   7         66.12         70.02         2.39 o                         
  -7   0   7         12.30         14.72         1.22 o                         
  -6   0   7         26.64         29.48         1.27 o                         
  -5   0   7        907.47        888.01         6.23 o                         
  -4   0   7       2491.42       2481.64        16.01 o                         
  -3   0   7         80.71         86.66         0.80 o                         
  -2   0   7        299.06        276.04         1.40 o                         
  -1   0   7         26.45         26.86         0.54 o                         
   0   0   7       2090.03       2085.66         8.48 o                         
   1   0   7       1841.92       1864.59         7.27 o                         
   2   0   7        573.51        549.65         2.36 o                         
   3   0   7         52.62         47.08         0.84 o                         
   4   0   7        178.57        172.41         1.63 o                         
   5   0   7        516.89        517.78         4.68 o                         
   6   0   7        433.38        429.59         4.21 o                         
   7   0   7        121.80        123.79         4.02 o                         
  -8   1   7        238.38        245.38         5.98 o                         
  -7   1   7         21.28         23.63         1.35 o                         
  -6   1   7        131.38        129.42         1.95 o                         
  -5   1   7         22.32         20.70         0.84 o                         
  -4   1   7        395.04        393.08         3.05 o                         
  -3   1   7        295.21        293.58         1.61 o                         
  -2   1   7        196.49        174.07         0.94 o                         
  -1   1   7        179.71        167.11         0.92 o                         
   0   1   7        110.55         94.00         0.71 o                         
   1   1   7        538.93        547.66         2.37 o                         
   2   1   7        315.93        308.68         1.59 o                         
   3   1   7       2236.42       2175.38        14.06 o                         
   4   1   7        630.52        619.10         4.51 o                         
   5   1   7          6.96          7.88         0.72 o                         
   6   1   7         13.81         11.58         1.14 o                         
   7   1   7         80.00         74.14         1.80 o                         
  -8   2   7         82.27         84.37         2.46 o                         
  -7   2   7        417.64        418.87         9.43 o                         
  -6   2   7        414.69        414.45         4.04 o                         
  -5   2   7        224.22        206.49         2.38 o                         
  -4   2   7          6.01          5.03         0.42 o                         
  -3   2   7        794.33        822.03         5.37 o                         
  -2   2   7         86.49         88.93         0.62 o                         
  -1   2   7       2630.91       2606.43        10.09 o                         
   0   2   7       2259.26       2329.35         9.99 o                         
   1   2   7         78.47         85.63         0.69 o                         
   2   2   7          2.75          3.25         0.32 o                         
   3   2   7         41.66         42.69         0.91 o                         
   4   2   7        398.90        406.30         3.29 o                         
   5   2   7        280.13        277.64         2.55 o                         
   6   2   7          1.01          1.66         0.73 o                         
   7   2   7          4.89          2.66         1.63 o                         
  -8   3   7          6.07          5.75         1.52 o                         
  -7   3   7          8.10          8.97         0.89 o                         
  -6   3   7        110.39        103.57         1.72 o                         
  -5   3   7        213.32        207.94         2.39 o                         
  -4   3   7        816.97        804.72         5.17 o                         
  -3   3   7          2.36          2.49         0.36 o                         
  -2   3   7         56.16         59.12         0.58 o                         
  -1   3   7          7.93         10.65         0.30 o                         
   0   3   7       1242.58       1258.95         5.34 o                         
   1   3   7       1085.34       1103.24         4.76 o                         
   2   3   7          3.14          2.88         0.36 o                         
   3   3   7        576.70        560.12         4.25 o                         
   4   3   7          4.87          5.58         0.57 o                         
   5   3   7        539.32        546.72         5.14 o                         
   6   3   7        258.14        262.10         3.58 o                         
  -8   4   7        318.06        316.53         6.62 o                         
  -7   4   7          0.97          1.01         0.79 o                         
  -6   4   7          0.64          1.34         0.59 o                         
  -5   4   7         22.10         20.62         0.88 o                         
  -4   4   7        841.72        810.15         7.15 o                         
  -3   4   7        346.21        332.46         2.29 o                         
  -2   4   7         39.36         35.44         0.63 o                         
  -1   4   7        462.05        490.62         2.63 o                         
   0   4   7         36.26         45.55         0.63 o                         
   1   4   7        870.41        842.88         5.29 o                         
   2   4   7        480.52        478.45         3.72 o                         
   3   4   7         59.07         61.19         1.30 o                         
   4   4   7          5.66          4.77         1.02 o                         
   5   4   7          3.72          3.64         1.44 o                         
  -8   5   7        148.67        148.79         3.11 o                         
  -7   5   7        175.61        174.31         3.98 o                         
  -6   5   7        156.54        154.39         2.87 o                         
  -5   5   7         17.25         16.34         1.11 o                         
  -4   5   7          2.00          0.90         0.76 o                         
  -3   5   7        564.16        545.90         4.39 o                         
  -2   5   7        288.97        283.79         2.42 o                         
  -1   5   7        288.57        287.72         3.28 o                         
   0   5   7         34.73         36.28         0.83 o                         
   1   5   7          2.20          2.57         0.52 o                         
   2   5   7        188.31        187.57         3.12 o                         
   3   5   7        443.40        436.57         4.50 o                         
   4   5   7        129.87        133.03         2.94 o                         
  -8   6   7          1.80          2.66         1.10 o                         
  -7   6   7        154.12        153.67         3.07 o                         
  -6   6   7         68.09         72.31         2.20 o                         
  -5   6   7        277.31        275.85         3.99 o                         
  -4   6   7        289.86        290.01         4.00 o                         
  -3   6   7        107.21        107.40         1.33 o                         
  -2   6   7        120.29        113.74         1.44 o                         
  -1   6   7        447.30        436.52         3.52 o                         
   0   6   7        504.89        520.09         4.79 o                         
   1   6   7        107.15        111.96         1.88 o                         
   2   6   7          2.16          2.38         1.02 o                         
   3   6   7          2.40          0.79         1.17 o                         
   4   6   7         43.14         42.78         2.04 o                         
  -8   7   7        143.09        140.69         3.57 o                         
  -7   7   7         47.94         48.51         6.02 o                         
  -6   7   7         11.28         10.42         1.22 o                         
  -5   7   7         19.84         18.57         1.46 o                         
  -4   7   7        375.78        368.16         4.88 o                         
  -3   7   7        181.91        183.80         1.91 o                         
  -2   7   7         62.55         65.17         1.39 o                         
  -1   7   7          3.12          3.75         0.56 o                         
   0   7   7         78.26         77.30         1.84 o                         
   1   7   7        581.76        594.89         6.90 o                         
   2   7   7        285.93        275.00         4.16 o                         
   3   7   7          5.25          6.82         1.60 o                         
  -7   8   7         73.50         77.91         2.61 o                         
  -6   8   7         89.25         89.55         2.63 o                         
  -5   8   7          0.43          0.80         1.02 o                         
  -4   8   7         19.89         20.64         2.18 o                         
  -3   8   7        100.32         97.10         1.84 o                         
  -2   8   7        137.96        137.21         2.15 o                         
  -1   8   7         10.96         11.44         1.16 o                         
   0   8   7          1.81          0.21         0.97 o                         
   1   8   7          0.56          0.74         1.06 o                         
  -6   9   7         75.60         73.59         2.69 o                         
  -5   9   7        219.11        215.89         3.90 o                         
  -4   9   7         25.95         26.99         4.43 o                         
  -3   9   7          0.81          0.92         0.78 o                         
  -2   9   7         53.61         51.73         1.65 o                         
  -1   9   7        306.42        302.71         4.47 o                         
   0   9   7        128.20        136.16         3.41 o                         
  -3  10   7          8.77          8.72         1.87 o                         
  -1  -9   8        253.99        253.43         6.54 o                         
   0  -9   8        142.19        138.35         3.83 o                         
   1  -9   8         88.24         88.86         2.45 o                         
   2  -9   8          9.02          7.67         1.16 o                         
   3  -9   8        237.62        233.04         4.60 o                         
   4  -9   8        259.10        268.41         4.21 o                         
   5  -9   8         23.01         22.60         1.65 o                         
  -1  -8   8        140.98        139.94         2.78 o                         
   0  -8   8        523.74        530.04         6.29 o                         
   1  -8   8        400.87        401.95         7.50 o                         
   2  -8   8          3.82          3.61         2.07 o                         
   3  -8   8         16.69         15.06         1.43 o                         
   4  -8   8         99.61        104.31         2.60 o                         
   5  -8   8        312.09        311.63         6.57 o                         
   6  -8   8        151.40        154.90         3.12 o                         
  -2  -7   8          0.98          0.11         1.67 o                         
  -1  -7   8         66.23         66.26         1.91 o                         
   0  -7   8         10.05         10.48         1.49 o                         
   1  -7   8         37.64         38.45         1.68 o                         
   2  -7   8        174.53        174.08         2.10 o                         
   3  -7   8          4.13          3.90         1.02 o                         
   4  -7   8          2.89          2.20         1.07 o                         
   5  -7   8        162.50        163.22         2.94 o                         
   6  -7   8        219.47        219.94         3.56 o                         
   7  -7   8         25.96         30.60         2.22 o                         
  -4  -6   8         45.51         45.35         2.71 o                         
  -3  -6   8         13.13         13.40         1.37 o                         
  -2  -6   8        264.65        270.72         3.48 o                         
  -1  -6   8         61.32         63.49         1.21 o                         
   0  -6   8         31.47         30.79         0.94 o                         
   1  -6   8          0.93          0.04         0.67 o                         
   2  -6   8        201.56        203.30         1.94 o                         
   3  -6   8        468.04        460.76         4.28 o                         
   4  -6   8        296.62        291.03         3.10 o                         
   5  -6   8          8.06          7.95         0.76 o                         
   6  -6   8          0.71          1.28         0.70 o                         
   7  -6   8         91.08         91.15         3.26 o                         
  -5  -5   8         96.05         98.29         3.44 o                         
  -4  -5   8         11.12         10.16         1.52 o                         
  -3  -5   8         22.74         20.94         1.00 o                         
  -2  -5   8         39.34         36.19         1.09 o                         
  -1  -5   8        887.82        899.67         6.36 o                         
   0  -5   8        967.55        969.11         6.74 o                         
   1  -5   8        289.61        288.39         2.48 o                         
   2  -5   8         38.38         38.81         0.84 o                         
   3  -5   8         52.07         57.22         1.27 o                         
   4  -5   8        354.45        360.46         3.86 o                         
   5  -5   8        115.43        115.31         1.83 o                         
   6  -5   8          1.25         -0.23         0.80 o                         
   7  -5   8          4.57          4.41         0.97 o                         
   8  -5   8          1.15          0.87         1.64 o                         
  -6  -4   8          4.83          5.04         1.14 o                         
  -5  -4   8        326.30        327.03         6.02 o                         
  -4  -4   8        412.61        412.09         3.54 o                         
  -3  -4   8        565.16        569.91         4.43 o                         
  -2  -4   8         24.82         23.91         1.31 o                         
  -1  -4   8         77.24         73.00         0.92 o                         
   0  -4   8       1377.84       1375.75         8.28 o                         
   1  -4   8       1239.44       1233.86         8.27 o                         
   2  -4   8        504.22        488.59         3.62 o                         
   3  -4   8         47.53         52.35         1.19 o                         
   4  -4   8         25.58         27.41         2.04 o                         
   5  -4   8        615.84        613.15         6.89 o                         
   6  -4   8        573.74        563.54        10.58 o                         
   7  -4   8         69.48         67.53         2.01 o                         
   8  -4   8          8.81         10.11         1.66 o                         
  -6  -3   8         48.81         49.10         2.25 o                         
  -5  -3   8         21.15         19.96         2.24 o                         
  -4  -3   8        576.11        539.70         5.10 o                         
  -3  -3   8        526.56        490.50         3.85 o                         
  -2  -3   8        450.89        446.96         2.62 o                         
  -1  -3   8          2.71          4.16         0.29 o                         
   0  -3   8         91.19         86.46         0.83 o                         
   1  -3   8         88.47         91.72         0.95 o                         
   2  -3   8        813.77        830.43         5.69 o                         
   3  -3   8        184.70        179.29         2.06 o                         
   4  -3   8         34.37         30.86         1.06 o                         
   5  -3   8          7.79          7.24         0.85 o                         
   6  -3   8        106.54        100.63         3.62 o                         
   7  -3   8        169.71        177.06         3.02 o                         
   8  -3   8        155.87        161.42         4.23 o                         
  -7  -2   8         20.76         19.84         1.45 o                         
  -6  -2   8        323.70        307.53         4.31 o                         
  -5  -2   8        144.45        149.07         2.18 o                         
  -4  -2   8         23.74         18.63         0.75 o                         
  -3  -2   8         42.77         38.05         1.16 o                         
  -2  -2   8        766.44        783.06         3.53 o                         
  -1  -2   8       2153.70       2192.36         8.99 o                         
   0  -2   8        478.99        471.40         2.37 o                         
   1  -2   8         18.76         17.10         0.43 o                         
   2  -2   8         14.57         17.27         0.62 o                         
   3  -2   8        822.89        839.44         5.04 o                         
   4  -2   8       1464.74       1441.89        13.66 o                         
   5  -2   8        224.81        230.91         3.21 o                         
   6  -2   8          1.17          0.69         0.84 o                         
   7  -2   8         78.19         82.51         2.19 o                         
   8  -2   8        116.74        122.31         5.49 o                         
  -7  -1   8         25.89         22.32         1.41 o                         
  -6  -1   8          4.60          4.48         1.05 o                         
  -5  -1   8        393.88        391.86         3.55 o                         
  -4  -1   8          1.96          4.39         0.51 o                         
  -3  -1   8         64.64         50.52         0.77 o                         
  -2  -1   8        137.67        143.77         1.04 o                         
  -1  -1   8        294.32        264.38         1.39 o                         
   0  -1   8       1293.59       1292.25         5.41 o                         
   1  -1   8         48.44         46.33         0.47 o                         
   2  -1   8         86.48         99.31         0.85 o                         
   3  -1   8        270.05        266.95         2.46 o                         
   4  -1   8        188.57        188.84         3.33 o                         
   5  -1   8        225.03        220.59         3.11 o                         
   6  -1   8         20.33         18.91         1.38 o                         
   7  -1   8         11.33         12.30         1.17 o                         
  -7   0   8         74.32         81.87         2.29 o                         
  -6   0   8          4.22          5.42         0.73 o                         
  -5   0   8        159.39        152.72         2.09 o                         
  -4   0   8       1493.34       1394.39         9.35 o                         
  -3   0   8        794.13        740.98         3.99 o                         
  -2   0   8         12.01         16.70         0.44 o                         
  -1   0   8         42.53         41.33         0.57 o                         
   0   0   8        764.35        801.13         3.61 o                         
   1   0   8        929.54        950.19         4.08 o                         
   2   0   8        679.58        681.28         3.38 o                         
   3   0   8         62.87         58.61         0.92 o                         
   4   0   8         35.59         34.56         0.79 o                         
   5   0   8         33.26         33.01         1.19 o                         
   6   0   8        157.69        148.58         2.67 o                         
   7   0   8         61.14         60.81         2.03 o                         
  -8   1   8         46.00         48.92         2.11 o                         
  -7   1   8         85.31         89.89         2.30 o                         
  -6   1   8        154.16        149.69         2.16 o                         
  -5   1   8         92.48         87.83         1.19 o                         
  -4   1   8        172.55        149.58         1.66 o                         
  -3   1   8         20.55         15.74         0.52 o                         
  -2   1   8        228.55        212.91         1.18 o                         
  -1   1   8        536.84        551.33         2.91 o                         
   0   1   8        508.19        487.92         2.39 o                         
   1   1   8          6.34          6.60         0.35 o                         
   2   1   8        113.09        105.24         0.88 o                         
   3   1   8        159.10        152.86         1.58 o                         
   4   1   8        373.88        372.12         4.65 o                         
   5   1   8        184.17        185.87         2.38 o                         
   6   1   8          1.64          0.35         0.88 o                         
   7   1   8         19.14         19.18         2.11 o                         
  -8   2   8          4.84          4.74         1.07 o                         
  -7   2   8          0.74          1.55         0.71 o                         
  -6   2   8        216.50        213.39         2.62 o                         
  -5   2   8        987.12        966.20         7.90 o                         
  -4   2   8        321.96        326.61         2.66 o                         
  -3   2   8         69.24         74.79         0.97 o                         
  -2   2   8        453.77        450.83         2.19 o                         
  -1   2   8        853.91        812.47         4.46 o                         
   0   2   8       1810.81       1808.02         7.48 o                         
   1   2   8        645.20        654.52         3.14 o                         
   2   2   8          6.94          8.54         0.48 o                         
   3   2   8        233.61        238.62         2.20 o                         
   4   2   8        445.03        447.38         3.58 o                         
   5   2   8        817.81        806.24         6.96 o                         
   6   2   8         74.81         78.55         2.95 o                         
  -8   3   8        147.35        149.12         2.98 o                         
  -7   3   8          1.38          1.29         0.68 o                         
  -6   3   8         19.92         18.44         0.89 o                         
  -5   3   8         58.01         62.34         1.35 o                         
  -4   3   8        810.20        813.32         8.64 o                         
  -3   3   8        706.62        695.80         7.15 o                         
  -2   3   8         84.31         86.39         0.81 o                         
  -1   3   8         90.30        103.49         0.81 o                         
   0   3   8         44.80         42.76         0.56 o                         
   1   3   8       1362.86       1360.29         6.46 o                         
   2   3   8       1298.16       1297.53         9.27 o                         
   3   3   8        324.86        325.78         2.83 o                         
   4   3   8          5.10          4.60         0.65 o                         
   5   3   8         10.56         11.57         0.90 o                         
   6   3   8        268.79        265.98         3.30 o                         
  -8   4   8        369.62        363.85         4.27 o                         
  -7   4   8        383.99        394.66         4.29 o                         
  -6   4   8         32.81         31.54         1.21 o                         
  -5   4   8          3.19          2.89         0.60 o                         
  -4   4   8        326.46        319.92         2.59 o                         
  -3   4   8        708.15        682.18         7.06 o                         
  -2   4   8        395.20        387.56         3.03 o                         
  -1   4   8        385.44        406.52         2.46 o                         
   0   4   8        203.73        209.93         1.56 o                         
   1   4   8        139.99        134.76         1.62 o                         
   2   4   8        445.75        448.14         3.74 o                         
   3   4   8         15.98         18.17         1.12 o                         
   4   4   8         93.77         97.15         2.35 o                         
   5   4   8          5.34          4.50         1.33 o                         
  -8   5   8         36.95         34.37         2.02 o                         
  -7   5   8         20.40         22.59         1.44 o                         
  -6   5   8        152.76        152.82         4.29 o                         
  -5   5   8        109.64        112.34         2.43 o                         
  -4   5   8         19.96         16.69         1.11 o                         
  -3   5   8         82.35         82.43         1.16 o                         
  -2   5   8        324.26        309.85         2.63 o                         
  -1   5   8        486.13        488.77         3.79 o                         
   0   5   8        434.47        447.75         3.24 o                         
   1   5   8         24.52         20.13         0.84 o                         
   2   5   8        403.10        395.69         4.00 o                         
   3   5   8          0.94         -0.13         1.64 o                         
   4   5   8        216.02        219.67         5.94 o                         
  -8   6   8          2.66          5.13         1.56 o                         
  -7   6   8          0.71          1.63         1.03 o                         
  -6   6   8        110.14        105.65         2.58 o                         
  -5   6   8        192.92        189.98         3.27 o                         
  -4   6   8        155.94        159.41         2.90 o                         
  -3   6   8         94.09         92.66         1.27 o                         
  -2   6   8          3.63          4.62         1.06 o                         
  -1   6   8          2.01          2.02         0.52 o                         
   0   6   8         42.61         42.58         1.30 o                         
   1   6   8        404.31        400.04         4.06 o                         
   2   6   8         84.22         90.38         3.23 o                         
   3   6   8         55.70         54.54         2.10 o                         
  -7   7   8         36.88         41.32         2.20 o                         
  -6   7   8          0.58          0.59         1.01 o                         
  -5   7   8          8.98          9.33         1.18 o                         
  -4   7   8        121.24        119.17         2.66 o                         
  -3   7   8        357.07        358.62         3.07 o                         
  -2   7   8         21.38         24.62         1.45 o                         
  -1   7   8          0.75          0.19         0.63 o                         
   0   7   8          2.88          2.03         0.95 o                         
   1   7   8        106.59        106.27         3.13 o                         
   2   7   8        645.86        644.10         7.52 o                         
  -7   8   8         69.34         78.69         4.57 o                         
  -6   8   8        150.71        153.94         7.33 o                         
  -5   8   8        238.03        238.83         4.03 o                         
  -4   8   8         54.02         50.30         3.89 o                         
  -3   8   8          1.14          0.37         0.70 o                         
  -2   8   8        354.73        344.10         3.74 o                         
  -1   8   8        469.22        463.67         5.77 o                         
   0   8   8        233.59        232.03         3.79 o                         
   1   8   8         19.71         18.02         1.46 o                         
  -5   9   8        150.78        152.91         3.39 o                         
  -4   9   8         65.42         67.12         2.45 o                         
  -3   9   8         13.95         11.87         0.99 o                         
  -2   9   8          0.39         -1.00         1.00 o                         
  -1   9   8        173.17        165.88         3.27 o                         
  -3  10   8        162.87        168.80         5.18 o                         
   0  -9   9        161.61        171.96         3.60 o                         
   1  -9   9          1.97         -0.32         1.12 o                         
   2  -9   9          5.48          7.74         1.20 o                         
   3  -9   9         68.77         67.44         2.32 o                         
   4  -9   9        383.72        384.61         5.54 o                         
  -1  -8   9          1.68          2.20         2.00 o                         
   0  -8   9         28.08         31.27         1.65 o                         
   1  -8   9        149.37        151.05         2.94 o                         
   2  -8   9         96.61         96.09         2.40 o                         
   3  -8   9         31.93         34.91         1.83 o                         
   4  -8   9         21.96         24.66         1.45 o                         
   5  -8   9        225.04        225.13         3.75 o                         
   6  -8   9        140.61        148.97         4.72 o                         
  -2  -7   9        122.01        116.47         4.19 o                         
  -1  -7   9         55.36         54.35         2.12 o                         
   0  -7   9        151.29        148.17         2.71 o                         
   1  -7   9        533.86        535.04         6.20 o                         
   2  -7   9        226.80        227.50         2.57 o                         
   3  -7   9        240.61        245.47         7.88 o                         
   4  -7   9         12.94         12.71         1.14 o                         
   5  -7   9          5.21          5.78         1.04 o                         
   6  -7   9        243.48        233.77         5.17 o                         
  -4  -6   9         26.30         27.01         2.13 o                         
  -3  -6   9          0.70         -0.08         0.96 o                         
  -2  -6   9        106.02        105.96         1.94 o                         
  -1  -6   9        634.38        646.83         4.95 o                         
   0  -6   9        453.91        455.28         3.69 o                         
   1  -6   9         14.43         11.35         0.63 o                         
   2  -6   9          1.36          0.97         0.44 o                         
   3  -6   9         41.51         50.08         1.31 o                         
   4  -6   9        521.13        530.71         5.30 o                         
   5  -6   9         81.93         79.42         1.94 o                         
   6  -6   9          0.64         -0.31         0.86 o                         
   7  -6   9          7.54          7.39         1.10 o                         
  -5  -5   9        135.48        136.36         4.08 o                         
  -4  -5   9        116.53        111.23         3.47 o                         
  -3  -5   9         13.81         12.01         0.91 o                         
  -2  -5   9         60.43         58.96         1.48 o                         
  -1  -5   9         23.18         24.15         0.87 o                         
   0  -5   9         24.26         25.17         1.25 o                         
   1  -5   9          6.40          7.45         0.55 o                         
   2  -5   9         91.33         91.51         1.23 o                         
   3  -5   9         27.45         30.52         1.13 o                         
   4  -5   9        115.27        119.29         1.85 o                         
   5  -5   9        346.85        354.09         3.63 o                         
   6  -5   9          1.71          2.13         0.89 o                         
   7  -5   9         37.68         35.08         4.61 o                         
  -6  -4   9          4.34          4.54         1.69 o                         
  -5  -4   9         29.48         29.12         2.10 o                         
  -4  -4   9        157.80        159.81         3.70 o                         
  -3  -4   9        182.21        190.04         2.47 o                         
  -2  -4   9         75.57         77.77         1.34 o                         
  -1  -4   9        115.20        114.14         1.29 o                         
   0  -4   9        198.39        198.07         2.93 o                         
   1  -4   9        630.07        624.95         4.56 o                         
   2  -4   9        483.03        457.59         3.87 o                         
   3  -4   9        586.22        549.81         4.84 o                         
   4  -4   9         18.76         19.89         0.87 o                         
   5  -4   9          6.39          6.30         0.87 o                         
   6  -4   9        264.57        261.83         3.73 o                         
   7  -4   9        312.08        300.74         4.25 o                         
  -6  -3   9        219.41        217.97         3.66 o                         
  -5  -3   9        105.53        107.95         2.39 o                         
  -4  -3   9         58.36         54.38         1.39 o                         
  -3  -3   9         24.55         27.75         0.95 o                         
  -2  -3   9        453.74        448.29         5.71 o                         
  -1  -3   9       2348.03       2330.98        11.49 o                         
   0  -3   9        976.89        976.94         5.13 o                         
   1  -3   9         11.44         12.26         0.81 o                         
   2  -3   9         19.04         22.52         0.74 o                         
   3  -3   9        402.39        402.91        12.29 o                         
   4  -3   9        564.31        555.27         4.87 o                         
   5  -3   9         17.98         18.11         1.09 o                         
   6  -3   9          1.66          1.14         0.85 o                         
   7  -3   9          0.91          0.84         0.92 o                         
  -7  -2   9         23.67         23.91         2.28 o                         
  -6  -2   9        385.19        379.83         5.02 o                         
  -5  -2   9        503.58        506.38         4.81 o                         
  -4  -2   9         96.11         96.63         1.43 o                         
  -3  -2   9         45.71         48.39         1.04 o                         
  -2  -2   9        268.53        265.49         2.32 o                         
  -1  -2   9       2722.63       2705.64        11.04 o                         
   0  -2   9       3337.57       3311.68        15.59 o                         
   1  -2   9         29.19         38.53         0.59 o                         
   2  -2   9          0.90          0.96         0.40 o                         
   3  -2   9        157.11        169.85         1.61 o                         
   4  -2   9       1419.66       1393.28        13.32 o                         
   5  -2   9        944.74        947.18         9.59 o                         
   6  -2   9         14.67         13.44         1.07 o                         
   7  -2   9          3.62          3.62         1.02 o                         
  -7  -1   9          5.02          8.04         2.09 o                         
  -6  -1   9         12.87         14.95         1.20 o                         
  -5  -1   9        385.29        359.61         3.12 o                         
  -4  -1   9       1672.51       1560.07        10.49 o                         
  -3  -1   9        254.34        224.65         3.44 o                         
  -2  -1   9          6.37          7.10         0.37 o                         
  -1  -1   9         96.96         92.19         0.74 o                         
   0  -1   9         17.72         22.92         0.45 o                         
   1  -1   9       1497.07       1528.13         7.16 o                         
   2  -1   9         81.72         76.29         1.33 o                         
   3  -1   9        133.52        126.71         2.54 o                         
   4  -1   9          7.79          8.70         1.52 o                         
   5  -1   9        203.30        199.28         6.17 o                         
   6  -1   9        132.49        132.30         2.56 o                         
   7  -1   9        128.98        125.25         2.67 o                         
  -7   0   9          6.28          6.41         1.10 o                         
  -6   0   9          1.40          1.77         0.47 o                         
  -5   0   9         29.70         32.11         0.94 o                         
  -4   0   9         35.10         39.21         0.95 o                         
  -3   0   9        675.25        681.85         4.92 o                         
  -2   0   9         52.87         49.24         0.67 o                         
  -1   0   9        137.86        128.88         0.88 o                         
   0   0   9         65.32         72.21         0.68 o                         
   1   0   9        659.45        691.26         3.27 o                         
   2   0   9        423.64        432.97         2.89 o                         
   3   0   9        387.64        375.56         2.95 o                         
   4   0   9        266.62        261.33         2.60 o                         
   5   0   9          5.20          5.82         0.87 o                         
   6   0   9        262.96        267.43         3.81 o                         
   7   0   9         78.47         80.40         2.34 o                         
  -8   1   9         18.56         17.37         1.43 o                         
  -7   1   9         19.64         18.83         1.31 o                         
  -6   1   9        162.63        158.05         2.30 o                         
  -5   1   9        133.38        144.58         1.64 o                         
  -4   1   9        131.14        105.82         1.36 o                         
  -3   1   9        141.36        134.66         1.58 o                         
  -2   1   9         65.12         59.87         0.72 o                         
  -1   1   9       1150.79       1156.19         5.20 o                         
   0   1   9       1584.21       1573.60         6.58 o                         
   1   1   9        313.04        332.46         1.83 o                         
   2   1   9          1.63          1.53         0.41 o                         
   3   1   9         28.90         31.59         1.09 o                         
   4   1   9        490.43        485.37         3.77 o                         
   5   1   9        203.77        195.29         4.05 o                         
   6   1   9         49.56         51.85         3.21 o                         
  -8   2   9         37.63         41.04         1.98 o                         
  -7   2   9         38.88         44.19         2.68 o                         
  -6   2   9        100.42        101.31         1.82 o                         
  -5   2   9        304.31        290.04         2.50 o                         
  -4   2   9       1150.24       1078.11         7.40 o                         
  -3   2   9          1.06          1.54         0.43 o                         
  -2   2   9        112.01        111.46         0.91 o                         
  -1   2   9        211.04        212.39         1.38 o                         
   0   2   9        623.41        623.44         2.89 o                         
   1   2   9        792.52        791.37         4.02 o                         
   2   2   9         48.16         49.78         0.98 o                         
   3   2   9         58.27         61.54         1.10 o                         
   4   2   9         29.61         30.38         0.95 o                         
   5   2   9        303.64        296.20         3.32 o                         
   6   2   9         41.09         38.89         1.84 o                         
  -8   3   9        391.64        390.66         5.25 o                         
  -7   3   9         80.28         80.27         1.77 o                         
  -6   3   9          1.82          2.14         0.60 o                         
  -5   3   9         16.66         13.58         0.81 o                         
  -4   3   9        383.22        362.00         2.94 o                         
  -3   3   9       1176.85       1154.87         8.60 o                         
  -2   3   9         69.57         71.41         1.57 o                         
  -1   3   9          2.51          3.27         0.32 o                         
   0   3   9        105.58        102.56         1.07 o                         
   1   3   9        384.96        384.70         2.60 o                         
   2   3   9         25.93         25.98         0.87 o                         
   3   3   9         14.63         17.26         1.10 o                         
   4   3   9          1.97          1.52         0.66 o                         
   5   3   9          7.49          6.17         0.84 o                         
   6   3   9        160.47        161.70         3.93 o                         
  -8   4   9          2.15          1.99         1.08 o                         
  -7   4   9        144.76        143.04         2.97 o                         
  -6   4   9        268.32        264.95         6.46 o                         
  -5   4   9        254.38        263.75         3.80 o                         
  -4   4   9          9.38          8.33         0.66 o                         
  -3   4   9        429.76        414.69         3.86 o                         
  -2   4   9        645.20        621.46         4.54 o                         
  -1   4   9        581.40        588.17         4.36 o                         
   0   4   9        486.41        489.46         3.40 o                         
   1   4   9          2.61          2.79         0.54 o                         
   2   4   9        215.73        217.19         2.61 o                         
   3   4   9        225.84        228.17         7.19 o                         
   4   4   9        447.94        453.83         5.68 o                         
   5   4   9        124.12        124.81         2.84 o                         
  -8   5   9         72.75         73.81         2.77 o                         
  -7   5   9          2.16          3.41         1.60 o                         
  -6   5   9        272.27        271.94         4.12 o                         
  -5   5   9        229.95        229.60         3.60 o                         
  -4   5   9         90.72         90.62         1.40 o                         
  -3   5   9        232.49        226.09         2.55 o                         
  -2   5   9         34.88         33.23         0.91 o                         
  -1   5   9        169.03        157.56         3.06 o                         
   0   5   9        462.44        458.10         4.31 o                         
   1   5   9        204.32        210.42         2.84 o                         
   2   5   9        135.88        138.81         2.57 o                         
   3   5   9         77.78         73.81         2.13 o                         
   4   5   9         27.61         24.70         1.50 o                         
  -8   6   9        307.92        317.04         6.87 o                         
  -7   6   9         16.35         17.06         1.44 o                         
  -6   6   9         35.45         37.83         3.83 o                         
  -5   6   9         68.32         65.80         3.65 o                         
  -4   6   9        297.82        284.82         4.13 o                         
  -3   6   9        201.47        197.60         2.40 o                         
  -2   6   9        127.97        130.33         1.62 o                         
  -1   6   9        212.39        211.33         2.18 o                         
   0   6   9          9.62          8.68         0.80 o                         
   1   6   9        305.52        307.79         4.14 o                         
   2   6   9         91.01         94.16         3.25 o                         
   3   6   9         89.74         95.41         2.58 o                         
  -7   7   9         36.14         39.93         2.66 o                         
  -6   7   9          1.30          2.49         1.11 o                         
  -5   7   9         25.59         26.49         1.56 o                         
  -4   7   9         30.88         33.58         3.60 o                         
  -3   7   9        146.98        138.28         5.38 o                         
  -2   7   9        178.43        183.09         2.97 o                         
  -1   7   9        183.13        189.65         3.16 o                         
   0   7   9          1.65          2.00         0.97 o                         
   1   7   9        231.51        224.83         3.90 o                         
   2   7   9         17.28         12.94         1.32 o                         
  -6   8   9        179.75        183.70         3.70 o                         
  -5   8   9        263.95        277.65         4.44 o                         
  -4   8   9         76.04         82.58         4.75 o                         
  -3   8   9         76.86         76.09         2.36 o                         
  -2   8   9          0.76          0.08         1.37 o                         
  -1   8   9         95.80        104.94         2.57 o                         
   0   8   9        428.19        427.01         5.62 o                         
  -4   9   9        220.86        226.38         4.09 o                         
  -3   9   9          1.33          0.89         2.04 o                         
  -2   9   9         56.91         47.63         3.31 o                         
  -1   9   9          2.15          2.96         1.40 o                         
   1  -9  10          7.06          8.38         1.46 o                         
   2  -9  10          7.75          6.88         1.45 o                         
   3  -9  10          4.05          2.67         1.70 o                         
  -1  -8  10         85.27         75.60         4.11 o                         
   0  -8  10          4.70          2.75         1.04 o                         
   1  -8  10         97.39         97.00         2.46 o                         
   2  -8  10        172.81        173.89         3.23 o                         
   3  -8  10         21.46         24.27         2.43 o                         
   4  -8  10        134.67        127.22         2.85 o                         
   5  -8  10          4.14          5.28         1.19 o                         
   6  -8  10          8.18         11.01         2.52 o                         
  -2  -7  10        260.26        264.41         6.21 o                         
  -1  -7  10        286.13        285.96         6.50 o                         
   0  -7  10          6.09          7.32         2.19 o                         
   1  -7  10        166.84        165.99         2.96 o                         
   2  -7  10        180.35        180.45         3.12 o                         
   3  -7  10        392.62        406.00         5.18 o                         
   4  -7  10        126.21        129.22         2.71 o                         
   5  -7  10          2.48          2.51         1.07 o                         
   6  -7  10          1.79          1.82         1.06 o                         
  -4  -6  10        113.53        111.91         3.81 o                         
  -3  -6  10         10.72         12.34         1.37 o                         
  -2  -6  10         92.38         87.18         2.36 o                         
  -1  -6  10        330.02        326.59         3.70 o                         
   0  -6  10        112.88        119.50         1.61 o                         
   1  -6  10          2.24          1.68         0.52 o                         
   2  -6  10         25.09         22.76         0.82 o                         
   3  -6  10         91.92         90.09         1.69 o                         
   4  -6  10        681.73        670.25         6.00 o                         
   5  -6  10        123.85        125.16         2.16 o                         
   6  -6  10         97.73         96.90         2.35 o                         
   7  -6  10          0.60         -0.68         1.28 o                         
  -5  -5  10        164.22        170.09         5.44 o                         
  -4  -5  10        245.47        252.14         5.43 o                         
  -3  -5  10        106.40        106.68         2.24 o                         
  -2  -5  10        269.36        266.73         3.12 o                         
  -1  -5  10        110.95        110.96         1.88 o                         
   0  -5  10        650.62        645.09         5.95 o                         
   1  -5  10        133.58        136.11         1.62 o                         
   2  -5  10        474.26        464.32         3.64 o                         
   3  -5  10        349.07        346.75         3.53 o                         
   4  -5  10          8.22          8.12         0.79 o                         
   5  -5  10        229.59        233.76         3.42 o                         
   6  -5  10        249.14        251.16         5.01 o                         
   7  -5  10        292.22        287.80         4.22 o                         
  -5  -4  10         35.08         33.83         2.67 o                         
  -4  -4  10         49.15         46.35         1.90 o                         
  -3  -4  10         64.98         67.40         1.60 o                         
  -2  -4  10        239.43        249.25         2.50 o                         
  -1  -4  10        514.60        515.23         3.99 o                         
   0  -4  10         14.66         14.48         0.64 o                         
   1  -4  10         11.76         15.11         0.84 o                         
   2  -4  10         56.08         73.33         1.13 o                         
   3  -4  10        456.95        486.92         4.46 o                         
   4  -4  10         15.47         15.14         0.85 o                         
   5  -4  10         25.26         27.74         1.37 o                         
   6  -4  10          3.28          4.69         0.98 o                         
   7  -4  10        221.85        220.53         3.61 o                         
  -6  -3  10        204.35        207.64         3.61 o                         
  -5  -3  10        350.34        345.43         3.94 o                         
  -4  -3  10          4.55          4.93         0.70 o                         
  -3  -3  10          5.26          5.32         0.72 o                         
  -2  -3  10         35.93         34.70         1.03 o                         
  -1  -3  10        582.94        593.30         3.67 o                         
   0  -3  10        105.24        111.13         1.37 o                         
   1  -3  10          1.26          2.29         0.87 o                         
   2  -3  10          7.13          5.47         0.49 o                         
   3  -3  10        107.08        113.76         1.31 o                         
   4  -3  10       1170.20       1154.69        11.34 o                         
   5  -3  10         33.48         30.22         1.50 o                         
   6  -3  10          7.97          7.39         1.03 o                         
   7  -3  10         10.15         10.11         1.19 o                         
  -7  -2  10          1.02          2.49         2.58 o                         
  -6  -2  10         52.19         51.70         2.43 o                         
  -5  -2  10        435.65        434.85         5.07 o                         
  -4  -2  10         88.54         91.04         1.90 o                         
  -3  -2  10         27.13         27.23         0.93 o                         
  -2  -2  10         29.82         28.64         1.67 o                         
  -1  -2  10        114.93        105.87         1.03 o                         
   0  -2  10        998.28       1032.22         5.40 o                         
   1  -2  10        101.99         84.62         1.18 o                         
   2  -2  10         57.52         36.07         0.86 o                         
   3  -2  10         40.18         31.25         0.87 o                         
   4  -2  10         81.90         87.80         1.93 o                         
   5  -2  10        348.09        345.18         4.38 o                         
   6  -2  10        118.59        115.81         2.43 o                         
   7  -2  10          8.59          9.49         1.39 o                         
  -7  -1  10         51.32         52.87         2.18 o                         
  -6  -1  10         94.76         91.58         1.90 o                         
  -5  -1  10         18.58         15.29         0.74 o                         
  -4  -1  10        351.98        372.51         3.18 o                         
  -3  -1  10        449.45        457.25         3.66 o                         
  -2  -1  10       1054.24       1040.20         5.48 o                         
  -1  -1  10       1045.16       1015.11         4.46 o                         
   0  -1  10        135.97        130.30         1.28 o                         
   1  -1  10        301.81        318.72         2.21 o                         
   2  -1  10        430.19        446.57         3.40 o                         
   3  -1  10        489.29        490.49         5.46 o                         
   4  -1  10          6.14          5.25         0.83 o                         
   5  -1  10          9.19          8.02         0.96 o                         
   6  -1  10         31.03         30.04         1.51 o                         
   7  -1  10        190.50        182.21         4.83 o                         
  -7   0  10        119.97        126.69         4.86 o                         
  -6   0  10         82.33         81.53         1.75 o                         
  -5   0  10         71.87         74.30         1.28 o                         
  -4   0  10          6.94          6.46         0.57 o                         
  -3   0  10        348.64        342.48         2.88 o                         
  -2   0  10        776.83        770.54         5.02 o                         
  -1   0  10       2501.85       2415.86        11.01 o                         
   0   0  10         56.43         50.04         0.64 o                         
   1   0  10         47.98         52.83         0.69 o                         
   2   0  10         97.97        117.63         2.15 o                         
   3   0  10        370.32        379.98         3.50 o                         
   4   0  10        879.07        861.98         7.52 o                         
   5   0  10         34.54         30.44         1.55 o                         
   6   0  10          0.98         -0.75         0.89 o                         
  -7   1  10         51.01         55.71         1.75 o                         
  -6   1  10        180.90        177.39         4.11 o                         
  -5   1  10       1560.89       1467.85         9.96 o                         
  -4   1  10        378.21        345.87         2.94 o                         
  -3   1  10          0.94          1.97         0.46 o                         
  -2   1  10         47.06         46.27         0.74 o                         
  -1   1  10          9.33          7.13         0.33 o                         
   0   1  10       1597.66       1608.73         7.12 o                         
   1   1  10        343.91        329.82         1.94 o                         
   2   1  10          3.53          3.36         0.46 o                         
   3   1  10          2.03          2.51         0.47 o                         
   4   1  10        308.27        302.74         3.05 o                         
   5   1  10        359.24        359.36         4.58 o                         
   6   1  10        102.95        101.53         4.57 o                         
  -8   2  10         14.93         15.18         1.79 o                         
  -7   2  10          3.01          3.54         0.80 o                         
  -6   2  10         46.74         47.80         1.64 o                         
  -5   2  10         11.90         11.41         0.71 o                         
  -4   2  10        291.44        292.17         2.58 o                         
  -3   2  10        134.45        127.61         1.50 o                         
  -2   2  10         48.55         48.07         1.05 o                         
  -1   2  10         31.00         29.12         0.58 o                         
   0   2  10        131.63        134.62         1.14 o                         
   1   2  10        481.78        487.95         2.68 o                         
   2   2  10        432.03        421.08         3.36 o                         
   3   2  10        141.50        143.13         1.68 o                         
   4   2  10          3.18          2.03         0.67 o                         
   5   2  10        108.86        109.32         2.38 o                         
   6   2  10        196.90        208.95         4.95 o                         
  -8   3  10        111.30        109.40         2.94 o                         
  -7   3  10        171.38        168.03         2.22 o                         
  -6   3  10         50.57         51.85         1.49 o                         
  -5   3  10        273.04        250.37         2.27 o                         
  -4   3  10        123.29        119.73         1.46 o                         
  -3   3  10        498.99        493.88         3.80 o                         
  -2   3  10       1257.71       1268.37         8.58 o                         
  -1   3  10        778.37        786.31         5.84 o                         
   0   3  10        352.71        359.14         2.63 o                         
   1   3  10         15.73         13.86         0.57 o                         
   2   3  10        382.53        389.16         3.73 o                         
   3   3  10        376.38        371.39         3.21 o                         
   4   3  10         34.66         32.94         1.31 o                         
   5   3  10         56.18         57.83         1.67 o                         
  -8   4  10          5.60          4.06         1.57 o                         
  -7   4  10         91.74        102.60         2.65 o                         
  -6   4  10        206.96        203.10         3.45 o                         
  -5   4  10        734.46        712.58         7.89 o                         
  -4   4  10          1.78          2.51         0.55 o                         
  -3   4  10          4.06          3.66         0.61 o                         
  -2   4  10        311.40        308.54         2.67 o                         
  -1   4  10        572.49        573.18         4.32 o                         
   0   4  10        382.98        381.00         2.84 o                         
   1   4  10         18.79         19.43         1.59 o                         
   2   4  10          9.99         10.77         0.81 o                         
   3   4  10        115.54        115.31         3.80 o                         
   4   4  10        222.29        223.28         3.66 o                         
   5   4  10         49.38         44.54         3.29 o                         
  -8   5  10          2.22          3.44         1.59 o                         
  -7   5  10          0.67          0.40         1.03 o                         
  -6   5  10        240.18        231.25         3.82 o                         
  -5   5  10        564.17        551.73        12.86 o                         
  -4   5  10        425.28        418.69         3.98 o                         
  -3   5  10         13.11         13.65         1.82 o                         
  -2   5  10         10.76         11.05         0.78 o                         
  -1   5  10         28.06         28.44         0.91 o                         
   0   5  10        355.73        348.59         3.57 o                         
   1   5  10         25.30         26.48         1.01 o                         
   2   5  10         20.99         17.42         1.24 o                         
   3   5  10          2.93          4.08         1.83 o                         
   4   5  10         22.07         19.80         2.23 o                         
  -7   6  10         57.42         60.43         2.38 o                         
  -6   6  10        107.62        114.25         2.82 o                         
  -5   6  10          1.64          1.87         1.85 o                         
  -4   6  10         63.20         61.05         1.56 o                         
  -3   6  10        342.75        335.00         3.49 o                         
  -2   6  10        299.93        306.90         5.08 o                         
  -1   6  10        296.23        299.04         2.79 o                         
   0   6  10          0.70          1.76         0.70 o                         
   1   6  10          2.21          2.79         1.17 o                         
   2   6  10        186.60        189.38         3.40 o                         
   3   6  10        320.92        322.43         7.11 o                         
  -6   7  10         38.48         42.45         2.60 o                         
  -5   7  10         66.97         71.66         2.59 o                         
  -4   7  10         22.02         22.40         1.97 o                         
  -3   7  10          0.54          0.72         0.96 o                         
  -2   7  10         94.95         97.44         1.83 o                         
  -1   7  10        208.99        214.76         9.22 o                         
   0   7  10        104.72        108.32         2.58 o                         
   1   7  10         47.37         47.13         2.07 o                         
  -5   8  10        374.46        379.88         5.49 o                         
  -4   8  10        209.61        209.26         3.81 o                         
  -3   8  10          4.09          2.87         1.10 o                         
  -2   8  10          1.55          1.28         0.97 o                         
  -1   8  10         67.65         65.49         3.81 o                         
   0   8  10        417.65        420.55         5.63 o                         
  -4   9  10         89.52         96.70         4.21 o                         
  -3   9  10        101.54        105.10         3.79 o                         
  -2   9  10         17.26         15.53         1.72 o                         
   0  -8  11         21.49         14.62         2.45 o                         
   1  -8  11          5.34          4.81         1.12 o                         
   2  -8  11        229.43        232.70         3.83 o                         
   3  -8  11        272.56        280.97         4.32 o                         
   4  -8  11         10.29         11.41         1.33 o                         
   5  -8  11         49.35         45.73         3.79 o                         
  -2  -7  11        126.91        124.05         4.62 o                         
  -1  -7  11        348.21        348.41         7.43 o                         
   0  -7  11          8.17          9.91         2.20 o                         
   1  -7  11          1.33          0.91         0.91 o                         
   2  -7  11         30.86         33.90         1.74 o                         
   3  -7  11        306.87        306.14         4.37 o                         
   4  -7  11        205.47        209.87         8.07 o                         
   5  -7  11        196.57        194.24         3.50 o                         
  -3  -6  11          5.39          4.59         1.21 o                         
  -2  -6  11         40.10         37.05         1.96 o                         
  -1  -6  11         90.48         84.88         3.29 o                         
   0  -6  11        171.22        168.24         2.46 o                         
   1  -6  11         42.57         43.99         1.36 o                         
   2  -6  11          3.24          4.50         0.74 o                         
   3  -6  11         28.52         25.75         1.08 o                         
   4  -6  11         42.66         43.85         1.46 o                         
   5  -6  11         74.69         71.18         1.82 o                         
   6  -6  11         28.22         27.55         1.48 o                         
  -4  -5  11         56.92         55.03         2.22 o                         
  -3  -5  11        180.00        181.88         3.27 o                         
  -2  -5  11        570.47        570.06         5.39 o                         
  -1  -5  11         31.90         32.60         1.32 o                         
   0  -5  11         68.25         71.91         1.27 o                         
   1  -5  11        224.69        233.05         2.30 o                         
   2  -5  11        517.55        525.95         4.08 o                         
   3  -5  11        498.68        497.26         4.69 o                         
   4  -5  11         24.18         21.70         0.88 o                         
   5  -5  11        106.99        108.83         2.37 o                         
   6  -5  11         18.35         19.64         1.36 o                         
  -5  -4  11        101.68        108.11         3.79 o                         
  -4  -4  11         59.46         65.74         2.17 o                         
  -3  -4  11        133.00        127.56         2.13 o                         
  -2  -4  11        545.70        546.11         4.43 o                         
  -1  -4  11        224.33        231.97         3.82 o                         
   0  -4  11          1.88          2.09         0.51 o                         
   1  -4  11          2.04          2.25         0.58 o                         
   2  -4  11        203.16        192.76         1.96 o                         
   3  -4  11        892.39        875.83         7.33 o                         
   4  -4  11        234.94        227.72         2.74 o                         
   5  -4  11          9.07          8.70         1.03 o                         
   6  -4  11          0.96          0.12         0.94 o                         
  -5  -3  11        635.35        637.39         7.36 o                         
  -4  -3  11        156.17        162.34         2.97 o                         
  -3  -3  11         17.92         17.75         0.94 o                         
  -2  -3  11          6.90          6.99         0.92 o                         
  -1  -3  11       1011.91        999.54         7.10 o                         
   0  -3  11        913.56        906.62         6.39 o                         
   1  -3  11        245.98        234.30         2.21 o                         
   2  -3  11         78.65         73.66         1.17 o                         
   3  -3  11         40.32         39.36         0.88 o                         
   4  -3  11        496.45        513.99         5.81 o                         
   5  -3  11       1068.92       1042.34        10.60 o                         
   6  -3  11        157.19        151.68         2.87 o                         
  -6  -2  11          4.41          6.24         1.92 o                         
  -5  -2  11        174.15        174.89         2.52 o                         
  -4  -2  11        184.10        186.66         2.15 o                         
  -3  -2  11          1.38          2.30         0.66 o                         
  -2  -2  11         75.28         73.29         1.30 o                         
  -1  -2  11         81.35         80.81         1.98 o                         
   0  -2  11        101.60        107.29         1.36 o                         
   1  -2  11        115.13        141.78         2.00 o                         
   2  -2  11         12.19         20.59         0.74 o                         
   3  -2  11          1.04          1.46         0.44 o                         
   4  -2  11          7.88          5.00         0.91 o                         
   5  -2  11          1.37          0.71         1.19 o                         
   6  -2  11        121.00        122.39         2.60 o                         
  -7  -1  11        230.92        235.35         5.76 o                         
  -6  -1  11         67.57         69.01         2.38 o                         
  -5  -1  11         54.59         52.34         2.05 o                         
  -4  -1  11         16.35         15.03         0.73 o                         
  -3  -1  11        463.32        461.55         3.71 o                         
  -2  -1  11        658.05        662.15         4.95 o                         
  -1  -1  11         14.68         16.77         0.94 o                         
   0  -1  11          5.57          6.54         0.41 o                         
   1  -1  11          9.62         12.28         0.59 o                         
   2  -1  11        347.58        366.31         2.97 o                         
   3  -1  11        795.92        809.91         6.62 o                         
   4  -1  11         99.94         91.06         2.04 o                         
   5  -1  11         97.80         95.48         2.23 o                         
   6  -1  11          0.78         -0.51         0.92 o                         
  -7   0  11         48.45         58.09         2.21 o                         
  -6   0  11        153.75        157.21         2.45 o                         
  -5   0  11         42.59         41.89         1.10 o                         
  -4   0  11          4.16          4.74         0.76 o                         
  -3   0  11         23.86         22.82         0.82 o                         
  -2   0  11         72.37         67.07         0.90 o                         
  -1   0  11         17.68         19.70         0.59 o                         
   0   0  11        205.16        198.93         1.50 o                         
   1   0  11        111.01         80.42         1.16 o                         
   2   0  11        129.67        109.76         1.59 o                         
   3   0  11         60.56         62.83         1.26 o                         
   4   0  11         74.64         76.56         1.63 o                         
   5   0  11        323.91        318.65         4.28 o                         
   6   0  11          4.04          4.80         1.03 o                         
  -7   1  11         63.14         60.93         1.74 o                         
  -6   1  11         69.82         72.52         1.71 o                         
  -5   1  11        332.18        338.47         3.00 o                         
  -4   1  11        413.20        412.43         3.85 o                         
  -3   1  11        282.08        275.02         2.50 o                         
  -2   1  11        487.33        485.84         4.36 o                         
  -1   1  11        548.83        554.56         3.14 o                         
   0   1  11        379.47        382.95         2.49 o                         
   1   1  11        923.14        910.65         5.65 o                         
   2   1  11        216.35        211.18         2.36 o                         
   3   1  11          1.72          2.66         0.58 o                         
   4   1  11         12.97         13.86         1.94 o                         
   5   1  11        193.88        190.35         3.13 o                         
   6   1  11        275.62        262.72        11.21 o                         
  -7   2  11        138.23        132.24         2.31 o                         
  -6   2  11         56.10         54.35         1.55 o                         
  -5   2  11         16.30         14.70         1.09 o                         
  -4   2  11          0.96          1.86         0.50 o                         
  -3   2  11        757.69        743.12         5.41 o                         
  -2   2  11       2372.88       2364.18        15.40 o                         
  -1   2  11        325.57        321.10         2.06 o                         
   0   2  11         84.20         82.40         0.99 o                         
   1   2  11          1.82          2.24         0.52 o                         
   2   2  11        460.29        485.63         3.81 o                         
   3   2  11        597.32        586.94         4.65 o                         
   4   2  11         94.82         85.83         2.06 o                         
   5   2  11         88.71         84.28         2.24 o                         
  -8   3  11         43.87         48.11         4.58 o                         
  -7   3  11        239.50        241.31         3.13 o                         
  -6   3  11        673.48        650.33         5.98 o                         
  -5   3  11        188.05        172.13         1.84 o                         
  -4   3  11          7.19          7.74         0.57 o                         
  -3   3  11         12.06         11.28         0.85 o                         
  -2   3  11        208.82        203.68         2.71 o                         
  -1   3  11        322.33        319.34         2.22 o                         
   0   3  11        116.65        116.83         1.19 o                         
   1   3  11         49.86         48.10         1.30 o                         
   2   3  11        149.16        149.20         1.86 o                         
   3   3  11        633.37        631.28         5.65 o                         
   4   3  11        160.25        159.64         2.35 o                         
   5   3  11         19.38         21.03         2.03 o                         
  -8   4  11         43.54         45.20         3.38 o                         
  -7   4  11          1.43          1.22         1.05 o                         
  -6   4  11         72.69         75.24         2.33 o                         
  -5   4  11        279.22        284.34         4.18 o                         
  -4   4  11        107.79        108.02         1.71 o                         
  -3   4  11        150.54        145.70         3.13 o                         
  -2   4  11        165.79        159.63         2.16 o                         
  -1   4  11        155.60        157.51         1.90 o                         
   0   4  11        399.77        406.79         3.07 o                         
   1   4  11        301.42        304.17         3.29 o                         
   2   4  11          1.39          1.63         0.67 o                         
   3   4  11          2.74          3.78         0.97 o                         
   4   4  11         45.01         46.53         2.05 o                         
  -7   5  11          3.02          3.42         1.15 o                         
  -6   5  11          9.72          8.70         1.31 o                         
  -5   5  11          0.79          1.84         1.60 o                         
  -4   5  11         78.97         76.26         1.48 o                         
  -3   5  11        367.27        372.56         4.37 o                         
  -2   5  11        361.02        374.16         4.04 o                         
  -1   5  11         78.74         78.20         1.96 o                         
   0   5  11          0.83          1.39         0.66 o                         
   1   5  11         78.38         76.30         1.69 o                         
   2   5  11        104.09        109.02         2.51 o                         
   3   5  11         16.75         18.31         1.83 o                         
  -7   6  11        127.12        136.96         3.33 o                         
  -6   6  11        161.65        166.73         3.43 o                         
  -5   6  11         10.36         11.52         1.27 o                         
  -4   6  11         20.74         21.76         2.10 o                         
  -3   6  11        130.83        131.60         2.77 o                         
  -2   6  11        616.52        624.73        12.08 o                         
  -1   6  11        188.69        191.02         3.08 o                         
   0   6  11         18.99         20.18         2.94 o                         
   1   6  11         52.24         49.80         2.00 o                         
   2   6  11         85.46         86.15         6.49 o                         
  -6   7  11        299.09        301.67         5.40 o                         
  -5   7  11        330.04        323.79         7.26 o                         
  -4   7  11         78.85         76.54         2.50 o                         
  -3   7  11         72.10         68.93         2.30 o                         
  -2   7  11         11.12         11.24         1.18 o                         
  -1   7  11        149.87        152.66         2.93 o                         
   0   7  11        155.89        163.15         3.15 o                         
   1   7  11          7.39          6.19         1.21 o                         
  -5   8  11         84.54         84.76         5.99 o                         
  -4   8  11        271.23        271.08         4.48 o                         
  -3   8  11         93.04         98.44         2.77 o                         
  -2   8  11          5.70          5.00         1.98 o                         
  -1   8  11         12.60         10.80         1.66 o                         
   1  -8  12          3.52          5.21         1.35 o                         
   2  -8  12        265.85        256.30         4.61 o                         
   3  -8  12        290.12        287.03         4.78 o                         
  -2  -7  12          4.65         -1.58         2.74 o                         
  -1  -7  12         30.79         27.69         2.61 o                         
   0  -7  12        206.61        210.96         5.80 o                         
   1  -7  12         70.12         70.66         5.18 o                         
   2  -7  12          2.21          2.22         1.01 o                         
   3  -7  12         12.33         14.60         2.68 o                         
   4  -7  12         83.79         82.39         3.92 o                         
   5  -7  12        102.16         94.30         4.10 o                         
  -3  -6  12         79.03         79.27         3.17 o                         
  -2  -6  12         34.95         31.89         1.82 o                         
  -1  -6  12         18.49         17.59         1.98 o                         
   0  -6  12         66.05         67.94         2.21 o                         
   1  -6  12        141.19        143.79         2.35 o                         
   2  -6  12         60.40         62.51         2.92 o                         
   3  -6  12         32.19         31.72         1.59 o                         
   4  -6  12         51.02         47.39         1.57 o                         
   5  -6  12         44.11         43.66         1.87 o                         
   6  -6  12         97.28        100.33         3.57 o                         
  -4  -5  12          2.55          1.46         1.50 o                         
  -3  -5  12        167.24        170.46         3.29 o                         
  -2  -5  12        432.19        443.43         5.64 o                         
  -1  -5  12        199.65        203.16         5.74 o                         
   0  -5  12        107.60        100.37         1.52 o                         
   1  -5  12          1.74          1.22         0.70 o                         
   2  -5  12        411.68        413.37         3.44 o                         
   3  -5  12        486.01        474.92         4.61 o                         
   4  -5  12        318.00        319.71         4.09 o                         
   5  -5  12          4.30          4.84         0.99 o                         
   6  -5  12         21.92         22.49         1.53 o                         
  -4  -4  12         87.36         87.55         2.47 o                         
  -3  -4  12          5.93          5.15         1.10 o                         
  -2  -4  12         53.19         51.17         1.53 o                         
  -1  -4  12        150.46        148.30         2.20 o                         
   0  -4  12        153.42        153.77         1.80 o                         
   1  -4  12          1.28          1.02         0.51 o                         
   2  -4  12          4.26          5.45         0.80 o                         
   3  -4  12         25.25         26.88         1.12 o                         
   4  -4  12        281.89        278.29         6.55 o                         
   5  -4  12         30.04         31.04         1.58 o                         
   6  -4  12          1.78          2.09         1.04 o                         
  -5  -3  12        219.24        225.43         4.08 o                         
  -4  -3  12        416.06        419.35         5.39 o                         
  -3  -3  12        111.13        117.12         2.04 o                         
  -2  -3  12          1.41          1.13         0.58 o                         
  -1  -3  12         33.39         35.58         1.28 o                         
   0  -3  12       1095.49       1109.95         7.72 o                         
   1  -3  12        957.55        968.90         6.83 o                         
   2  -3  12         71.14         70.86         1.20 o                         
   3  -3  12         23.80         23.39         0.76 o                         
   4  -3  12         61.94         72.75         1.94 o                         
   5  -3  12        194.30        181.39         3.08 o                         
   6  -3  12        324.22        326.62         5.90 o                         
  -6  -2  12         27.68         32.09         2.43 o                         
  -5  -2  12        199.25        206.38         3.51 o                         
  -4  -2  12         61.07         61.63         2.22 o                         
  -3  -2  12        845.76        844.62         7.25 o                         
  -2  -2  12        192.05        194.54         2.14 o                         
  -1  -2  12         42.38         43.77         1.29 o                         
   0  -2  12         19.39         18.95         0.78 o                         
   1  -2  12        327.92        314.06         2.72 o                         
   2  -2  12        645.20        626.88         4.66 o                         
   3  -2  12        230.38        221.21         2.41 o                         
   4  -2  12         14.76         15.44         2.61 o                         
   5  -2  12          1.54          1.88         0.90 o                         
   6  -2  12         99.20         99.69         5.45 o                         
  -6  -1  12        211.88        206.82         2.91 o                         
  -5  -1  12         20.48         22.50         1.09 o                         
  -4  -1  12          3.10          2.99         0.59 o                         
  -3  -1  12        245.05        242.01         2.82 o                         
  -2  -1  12       1012.48       1012.04         7.20 o                         
  -1  -1  12        428.15        425.22         3.51 o                         
   0  -1  12         19.45         15.69         0.93 o                         
   1  -1  12         15.64         11.44         0.62 o                         
   2  -1  12        602.39        599.54         4.48 o                         
   3  -1  12        394.22        402.47         3.77 o                         
   4  -1  12       1045.79       1028.55        10.44 o                         
   5  -1  12        127.91        127.24         2.59 o                         
   6  -1  12          3.49          3.17         1.05 o                         
  -7   0  12          2.52         -0.23         1.53 o                         
  -6   0  12        149.73        150.28         2.43 o                         
  -5   0  12        225.67        224.35         2.84 o                         
  -4   0  12         38.18         38.45         1.09 o                         
  -3   0  12          2.97          3.41         0.55 o                         
  -2   0  12        187.91        184.50         2.00 o                         
  -1   0  12          1.60          2.03         0.52 o                         
   0   0  12        138.41        154.19         1.52 o                         
   1   0  12         82.37        100.55         1.57 o                         
   2   0  12          1.95          1.67         0.56 o                         
   3   0  12          2.86          2.45         0.58 o                         
   4   0  12         40.68         42.41         1.68 o                         
   5   0  12        128.51        131.40         2.64 o                         
  -7   1  12         10.39          9.82         1.03 o                         
  -6   1  12          5.56          7.44         0.90 o                         
  -5   1  12          1.02          1.97         0.72 o                         
  -4   1  12        249.04        252.24         2.47 o                         
  -3   1  12        514.84        514.73         4.07 o                         
  -2   1  12         30.39         31.73         0.97 o                         
  -1   1  12         31.70         31.07         0.84 o                         
   0   1  12          1.67          1.39         0.42 o                         
   1   1  12        441.96        464.93         3.63 o                         
   2   1  12        436.49        450.33         4.15 o                         
   3   1  12        154.97        146.84         2.87 o                         
   4   1  12        121.80        122.10         2.52 o                         
   5   1  12          3.34          2.90         0.97 o                         
  -7   2  12        303.58        308.44         3.71 o                         
  -6   2  12         68.29         64.96         1.94 o                         
  -5   2  12          4.78          5.26         0.78 o                         
  -4   2  12         97.12         93.53         1.42 o                         
  -3   2  12         37.53         39.71         1.04 o                         
  -2   2  12        118.53        123.00         1.75 o                         
  -1   2  12        296.09        288.17         2.33 o                         
   0   2  12          7.21         10.80         0.50 o                         
   1   2  12         26.24         29.72         1.02 o                         
   2   2  12        367.26        361.04         3.54 o                         
   3   2  12        221.13        223.03         3.24 o                         
   4   2  12        308.09        310.54         4.18 o                         
   5   2  12         28.13         27.84         1.51 o                         
  -7   3  12        198.55        195.87         2.85 o                         
  -6   3  12        349.13        354.39         3.91 o                         
  -5   3  12        275.98        277.54         3.21 o                         
  -4   3  12         43.03         42.31         1.09 o                         
  -3   3  12         34.13         33.79         0.99 o                         
  -2   3  12       1055.38       1049.09         7.36 o                         
  -1   3  12        428.59        423.24         3.43 o                         
   0   3  12        508.69        499.52         3.20 o                         
   1   3  12         32.89         32.47         0.98 o                         
   2   3  12         13.31         13.09         0.72 o                         
   3   3  12        162.83        169.14         2.48 o                         
   4   3  12        230.49        227.80         3.99 o                         
  -7   4  12         29.99         28.30         3.00 o                         
  -6   4  12         14.98         18.18         1.40 o                         
  -5   4  12         36.36         40.99         1.90 o                         
  -4   4  12        429.46        430.06         4.70 o                         
  -3   4  12        505.51        506.72         4.77 o                         
  -2   4  12        140.71        142.99         2.30 o                         
  -1   4  12          7.90          8.74         0.62 o                         
   0   4  12          5.90          6.70         0.80 o                         
   1   4  12        241.19        257.32         3.00 o                         
   2   4  12         62.51         64.73         2.01 o                         
   3   4  12         61.29         59.16         2.08 o                         
  -7   5  12        127.78        132.48         3.19 o                         
  -6   5  12        103.60         99.14         2.69 o                         
  -5   5  12         74.22         71.27         2.36 o                         
  -4   5  12          4.60          5.29         1.05 o                         
  -3   5  12        102.80        104.56         2.47 o                         
  -2   5  12         19.98         20.94         1.05 o                         
  -1   5  12        204.30        203.41         2.51 o                         
   0   5  12          3.10          3.19         0.80 o                         
   1   5  12         14.37         14.59         1.21 o                         
   2   5  12        299.93        304.73         5.25 o                         
   3   5  12        126.90        122.35         3.36 o                         
  -6   6  12         90.08         94.62         2.81 o                         
  -5   6  12         62.03         65.46         2.39 o                         
  -4   6  12         66.02         58.88         4.33 o                         
  -3   6  12        260.77        246.93         3.92 o                         
  -2   6  12         41.48         40.65         1.87 o                         
  -1   6  12        191.75        191.41         3.16 o                         
   0   6  12        239.81        241.07         6.32 o                         
   1   6  12          6.68          4.79         1.12 o                         
   2   6  12          1.51          0.39         1.21 o                         
  -5   7  12         11.34         12.91         1.44 o                         
  -4   7  12        403.06        404.22         5.61 o                         
  -3   7  12        210.40        207.88         3.72 o                         
  -2   7  12         37.84         39.05         2.05 o                         
  -1   7  12          0.62         -0.14         1.01 o                         
   0   7  12         67.93         69.83         2.32 o                         
  -4   8  12        114.18        113.56         4.10 o                         
  -3   8  12        579.79        590.91        10.10 o                         
  -1   8  12          3.35          1.85         1.39 o                         
   0  -7  13        261.64        248.64         6.41 o                         
   1  -7  13        320.64        328.56         4.14 o                         
   2  -7  13        274.38        269.96         3.37 o                         
   3  -7  13         12.63         11.02         1.12 o                         
   4  -7  13          0.82         -0.11         1.26 o                         
  -2  -6  13        124.13        119.04         2.93 o                         
  -1  -6  13         11.06          8.05         1.28 o                         
   0  -6  13         31.00         34.17         1.71 o                         
   1  -6  13        449.72        458.48         4.60 o                         
   2  -6  13        198.46        204.25         2.75 o                         
   3  -6  13        281.55        272.93         4.22 o                         
   4  -6  13          0.68          0.39         0.83 o                         
   5  -6  13         16.42         17.16         1.52 o                         
  -4  -5  13         11.43         11.15         2.21 o                         
  -3  -5  13         34.67         25.11         1.61 o                         
  -2  -5  13         16.30         14.59         1.37 o                         
  -1  -5  13        247.38        253.70         5.48 o                         
   0  -5  13          8.84         10.07         1.26 o                         
   1  -5  13         31.13         30.34         1.74 o                         
   2  -5  13          2.58          1.53         0.73 o                         
   3  -5  13        270.93        275.62         3.25 o                         
   4  -5  13        325.50        328.20         3.70 o                         
   5  -5  13          4.16          3.59         1.04 o                         
  -4  -4  13         68.94         65.24         2.37 o                         
  -3  -4  13         80.36         83.26         2.45 o                         
  -2  -4  13         12.76         13.78         0.98 o                         
  -1  -4  13         29.08         30.43         1.25 o                         
   0  -4  13        346.98        345.13         3.68 o                         
   1  -4  13         54.94         54.22         1.50 o                         
   2  -4  13         86.65         83.98         2.48 o                         
   3  -4  13         78.59         72.50         2.21 o                         
   4  -4  13         22.90         23.79         1.33 o                         
   5  -4  13        196.88        193.62         3.30 o                         
  -5  -3  13         20.84         17.67         1.45 o                         
  -4  -3  13        419.01        427.89         5.60 o                         
  -3  -3  13        259.16        274.16         3.40 o                         
  -2  -3  13        106.57        112.89         1.71 o                         
  -1  -3  13        185.63        183.65         2.51 o                         
   0  -3  13          4.12          6.10         0.76 o                         
   1  -3  13       1015.99       1042.74         7.35 o                         
   2  -3  13        328.20        327.76         2.89 o                         
   3  -3  13         30.70         29.59         0.90 o                         
   4  -3  13          7.20          6.42         0.99 o                         
   5  -3  13        157.57        163.25         3.03 o                         
  -5  -2  13        120.45        126.02         2.86 o                         
  -4  -2  13          0.63         -0.39         0.96 o                         
  -3  -2  13        213.69        212.21         2.75 o                         
  -2  -2  13        195.15        190.43         2.59 o                         
  -1  -2  13        162.93        165.31         2.29 o                         
   0  -2  13         16.38         14.99         0.86 o                         
   1  -2  13         56.76         56.90         1.14 o                         
   2  -2  13        103.41        107.60         1.59 o                         
   3  -2  13        373.00        372.15         3.58 o                         
   4  -2  13         96.00         93.89         5.06 o                         
   5  -2  13          4.80          4.73         1.00 o                         
  -6  -1  13        179.66        183.07         3.41 o                         
  -5  -1  13        170.50        178.88         3.24 o                         
  -4  -1  13          1.60         -0.86         0.88 o                         
  -3  -1  13         72.14         69.31         1.60 o                         
  -2  -1  13        184.65        188.00         2.74 o                         
  -1  -1  13        605.60        612.04         4.74 o                         
   0  -1  13        529.53        523.62         4.07 o                         
   1  -1  13          2.77          2.97         0.53 o                         
   2  -1  13        224.44        220.55         2.18 o                         
   3  -1  13         12.75          9.92         0.89 o                         
   4  -1  13         49.22         45.36         5.33 o                         
   5  -1  13        131.30        124.53         2.66 o                         
  -6   0  13        170.95        175.73         2.69 o                         
  -5   0  13         14.93         15.68         1.32 o                         
  -4   0  13        807.19        779.38         8.43 o                         
  -3   0  13        334.15        335.66         3.54 o                         
  -2   0  13        174.23        178.14         3.03 o                         
  -1   0  13         44.88         43.30         1.11 o                         
   0   0  13         80.02         80.24         1.27 o                         
   1   0  13        783.45        779.14         5.65 o                         
   2   0  13        439.42        428.14         4.02 o                         
   3   0  13          2.86          2.58         0.85 o                         
   4   0  13         47.80         48.23         1.83 o                         
   5   0  13         65.19         66.42         2.11 o                         
  -7   1  13         50.28         45.28         4.58 o                         
  -6   1  13         51.47         53.96         2.67 o                         
  -5   1  13          2.77          2.51         0.76 o                         
  -4   1  13         63.79         63.65         1.29 o                         
  -3   1  13        549.40        555.43         4.39 o                         
  -2   1  13        360.00        355.33         3.61 o                         
  -1   1  13         36.50         32.71         1.09 o                         
   0   1  13         22.80         23.63         0.84 o                         
   1   1  13        386.66        383.09         3.19 o                         
   2   1  13        426.36        431.62         4.08 o                         
   3   1  13        788.78        789.27         8.28 o                         
   4   1  13        210.44        214.25         3.70 o                         
   5   1  13          0.56         -0.59         1.23 o                         
  -7   2  13        294.52        296.02         4.25 o                         
  -6   2  13        599.33        603.50         5.80 o                         
  -5   2  13        139.79        141.47         2.25 o                         
  -4   2  13        347.94        334.70         3.09 o                         
  -3   2  13          6.03          5.93         0.61 o                         
  -2   2  13        196.18        191.32         2.06 o                         
  -1   2  13        442.83        443.94         3.26 o                         
   0   2  13         37.25         38.38         0.93 o                         
   1   2  13        254.29        243.63         2.69 o                         
   2   2  13          0.85          0.13         0.87 o                         
   3   2  13         85.08         79.41         3.54 o                         
   4   2  13        146.57        144.26         2.77 o                         
  -7   3  13          4.39          5.78         1.57 o                         
  -6   3  13          9.87          8.93         1.12 o                         
  -5   3  13        117.32        123.21         2.12 o                         
  -4   3  13        290.18        295.30         3.31 o                         
  -3   3  13          2.25          1.34         0.54 o                         
  -2   3  13         55.29         54.02         1.18 o                         
  -1   3  13         60.93         64.16         1.24 o                         
   0   3  13        231.71        234.98         2.13 o                         
   1   3  13        134.92        146.43         1.79 o                         
   2   3  13         71.56         71.24         1.91 o                         
   3   3  13         12.55         13.02         1.59 o                         
   4   3  13          3.49          2.69         1.62 o                         
  -6   4  13         42.44         43.82         2.16 o                         
  -5   4  13          0.64          0.28         1.09 o                         
  -4   4  13        297.77        290.07         4.26 o                         
  -3   4  13         72.11         77.75         2.33 o                         
  -2   4  13          0.91          1.07         0.66 o                         
  -1   4  13          5.32          6.03         0.76 o                         
   0   4  13          2.31          2.05         0.73 o                         
   1   4  13        386.08        389.44        11.20 o                         
   2   4  13        164.73        163.34         5.68 o                         
   3   4  13         49.97         48.39         2.79 o                         
  -6   5  13        141.13        141.99         3.25 o                         
  -5   5  13         92.88         93.45         2.64 o                         
  -4   5  13          1.10          3.04         1.04 o                         
  -3   5  13        280.97        274.95         5.95 o                         
  -2   5  13        239.21        238.29         4.19 o                         
  -1   5  13        309.47        302.73         6.30 o                         
   0   5  13        154.80        153.51         3.36 o                         
   1   5  13          7.06          5.72         1.07 o                         
   2   5  13         37.11         36.09         1.95 o                         
  -6   6  13         40.64         43.05         3.59 o                         
  -5   6  13         67.92         75.47         2.58 o                         
  -4   6  13        154.96        160.79         3.30 o                         
  -3   6  13        102.54        100.07         4.11 o                         
  -2   6  13         47.62         47.20         2.03 o                         
  -1   6  13         13.42         11.36         1.95 o                         
   0   6  13         72.34         74.81         3.35 o                         
   1   6  13         13.66         11.78         1.32 o                         
  -4   7  13        210.27        215.87         3.95 o                         
  -3   7  13        126.75        134.25         3.75 o                         
  -2   7  13         15.59         12.56         2.11 o                         
  -1   7  13         18.42         20.54         2.48 o                         
   0   7  13          0.99          0.23         1.35 o                         
  -3   8  13         12.88         15.49         2.21 o                         
   0  -7  14         20.47         17.27         2.31 o                         
   1  -7  14         19.19         16.24         1.85 o                         
   2  -7  14         78.05         79.20         4.05 o                         
   3  -7  14          0.87          1.86         1.02 o                         
  -2  -6  14        143.98        148.53         4.63 o                         
  -1  -6  14        103.54        103.28         2.79 o                         
   0  -6  14          1.95         -0.51         1.19 o                         
   1  -6  14         12.22          9.25         1.28 o                         
   2  -6  14         67.17         67.39         3.54 o                         
   3  -6  14        344.79        358.48         4.01 o                         
   4  -6  14        336.33        333.51         5.05 o                         
  -3  -5  14         14.91         14.35         1.48 o                         
  -2  -5  14         46.27         41.88         2.14 o                         
  -1  -5  14        318.00        316.69         4.65 o                         
   0  -5  14        300.46        315.68         5.00 o                         
   1  -5  14        230.17        236.63         3.44 o                         
   2  -5  14          2.56          0.82         0.79 o                         
   3  -5  14          1.55          0.69         0.80 o                         
   4  -5  14        244.37        241.94         3.75 o                         
   5  -5  14        157.14        165.12         4.97 o                         
  -4  -4  14        264.03        265.60         6.32 o                         
  -3  -4  14        284.24        282.87         4.43 o                         
  -2  -4  14         12.52         11.47         1.45 o                         
  -1  -4  14          6.32          2.87         1.27 o                         
   0  -4  14        576.22        574.72         6.77 o                         
   1  -4  14        844.62        848.90         7.31 o                         
   2  -4  14        360.79        351.95         3.76 o                         
   3  -4  14          2.93          4.00         0.81 o                         
   4  -4  14         24.15         21.82         1.35 o                         
   5  -4  14        179.41        187.80         6.36 o                         
  -5  -3  14         17.63         15.91         2.53 o                         
  -4  -3  14        157.98        143.85         3.11 o                         
  -3  -3  14        100.45         87.78         2.48 o                         
  -2  -3  14         18.00         19.52         1.37 o                         
  -1  -3  14         39.25         36.72         1.41 o                         
   0  -3  14         54.67         54.81         1.48 o                         
   1  -3  14         54.01         50.54         1.42 o                         
   2  -3  14        423.34        429.20         5.31 o                         
   3  -3  14        102.87        104.53         2.30 o                         
   4  -3  14          6.05          6.42         1.05 o                         
   5  -3  14          9.00          7.85         1.15 o                         
  -5  -2  14          4.60          2.25         1.11 o                         
  -4  -2  14          2.32          3.02         1.27 o                         
  -3  -2  14         46.03         47.46         3.14 o                         
  -2  -2  14        196.63        198.04         2.44 o                         
  -1  -2  14        357.71        359.74         3.80 o                         
   0  -2  14          8.33          8.33         1.10 o                         
   1  -2  14          6.71          6.41         0.68 o                         
   2  -2  14          1.31          1.99         1.23 o                         
   3  -2  14         55.22         61.12         1.87 o                         
   4  -2  14        235.82        233.63         3.57 o                         
   5  -2  14         73.94         71.35         6.43 o                         
  -6  -1  14         12.91         11.31         1.94 o                         
  -5  -1  14         66.40         64.13         2.27 o                         
  -4  -1  14         47.66         53.22         2.79 o                         
  -3  -1  14        147.24        154.45         2.32 o                         
  -2  -1  14         19.46         17.76         0.99 o                         
  -1  -1  14          1.05          0.59         0.67 o                         
   0  -1  14        307.52        327.98         3.46 o                         
   1  -1  14        307.24        312.12         2.81 o                         
   2  -1  14         23.80         21.37         1.17 o                         
   3  -1  14         14.05         12.32         1.08 o                         
   4  -1  14         32.33         36.79         1.77 o                         
   5  -1  14        120.93        120.63         2.71 o                         
  -6   0  14        151.50        163.56         3.28 o                         
  -5   0  14         15.73         16.46         1.32 o                         
  -4   0  14        241.52        230.65         3.67 o                         
  -3   0  14        415.50        404.89         4.13 o                         
  -2   0  14        118.93        116.34         1.96 o                         
  -1   0  14         10.65         10.07         0.70 o                         
   0   0  14          9.71         12.57         1.31 o                         
   1   0  14        263.79        269.56         2.53 o                         
   2   0  14        711.64        722.86         7.64 o                         
   3   0  14        135.55        128.24         2.49 o                         
   4   0  14         15.80         15.02         1.22 o                         
   5   0  14          8.13          6.98         1.94 o                         
  -6   1  14        251.41        258.16         3.34 o                         
  -5   1  14         20.40         22.63         1.15 o                         
  -4   1  14          0.60          0.38         0.89 o                         
  -3   1  14         17.39         18.96         1.17 o                         
  -2   1  14        372.08        376.88         4.65 o                         
  -1   1  14        558.60        550.29         4.40 o                         
   0   1  14         15.49         15.43         0.87 o                         
   1   1  14          2.89          3.58         0.64 o                         
   2   1  14        100.89        100.29         2.15 o                         
   3   1  14         66.54         62.33         1.91 o                         
   4   1  14        103.22         96.34         2.36 o                         
  -6   2  14          0.88          0.79         0.84 o                         
  -5   2  14        395.68        385.58         4.15 o                         
  -4   2  14        141.20        146.92         2.37 o                         
  -3   2  14          2.95          4.31         0.80 o                         
  -2   2  14         41.07         39.41         1.29 o                         
  -1   2  14        300.79        304.84         3.28 o                         
   0   2  14        509.67        507.47         5.01 o                         
   1   2  14        122.12        119.35         1.85 o                         
   2   2  14         52.49         51.69         1.72 o                         
   3   2  14          4.50          3.67         0.94 o                         
   4   2  14        109.70        109.87         2.54 o                         
  -6   3  14         27.02         28.15         1.67 o                         
  -5   3  14         29.86         30.35         1.75 o                         
  -4   3  14        428.92        442.41         5.65 o                         
  -3   3  14        307.64        317.77         6.25 o                         
  -2   3  14          6.25          6.41         0.72 o                         
  -1   3  14         19.67         19.62         1.04 o                         
   0   3  14        148.15        146.59         2.53 o                         
   1   3  14        421.98        432.98         7.16 o                         
   2   3  14        332.82        341.37         6.24 o                         
   3   3  14        153.42        157.69         4.16 o                         
  -6   4  14         52.17         59.04         2.42 o                         
  -5   4  14         49.78         51.07         5.10 o                         
  -4   4  14         17.18         19.96         1.40 o                         
  -3   4  14        224.44        215.87         3.56 o                         
  -2   4  14         75.77         75.53         2.17 o                         
  -1   4  14          0.79         -0.69         0.84 o                         
   0   4  14         17.58         13.60         1.05 o                         
   1   4  14          2.52          2.75         1.03 o                         
   2   4  14        187.99        197.86         4.64 o                         
  -6   5  14         54.48         61.00         3.72 o                         
  -5   5  14         97.56        100.70         2.78 o                         
  -4   5  14         16.12         21.45         3.69 o                         
  -3   5  14          0.55          0.74         0.99 o                         
  -2   5  14         78.34         78.43         2.29 o                         
  -1   5  14        120.20        123.45         4.08 o                         
   0   5  14        140.80        148.65         3.17 o                         
   1   5  14         49.78         53.27         2.06 o                         
  -5   6  14         80.71         82.61         2.82 o                         
  -4   6  14        110.09        114.40         3.42 o                         
  -3   6  14         24.54         28.33         2.07 o                         
  -2   6  14          5.80          6.81         2.34 o                         
  -1   6  14          1.35         -1.63         1.63 o                         
   0   6  14        103.14        102.37         2.58 o                         
  -3   7  14        439.07        447.36         8.32 o                         
   0  -6  15        360.64        356.28         6.99 o                         
   1  -6  15         41.24         40.34         2.03 o                         
   2  -6  15          2.67          1.59         1.54 o                         
   3  -6  15         23.08         21.51         1.23 o                         
  -2  -5  15         38.85         36.92         2.15 o                         
  -1  -5  15         13.75         13.94         1.44 o                         
   0  -5  15         98.44         96.58         2.67 o                         
   1  -5  15         37.67         38.29         1.91 o                         
   2  -5  15          4.06          3.67         1.62 o                         
   3  -5  15         44.04         41.22         1.64 o                         
   4  -5  15          4.19          6.51         1.21 o                         
  -3  -4  15        353.10        353.76         5.16 o                         
  -2  -4  15         77.54         82.80         2.57 o                         
  -1  -4  15         20.69         19.12         1.47 o                         
   0  -4  15         24.82         26.71         1.56 o                         
   1  -4  15        412.06        401.83         6.26 o                         
   2  -4  15        547.58        552.00         5.28 o                         
   3  -4  15        419.42        434.27         4.52 o                         
   4  -4  15         56.59         57.92         3.26 o                         
  -4  -3  15          3.12          3.51         1.78 o                         
  -3  -3  15        232.07        244.29         4.03 o                         
  -2  -3  15        232.05        236.75         3.91 o                         
  -1  -3  15        100.84        101.16         2.56 o                         
   0  -3  15        139.15        143.92         2.91 o                         
   1  -3  15         51.04         53.67         2.06 o                         
   2  -3  15        100.27        103.87         1.90 o                         
   3  -3  15         90.40         87.69         2.26 o                         
   4  -3  15        100.80        101.65         2.55 o                         
  -4  -2  15         68.12         65.39         2.35 o                         
  -3  -2  15          3.24          4.16         1.53 o                         
  -2  -2  15         53.40         53.42         3.17 o                         
  -1  -2  15        526.53        529.88         6.27 o                         
   0  -2  15       1140.27       1152.88        16.49 o                         
   1  -2  15        146.03        152.74         2.84 o                         
   2  -2  15          0.78          0.35         0.70 o                         
   3  -2  15         10.63         14.18         1.16 o                         
   4  -2  15        101.14        104.55         2.48 o                         
  -5  -1  15         38.79         36.55         1.92 o                         
  -4  -1  15         93.80         84.64         4.40 o                         
  -3  -1  15          1.30          2.59         1.01 o                         
  -2  -1  15          3.90          3.13         0.77 o                         
  -1  -1  15         12.52         12.68         0.93 o                         
   0  -1  15         32.60         33.89         1.84 o                         
   1  -1  15        263.21        256.19         2.92 o                         
   2  -1  15        102.29         98.84         2.19 o                         
   3  -1  15         23.64         23.40         1.34 o                         
   4  -1  15          2.01          1.94         1.00 o                         
  -5   0  15          4.12          5.37         1.16 o                         
  -4   0  15         26.33         26.51         1.51 o                         
  -3   0  15        349.38        348.02         4.74 o                         
  -2   0  15        218.33        214.25         2.77 o                         
  -1   0  15          9.20          7.90         0.82 o                         
   0   0  15         34.44         35.62         1.31 o                         
   1   0  15         16.49         16.86         1.18 o                         
   2   0  15        258.65        270.11         3.74 o                         
   3   0  15        254.74        246.29         3.66 o                         
   4   0  15         74.51         70.58         2.84 o                         
  -6   1  15         15.37         14.46         2.15 o                         
  -5   1  15        121.70        121.66         4.44 o                         
  -4   1  15         55.18         62.77         4.39 o                         
  -3   1  15          0.65          0.70         0.91 o                         
  -2   1  15          6.02          7.12         0.80 o                         
  -1   1  15        202.70        217.19         2.38 o                         
   0   1  15        685.21        705.98         6.24 o                         
   1   1  15          7.62          9.28         0.95 o                         
   2   1  15         10.40         12.37         2.82 o                         
   3   1  15         14.05         15.13         1.22 o                         
   4   1  15        154.39        159.78         3.33 o                         
  -6   2  15        144.61        149.31         3.81 o                         
  -5   2  15        237.70        232.88         3.32 o                         
  -4   2  15        458.79        448.38         5.62 o                         
  -3   2  15          1.24         -0.16         0.97 o                         
  -2   2  15          8.90          8.20         0.86 o                         
  -1   2  15        129.30        134.38         2.09 o                         
   0   2  15        453.61        453.18         4.40 o                         
   1   2  15        522.70        514.65         5.81 o                         
   2   2  15          5.98          5.84         0.97 o                         
   3   2  15          0.53          1.38         0.98 o                         
  -6   3  15          0.40          3.84         1.67 o                         
  -5   3  15          3.21          3.70         1.88 o                         
  -4   3  15         27.32         26.70         2.79 o                         
  -3   3  15        349.47        351.86         4.83 o                         
  -2   3  15         98.38        103.19         3.49 o                         
  -1   3  15          1.47          1.61         1.23 o                         
   1   3  15        206.25        210.32         4.47 o                         
   2   3  15        138.81        132.21         3.73 o                         
  -6   4  15          1.55         10.05         2.86 o                         
  -5   4  15         81.52         85.34         2.62 o                         
  -4   4  15         47.05         48.74         2.87 o                         
  -3   4  15        172.00        163.54         5.09 o                         
  -2   4  15        155.56        158.35         4.47 o                         
  -1   4  15         42.93         41.25         2.79 o                         
   1   4  15          0.76          0.92         1.28 o                         
   2   4  15         20.51         17.74         1.84 o                         
  -5   5  15        134.55        141.73         4.63 o                         
  -4   5  15        309.02        318.38         5.28 o                         
  -3   5  15          9.71          6.71         1.17 o                         
  -2   5  15         29.85         27.78         2.31 o                         
  -1   5  15         26.02         28.19         2.41 o                         
   0   5  15        323.36        314.19         6.75 o                         
   1   5  15        246.82        246.78         5.25 o                         
  -4   6  15         59.85         58.73         3.58 o                         
  -3   6  15        162.96        161.38         4.01 o                         
  -2   6  15          2.14          2.09         1.83 o                         
  -1   6  15          3.30          2.30         1.95 o                         
   0  -5  16        164.72        170.06         4.52 o                         
   1  -5  16        126.72        131.58         3.06 o                         
   2  -5  16         39.02         39.50         2.63 o                         
   3  -5  16         47.84         44.30         2.11 o                         
  -2  -4  16        127.90        127.69         3.12 o                         
  -1  -4  16        107.25        109.11         2.96 o                         
   0  -4  16          3.90          5.16         1.18 o                         
   1  -4  16         59.86         64.17         5.58 o                         
   2  -4  16         32.88         28.27         1.56 o                         
   3  -4  16         15.80         13.09         3.53 o                         
  -3  -3  16          0.71         -0.74         1.15 o                         
  -2  -3  16         26.14         27.39         1.66 o                         
  -1  -3  16        153.16        145.03         3.07 o                         
   0  -3  16         33.45         32.44         1.77 o                         
   1  -3  16          2.89          3.46         1.06 o                         
   2  -3  16          3.20          1.49         0.80 o                         
   3  -3  16         14.21         13.28         1.24 o                         
   4  -3  16        231.87        236.30         5.51 o                         
  -4  -2  16        206.86        216.02         7.08 o                         
  -3  -2  16          1.83          1.31         2.13 o                         
  -2  -2  16          6.53          5.76         1.18 o                         
  -1  -2  16          0.96          0.83         1.02 o                         
   0  -2  16        412.04        400.35         5.24 o                         
   1  -2  16        284.19        276.12         4.06 o                         
   2  -2  16        214.13        221.35         3.41 o                         
   3  -2  16        229.04        236.57         3.66 o                         
   4  -2  16         68.56         65.54         3.16 o                         
  -4  -1  16        138.92        145.04         3.15 o                         
  -3  -1  16        210.50        212.23         3.68 o                         
  -2  -1  16         94.30         92.67         2.55 o                         
  -1  -1  16        151.21        161.54         3.07 o                         
   0  -1  16         21.96         24.57         1.41 o                         
   1  -1  16         89.78         92.88         2.32 o                         
   2  -1  16        123.72        122.32         5.75 o                         
   3  -1  16        239.68        247.05         3.77 o                         
   4  -1  16          0.60         -0.32         1.80 o                         
  -5   0  16         45.16         42.99         3.19 o                         
  -4   0  16          4.23          3.52         1.12 o                         
  -3   0  16        112.40        115.23         5.22 o                         
  -2   0  16        234.69        239.78         3.74 o                         
  -1   0  16        959.64        957.70         8.23 o                         
   0   0  16        195.19        201.28         3.29 o                         
   1   0  16          0.78         -0.33         1.21 o                         
   2   0  16          1.46          2.35         0.92 o                         
   3   0  16         20.85         21.23         1.38 o                         
  -5   1  16        312.54        298.47         4.67 o                         
  -4   1  16         42.21         36.86         2.00 o                         
  -3   1  16        130.70        123.76         2.70 o                         
  -2   1  16         53.08         54.06         2.31 o                         
  -1   1  16         14.59         12.58         2.25 o                         
   0   1  16        398.08        389.37         4.94 o                         
   1   1  16         94.62         98.35         3.15 o                         
   2   1  16         27.47         27.02         1.39 o                         
   3   1  16         27.15         25.65         1.45 o                         
  -5   2  16         38.20         36.93         3.77 o                         
  -4   2  16        355.42        363.89         5.01 o                         
  -3   2  16         85.97         85.26         2.31 o                         
  -2   2  16         10.28         10.88         1.12 o                         
  -1   2  16         36.35         34.18         1.67 o                         
   0   2  16         59.73         57.67         2.55 o                         
   1   2  16        365.07        368.48         6.64 o                         
   2   2  16        132.59        139.53         2.69 o                         
   3   2  16         44.30         45.28         2.64 o                         
  -4   3  16         18.37         17.98         2.07 o                         
  -3   3  16        212.12        215.26         5.33 o                         
  -2   3  16         81.97         90.20         3.43 o                         
  -1   3  16        204.25        210.04         4.87 o                         
   2   3  16         51.55         53.04         2.78 o                         
  -5   4  16        193.94        195.75         5.25 o                         
  -4   4  16         56.62         57.57         2.36 o                         
  -3   4  16          6.51          7.97         1.33 o                         
  -2   4  16         84.21         88.87         3.55 o                         
  -4   5  16        144.05        152.23         4.79 o                         
  -3   5  16         27.35         28.18         1.68 o                         
  -2   5  16          3.55          2.40         1.15 o                         
   0  -4  17          1.17          0.62         1.54 o                         
   1  -4  17          2.72          2.01         1.19 o                         
   2  -4  17         77.05         79.38         3.73 o                         
   3  -4  17        604.47        641.55        11.31 o                         
  -2  -3  17         10.30          9.23         3.14 o                         
  -1  -3  17        182.49        183.35         3.54 o                         
   0  -3  17        234.90        231.79         5.70 o                         
   1  -3  17         13.35         12.45         1.59 o                         
   2  -3  17         30.17         32.76         2.37 o                         
   3  -3  17         16.95         19.09         1.88 o                         
  -2  -2  17          6.42          6.44         1.26 o                         
  -1  -2  17         16.68         14.58         1.54 o                         
   0  -2  17        123.93        132.68         2.90 o                         
   1  -2  17         69.06         68.14         2.70 o                         
   2  -2  17          4.69          5.26         1.61 o                         
   3  -2  17         25.95         30.19         2.16 o                         
  -3  -1  17         35.22         37.91         2.11 o                         
  -2  -1  17        232.93        228.67         3.86 o                         
  -1  -1  17        116.36        113.54         2.71 o                         
   0  -1  17          0.58          0.15         0.97 o                         
   1  -1  17         21.30         20.79         1.42 o                         
   2  -1  17         14.15         12.14         1.73 o                         
   3  -1  17        158.62        161.67         4.26 o                         
  -4   0  17          1.97         -0.09         1.50 o                         
  -3   0  17          3.70          5.70         1.58 o                         
  -2   0  17          0.84         -0.27         1.00 o                         
  -1   0  17        169.99        167.90         3.15 o                         
   0   0  17        300.33        280.04         4.11 o                         
   1   0  17        105.52        105.24         3.49 o                         
   2   0  17        151.93        166.24         4.51 o                         
   3   0  17        201.18        201.94         4.76 o                         
  -4   1  17        449.03        449.49        12.26 o                         
  -3   1  17         19.11         18.00         1.39 o                         
  -2   1  17         11.17          8.81         1.16 o                         
  -1   1  17         27.84         31.84         2.33 o                         
   0   1  17        285.43        292.37         4.54 o                         
   1   1  17        375.50        375.64         6.93 o                         
   2   1  17         75.40         71.56         3.12 o                         
  -5   2  17          2.41          1.48         2.38 o                         
  -4   2  17        113.23        107.76         6.36 o                         
  -3   2  17        183.92        187.37         3.37 o                         
  -2   2  17        341.01        346.08         5.45 o                         
  -1   2  17        152.69        166.04         3.02 o                         
   0   2  17         18.97         17.79         1.73 o                         
   1   2  17          4.20          0.88         1.34 o                         
   2   2  17          2.04          1.83         1.09 o                         
  -3   3  17          0.85          1.30         1.55 o                         
  -2   3  17         26.08         26.58         2.20 o                         
  -3   4  17          1.27          1.08         1.59 o                         
  -2   4  17         49.84         47.88         3.07 o                         
   1  -3  18        314.58        318.95         6.93 o                         
  -1  -2  18         82.20         78.34         3.83 o                         
   0  -2  18          1.97          0.70         1.13 o                         
   1  -2  18         16.25         16.10         2.08 o                         
  -2  -1  18        193.87        196.80         3.88 o                         
  -1  -1  18        357.45        353.18         5.05 o                         
   0  -1  18         35.64         35.03         1.99 o                         
   1  -1  18         19.73         21.42         2.10 o                         
  -3   0  18         10.55         11.51         2.29 o                         
  -2   0  18          1.02          1.24         1.08 o                         
  -1   0  18         21.29         20.20         1.77 o                         
   0   0  18        172.61        176.18         3.27 o                         
   1   0  18         32.40         35.98         2.63 o                         
  -3   1  18        266.60        266.73         5.76 o                         
  -2   1  18          1.51          1.56         2.32 o                         
  -1   1  18          0.53         -0.41         1.00 o                         
   0   1  18          6.36          5.52         1.53 o                         
   1   1  18         60.66         58.17         2.89 o                         
  -2   2  18        105.15        114.14         4.04 o                         
  -1   2  18        114.76        108.82         3.80 o                         
  -2   3  18        124.67        120.79         4.10 o                         
                                                                                
