# Supplementary material for: Crystal structures of two coordination isomers of copper(II) 4-sulfo­benzoic acid hexa­hydrate and two mixed silver/potassium 4-sulfo­benzoic acid salts
Source: Acta Crystallogr E Crystallogr Commun. 2019 Oct 31;75(Pt 11):1801–7. doi: 10.1107/S2056989019014610 (PMC6829707; doi:10.1107/S2056989019014610)
Supplement: Supplementary file 3 [file e-75-01801-IIsup3.hkl]

data_II                                                           
_shelx_title ' mo_lbn3_0m_5_a.res in P-1'                                       
_shelx_refln_list_code          4                                               
_shelx_F_calc_maximum      101.27                                               
_exptl_crystal_F_000       295.00                                               
_reflns_d_resolution_high  0.6531                                               
                                                                                
loop_                                                                           
 _space_group_symop_operation_xyz                                               
 'x, y, z'                                                                      
 '-x, -y, -z'                                                                   
                                                                                
_cell_length_a     6.4380                                                       
_cell_length_b     7.2431                                                       
_cell_length_c    12.0884                                                       
_cell_angle_alpha  72.599                                                       
_cell_angle_beta   77.196                                                       
_cell_angle_gamma  82.131                                                       
                                                                                
_shelx_F_squared_multiplier     1.000                                           
                                                                                
loop_                                                                           
 _refln_index_h                                                                 
 _refln_index_k                                                                 
 _refln_index_l                                                                 
 _refln_F_squared_calc                                                          
 _refln_F_squared_meas                                                          
 _refln_F_squared_sigma                                                         
 _refln_observed_status                                                         
   1   0   0        539.46        498.03        10.01 o                         
   2   0   0        565.84        531.00        13.22 o                         
   3   0   0        157.16        193.63         4.47 o                         
   4   0   0          7.61          5.59         1.22 o                         
   5   0   0        468.79        498.71        13.75 o                         
   6   0   0         97.43        104.01         5.13 o                         
   7   0   0        247.54        283.78        11.76 o                         
   8   0   0         68.08         85.54         9.55 o                         
   9   0   0          0.40         -6.66         6.66 o                         
  -8   1   0          2.75        -11.74        11.74 o                         
  -7   1   0        155.09        177.17        13.84 o                         
  -6   1   0        234.95        236.33        14.15 o                         
  -5   1   0          9.18         21.58         3.25 o                         
  -4   1   0        625.92        581.03        13.64 o                         
  -4   1   0        117.89        132.81         5.82 o                         
  -3   1   0         12.87         13.79         3.58 o                         
  -3   1   0          0.62          8.08         1.39 o                         
  -2   1   0         14.88         40.30         1.48 o                         
  -1   1   0        750.69        570.17        10.47 o                         
   0   1   0          4.94          3.09         0.56 o                         
   1   1   0       4710.28       3781.40        74.29 o                         
   2   1   0         67.43         93.68         3.15 o                         
   3   1   0        528.28        494.39        18.84 o                         
   3   1   0        943.56        907.79        32.03 o                         
   4   1   0        265.19        255.82         9.60 o                         
   5   1   0          1.48         -2.49         7.48 o                         
   6   1   0        379.14        424.02        16.96 o                         
   6   1   0       1072.81       1093.17        33.41 o                         
   7   1   0         68.27         71.19        12.20 o                         
   7   1   0         29.31         31.16         4.43 o                         
   8   1   0         94.11        111.15        15.56 o                         
  -9   2   0          2.79         -5.77         6.85 o                         
  -8   2   0         67.69         70.77         6.68 o                         
  -7   2   0          4.03         16.45         4.67 o                         
  -6   2   0         25.50         27.83         3.24 o                         
  -5   2   0        492.91        438.81        10.89 o                         
  -4   2   0        196.31        196.73         4.55 o                         
  -3   2   0        870.71        812.55        15.22 o                         
  -2   2   0         10.98         28.41         2.38 o                         
  -1   2   0        719.74        738.12        15.83 o                         
   0   2   0        202.88        195.18         5.13 o                         
   1   2   0        461.23        435.18        10.73 o                         
   2   2   0          8.87         42.63         2.37 o                         
   3   2   0        472.06        407.39        11.03 o                         
   4   2   0        262.06        248.17         7.53 o                         
   5   2   0        625.16        563.94        15.48 o                         
   6   2   0          0.66          1.28         2.35 o                         
   7   2   0         43.34         41.65         4.21 o                         
   8   2   0          7.40         16.00         6.72 o                         
   9   2   0          6.78          3.69         7.08 o                         
  -8   3   0         22.08         13.72        12.64 o                         
  -7   3   0        144.63        123.04        12.82 o                         
  -6   3   0        305.77        260.90        12.42 o                         
  -5   3   0        128.99         93.96        10.75 o                         
  -5   3   0        148.41        141.82         7.12 o                         
  -4   3   0       1008.33        884.80        42.53 o                         
  -4   3   0       1379.56       1344.26        33.93 o                         
  -3   3   0         45.56         54.78         4.07 o                         
  -3   3   0        145.66        153.95         8.54 o                         
  -2   3   0       2394.77       2296.35       104.94 o                         
   0   3   0        354.28        330.18        12.30 o                         
   0   3   0        125.03        158.22         6.53 o                         
   1   3   0         87.80        145.60         6.35 o                         
   1   3   0          9.85         63.61         4.03 o                         
   2   3   0        257.19        305.37         8.22 o                         
   2   3   0        235.68        265.63        11.04 o                         
   3   3   0        601.59        533.98        14.61 o                         
   4   3   0       2022.74       1883.18        47.35 o                         
   5   3   0         21.69         21.98         4.80 o                         
   6   3   0        774.07        740.44        23.88 o                         
   7   3   0         13.58          7.88        11.08 o                         
   8   3   0          5.50         23.43         8.08 o                         
  -8   4   0        217.36        199.12        13.11 o                         
  -6   4   0         60.20         55.73         4.63 o                         
  -5   4   0       1098.95        966.62        22.26 o                         
  -4   4   0         48.31         44.76         4.68 o                         
  -3   4   0        373.03        358.29        11.44 o                         
  -2   4   0        244.46        272.32         6.70 o                         
  -1   4   0        646.23        674.70        16.80 o                         
   0   4   0       1074.98       1019.23        24.92 o                         
   1   4   0        144.46        139.44         4.39 o                         
   2   4   0       1282.43       1289.23        45.27 o                         
   3   4   0        152.91        179.55         6.22 o                         
   4   4   0         81.81        100.17         5.03 o                         
   5   4   0        502.71        492.18        14.17 o                         
   6   4   0         15.91         15.69         4.59 o                         
   7   4   0        216.38        208.10         8.63 o                         
   8   4   0         32.83         30.48         5.83 o                         
  -7   5   0        328.89        325.86        27.60 o                         
  -6   5   0          6.59         14.48         6.88 o                         
  -5   5   0        187.43        189.70         8.50 o                         
  -4   5   0        673.09        649.24        16.07 o                         
  -3   5   0          9.33         10.92         4.47 o                         
  -2   5   0        147.60        135.17        13.16 o                         
  -1   5   0         71.03         77.44         4.58 o                         
   0   5   0         75.93         79.93         5.07 o                         
   1   5   0       1563.66       1427.97        31.68 o                         
   2   5   0        551.74        574.62        15.86 o                         
   3   5   0       1114.57       1091.75        24.98 o                         
   4   5   0        182.82        179.46         7.18 o                         
   5   5   0         83.04        116.03         6.92 o                         
   6   5   0        271.10        301.04        10.49 o                         
   7   5   0         16.89         15.88        12.45 o                         
   8   5   0        142.41        177.22        10.93 o                         
  -7   6   0         90.38        104.15         8.86 o                         
  -6   6   0         72.86         82.87         7.39 o                         
  -5   6   0         34.84         46.55         5.80 o                         
  -4   6   0        210.48        183.14         8.77 o                         
  -3   6   0        200.62        198.58         8.63 o                         
  -2   6   0         21.25         19.42         3.77 o                         
  -1   6   0         56.76         75.56         6.15 o                         
   0   6   0        283.72        261.82         7.87 o                         
   1   6   0          3.75         23.11         3.87 o                         
   2   6   0        576.25        569.50        21.95 o                         
   3   6   0         15.03         52.33         5.70 o                         
   4   6   0         76.60         84.76         7.60 o                         
   5   6   0         43.02         64.56         5.31 o                         
   6   6   0          0.72         15.91         4.56 o                         
   7   6   0         95.31         85.75         6.69 o                         
   8   6   0          0.20         -4.65         8.42 o                         
  -6   7   0         45.82         31.97        12.11 o                         
  -5   7   0         32.97         48.23        12.36 o                         
  -4   7   0        109.76        107.26        10.65 o                         
  -3   7   0         50.92         50.27        10.16 o                         
  -3   7   0         52.02         75.63        11.27 o                         
  -2   7   0        475.55        490.72        17.12 o                         
  -1   7   0        391.59        353.02        13.50 o                         
   0   7   0         34.21         45.55         7.24 o                         
   1   7   0        403.23        387.96        10.63 o                         
   2   7   0         23.75         32.48         8.71 o                         
   3   7   0        279.88        260.99        11.65 o                         
   4   7   0         28.33         42.64         8.04 o                         
   5   7   0         33.92         52.29         9.21 o                         
   6   7   0        318.37        299.79        16.35 o                         
   6   7   0        520.22        523.16        19.52 o                         
  -4   8   0          4.56         18.61         9.48 o                         
  -3   8   0        178.01        157.26         9.84 o                         
  -2   8   0          8.48         30.76         8.39 o                         
  -1   8   0        591.00        517.12        20.80 o                         
   0   8   0        152.60        121.61         8.61 o                         
   1   8   0         86.34         70.99         6.80 o                         
   2   8   0        177.79        181.69        10.77 o                         
   3   8   0         34.31         30.91         7.54 o                         
   4   8   0        278.35        279.15        14.58 o                         
   5   8   0         35.47         54.61         9.62 o                         
  -3   9   0         57.43         77.17        12.63 o                         
  -2   9   0        290.65        331.40        17.61 o                         
  -1   9   0          9.21         34.72         9.75 o                         
   0   9   0         54.57         57.87         9.52 o                         
   3   9   0        242.42        228.15        14.82 o                         
   4   9   0          1.20         28.18        12.13 o                         
  -1  10   0        106.65        110.90        10.34 o                         
  -1  10   0        129.21        142.72        23.39 o                         
   0  10   0         12.98          2.81        20.51 o                         
   0 -10   1          2.86         11.60         7.00 o                         
   1 -10   1        109.82        113.47        11.30 o                         
  -4  -9   1          1.34         12.10        12.35 o                         
  -3  -9   1         52.99         60.34        11.92 o                         
   0  -9   1        165.68        172.93        11.95 o                         
   1  -9   1          3.27         22.07         9.48 o                         
   2  -9   1         64.65         79.41        11.51 o                         
   3  -9   1        315.72        314.33        17.98 o                         
  -5  -8   1          6.09         26.37        10.88 o                         
  -4  -8   1        244.72        258.97        14.49 o                         
  -3  -8   1          2.73          9.34         7.20 o                         
  -2  -8   1         78.20         82.32         7.80 o                         
  -1  -8   1        182.05        183.31         9.86 o                         
   0  -8   1         42.93         41.12         6.84 o                         
   1  -8   1        427.41        376.61        16.59 o                         
   2  -8   1          8.91         22.71         8.58 o                         
   3  -8   1          5.98         16.07         8.89 o                         
   4  -8   1         62.20         69.21        10.34 o                         
  -7  -7   1         31.81         24.33         8.33 o                         
  -6  -7   1         29.19         45.31         8.25 o                         
  -5  -7   1        329.56        313.30        12.91 o                         
  -4  -7   1          4.42          8.35         6.51 o                         
  -3  -7   1        191.52        171.45         7.63 o                         
  -2  -7   1        264.19        252.75        13.56 o                         
  -1  -7   1        207.03        203.76        11.57 o                         
   0  -7   1        173.43        179.57        16.87 o                         
   1  -7   1         12.32         14.31        14.69 o                         
   2  -7   1        542.15        518.42        30.77 o                         
   3  -7   1          5.61         13.68         8.83 o                         
   4  -7   1          8.92         17.43         9.59 o                         
   5  -7   1        144.57        202.89        15.26 o                         
   6  -7   1          0.33         -0.63        10.97 o                         
  -7  -6   1         48.98         43.26         5.30 o                         
  -6  -6   1          5.46          7.81         3.75 o                         
  -5  -6   1         16.22         24.10         4.41 o                         
  -4  -6   1        231.58        220.51         8.44 o                         
  -3  -6   1         72.11         89.13         7.38 o                         
  -2  -6   1        123.61        126.08        10.97 o                         
  -1  -6   1         35.49         75.64         4.13 o                         
   0  -6   1          6.24         15.89         2.51 o                         
   1  -6   1        378.49        358.70        14.53 o                         
   2  -6   1         39.13         43.54         5.37 o                         
   3  -6   1         54.63         57.18         5.29 o                         
   4  -6   1        114.19        121.10         8.68 o                         
   5  -6   1          4.18         -0.95         4.40 o                         
   6  -6   1        105.53        106.22         7.73 o                         
   7  -6   1          2.94         10.69         6.30 o                         
  -7  -5   1         27.47         39.01         8.13 o                         
  -6  -5   1        134.86        176.29        14.63 o                         
  -5  -5   1        318.89        342.87        12.24 o                         
  -4  -5   1         23.15         45.10         5.64 o                         
  -3  -5   1        606.99        521.52        13.16 o                         
  -2  -5   1        874.01        854.51        16.50 o                         
  -1  -5   1         66.73         65.55         3.26 o                         
   0  -5   1        291.84        267.07         7.19 o                         
   1  -5   1         63.57         55.36         2.96 o                         
   2  -5   1       1301.62       1274.61        28.37 o                         
   3  -5   1        192.14        212.79         9.56 o                         
   4  -5   1        121.36        105.89         8.14 o                         
   5  -5   1        434.89        399.99        12.84 o                         
   6  -5   1         60.07         72.19        10.16 o                         
   7  -5   1        148.73        142.05        22.13 o                         
  -8  -4   1          8.58         21.81         5.91 o                         
  -7  -4   1         72.16         85.62         6.26 o                         
  -6  -4   1         56.10         53.65         5.18 o                         
  -5  -4   1         72.65         91.07         5.51 o                         
  -4  -4   1        899.72        873.17        23.11 o                         
  -3  -4   1         68.65         74.50         4.18 o                         
  -2  -4   1       1320.50       1287.10        26.05 o                         
  -1  -4   1        256.14        261.57         7.20 o                         
   0  -4   1        165.53        183.27         5.40 o                         
   1  -4   1       1732.33       1604.05        38.70 o                         
   2  -4   1         40.53         51.00         3.95 o                         
   3  -4   1        526.28        525.23        15.69 o                         
   4  -4   1         11.29         20.48         3.26 o                         
   5  -4   1        114.22        109.50         5.51 o                         
   6  -4   1        208.19        193.91         6.98 o                         
   7  -4   1         18.38          3.27         6.47 o                         
   8  -4   1        120.41         97.65        10.33 o                         
  -8  -3   1         60.37         87.16         9.27 o                         
  -7  -3   1         11.49         36.26         7.29 o                         
  -6  -3   1        393.56        442.76        20.56 o                         
  -5  -3   1         18.46         78.48         7.92 o                         
  -4  -3   1        391.93        367.95        10.05 o                         
  -3  -3   1       1139.37       1165.12        23.65 o                         
  -2  -3   1        193.48        254.66         6.06 o                         
  -1  -3   1        365.64        346.13         9.24 o                         
  -1  -3   1        199.91        232.71         9.99 o                         
   0  -3   1        543.14        507.37        12.86 o                         
   1  -3   1        225.73        221.97         6.29 o                         
   2  -3   1       2482.10       2333.24        63.09 o                         
   3  -3   1         74.08         65.36         4.41 o                         
   3  -3   1          1.86          2.28         4.05 o                         
   4  -3   1        940.52        900.70        34.60 o                         
   4  -3   1        319.31        394.12        21.05 o                         
   5  -3   1         28.20         24.60         5.07 o                         
   6  -3   1         16.48         25.61         7.18 o                         
   6  -3   1          1.49          8.69         4.50 o                         
   7  -3   1        231.85        212.40        12.23 o                         
   8  -3   1         81.55         70.92        13.23 o                         
  -8  -2   1          5.71          7.21         3.57 o                         
  -7  -2   1         66.89         67.20         5.18 o                         
  -6  -2   1         55.48         56.01         4.37 o                         
  -5  -2   1        318.45        314.50         9.69 o                         
  -4  -2   1        480.75        475.36        13.08 o                         
  -3  -2   1         80.07         89.77         3.73 o                         
  -2  -2   1        686.54        648.61        13.26 o                         
  -1  -2   1        300.63        283.77         6.08 o                         
   0  -2   1         38.16         99.27         3.01 o                         
   1  -2   1       1202.59       1080.48        26.58 o                         
   2  -2   1          2.40         10.07         1.43 o                         
   3  -2   1        459.51        390.70         9.27 o                         
   4  -2   1         37.52         43.97         2.63 o                         
   5  -2   1        304.08        285.70         7.79 o                         
   6  -2   1        192.68        184.21         6.20 o                         
   7  -2   1          1.29          4.20         4.32 o                         
   8  -2   1        157.06        157.23         9.75 o                         
   9  -2   1          4.55         12.91         7.03 o                         
  -8  -1   1        133.44        163.92        17.12 o                         
  -7  -1   1          8.77         11.94        11.90 o                         
  -6  -1   1        599.23        603.15        17.61 o                         
  -5  -1   1         71.96         81.18         5.87 o                         
  -4  -1   1         82.49         63.50         6.36 o                         
  -3  -1   1       1275.63       1174.77        23.59 o                         
  -2  -1   1        850.62        896.06        21.98 o                         
  -2  -1   1       1872.91       1880.22        64.72 o                         
  -1  -1   1        610.00        517.27        10.47 o                         
   0  -1   1         52.49         46.88         1.43 o                         
   1  -1   1         44.95         38.88         1.83 o                         
   2  -1   1        107.72        169.03         4.32 o                         
   3  -1   1        401.19        473.52        10.85 o                         
   3  -1   1       1004.10       1083.26        37.32 o                         
   4  -1   1       1306.21       1283.06        32.31 o                         
   4  -1   1        717.19        711.59        24.57 o                         
   5  -1   1        259.47        308.62         9.39 o                         
   6  -1   1         21.89         28.29         8.94 o                         
   7  -1   1        926.54        924.61        29.51 o                         
   8  -1   1         27.22         23.48        11.29 o                         
   9  -1   1        148.99        147.31        16.52 o                         
  -9   0   1        109.38        120.11        12.86 o                         
  -8   0   1         20.81         33.93         7.31 o                         
  -7   0   1        557.84        606.00        25.63 o                         
  -6   0   1         48.65         62.96         4.49 o                         
  -5   0   1        471.47        476.67        13.32 o                         
  -4   0   1         92.91        117.49         3.28 o                         
  -3   0   1         50.52         56.82         2.01 o                         
  -2   0   1       1284.86       1222.41        24.37 o                         
  -1   0   1        472.46        492.79         9.95 o                         
   1   0   1        978.73        989.78        19.72 o                         
   2   0   1        715.98        658.16        12.18 o                         
   3   0   1         66.08         52.66         2.35 o                         
   4   0   1       1615.18       1732.04        31.78 o                         
   5   0   1        529.27        559.76        15.08 o                         
   6   0   1        195.19        230.52         9.54 o                         
   7   0   1         58.35         64.93         6.42 o                         
   8   0   1        484.43        526.03        18.86 o                         
   9   0   1         45.84         38.63         8.20 o                         
  -8   1   1        100.15         99.38        13.84 o                         
  -7   1   1         69.45         51.08        11.39 o                         
  -6   1   1       1106.52       1163.11        44.62 o                         
  -5   1   1          1.42          5.47         3.43 o                         
  -4   1   1        242.69        231.20         5.83 o                         
  -3   1   1        937.13        971.82        23.72 o                         
  -3   1   1        455.51        467.66        17.87 o                         
  -2   1   1         68.33        112.42         3.66 o                         
  -1   1   1       4788.14       4488.00       152.28 o                         
  -1   1   1       9082.42       8756.99       289.37 o                         
   0   1   1          7.34          4.63         0.67 o                         
   1   1   1         26.68         32.75         1.79 o                         
   2   1   1        204.21        196.70         4.85 o                         
   3   1   1         13.44          9.87         1.69 o                         
   3   1   1         14.00         21.73         1.60 o                         
   4   1   1        557.25        526.75        20.37 o                         
   4   1   1        664.72        583.42        21.21 o                         
   5   1   1          2.72          4.30         3.20 o                         
   6   1   1        214.56        219.62         9.56 o                         
   6   1   1          2.08         16.10         4.50 o                         
   7   1   1        155.86        175.51        14.24 o                         
   8   1   1          2.88          3.32        13.01 o                         
  -8   2   1          0.78          1.53         4.58 o                         
  -7   2   1        191.61        189.53        11.82 o                         
  -6   2   1          5.21          4.82         4.24 o                         
  -5   2   1        136.16        147.60         5.19 o                         
  -4   2   1          5.94          4.54         1.36 o                         
  -3   2   1        265.83        253.00         5.33 o                         
  -2   2   1        702.66        592.94        14.64 o                         
  -1   2   1        310.15        469.16        10.30 o                         
   0   2   1       6764.51       5868.38       122.89 o                         
   1   2   1        685.17        740.18        17.89 o                         
   2   2   1        109.30        108.25         3.63 o                         
   3   2   1       1489.10       1274.69        31.95 o                         
   4   2   1         46.55         53.12         3.12 o                         
   5   2   1        591.93        513.25        12.45 o                         
   6   2   1         33.97         39.06         5.35 o                         
   7   2   1         22.60         31.54         3.39 o                         
   8   2   1         44.19         47.10         7.94 o                         
   9   2   1         11.26         17.43         7.41 o                         
  -8   3   1         44.01         24.54        13.08 o                         
  -7   3   1         37.94          9.11        11.34 o                         
  -6   3   1        248.52        234.01        14.47 o                         
  -6   3   1        159.40        155.75        14.60 o                         
  -5   3   1         48.04         53.22         6.03 o                         
  -4   3   1         80.78         68.39         8.94 o                         
  -4   3   1         83.84        100.64         7.76 o                         
  -3   3   1        880.08        770.97        19.24 o                         
  -3   3   1        228.14        339.65        18.13 o                         
  -2   3   1        678.89        715.37        17.68 o                         
  -2   3   1        744.63        798.97        38.36 o                         
  -1   3   1        641.12        722.41        20.29 o                         
  -1   3   1       1546.60       1465.66        49.59 o                         
   0   3   1         63.86         54.04         3.02 o                         
   1   3   1        233.58        346.85        12.64 o                         
   2   3   1       1274.43        972.26        32.74 o                         
   2   3   1        204.12        251.19        10.07 o                         
   3   3   1        203.98        230.53        10.35 o                         
   3   3   1          0.99          8.47         2.59 o                         
   4   3   1       3036.83       2858.77        98.62 o                         
   4   3   1       1315.49       1402.34        51.24 o                         
   5   3   1         37.25         44.77         4.79 o                         
   6   3   1        304.50        285.84         9.24 o                         
   7   3   1        100.25         92.31        10.07 o                         
   8   3   1         53.02         57.76         8.18 o                         
  -7   4   1        114.05        108.76         9.65 o                         
  -6   4   1         26.12         25.10         4.28 o                         
  -5   4   1        428.09        408.92        10.80 o                         
  -4   4   1        152.83        137.94         6.60 o                         
  -3   4   1        351.93        348.25        11.18 o                         
  -2   4   1        106.21        102.90         3.48 o                         
  -1   4   1        299.10        289.16         7.07 o                         
   0   4   1       1982.20       2087.47        44.39 o                         
   1   4   1         95.43        102.53         3.39 o                         
   2   4   1        272.10        328.05         7.78 o                         
   3   4   1        806.26        803.10        29.04 o                         
   4   4   1         26.45         34.00         3.64 o                         
   5   4   1        836.39        776.12        20.86 o                         
   6   4   1         10.28          9.57         4.27 o                         
   7   4   1         79.80         75.02         9.47 o                         
   8   4   1         35.61         37.18         5.83 o                         
  -6   5   1        242.27        254.04        14.66 o                         
  -5   5   1         68.86         66.51         8.06 o                         
  -4   5   1        487.18        484.14        19.67 o                         
  -3   5   1        109.88        105.34         7.09 o                         
  -2   5   1         23.86         23.27         3.70 o                         
  -1   5   1        657.65        649.66        14.87 o                         
   0   5   1         61.67         59.07         3.66 o                         
   1   5   1       1872.72       1829.38        39.27 o                         
   2   5   1         78.61        116.55         4.16 o                         
   3   5   1        678.82        657.62        15.80 o                         
   4   5   1        310.33        345.35         9.98 o                         
   5   5   1          5.66          8.48         6.89 o                         
   5   5   1          0.60         -1.41         5.27 o                         
   6   5   1        383.49        378.46        11.64 o                         
   7   5   1        100.35        103.47        13.76 o                         
   8   5   1         21.08         21.44        14.43 o                         
  -7   6   1         17.18         10.28         5.65 o                         
  -6   6   1          4.61          6.04         4.83 o                         
  -5   6   1        362.34        362.80        16.25 o                         
  -4   6   1         51.56         73.63         6.19 o                         
  -3   6   1         33.48         30.53         4.26 o                         
  -2   6   1          1.17          8.39         3.25 o                         
  -1   6   1         14.24         17.82         2.39 o                         
   0   6   1        683.27        674.21        15.45 o                         
   1   6   1          9.45         19.14         3.23 o                         
   1   6   1        128.71        118.14         9.07 o                         
   2   6   1        366.74        385.86        10.66 o                         
   3   6   1          0.60          9.18         3.87 o                         
   4   6   1        129.96        134.00         8.75 o                         
   5   6   1        140.00        152.31        10.00 o                         
   6   6   1         57.50         54.60         5.47 o                         
   7   6   1         60.53         83.15         7.03 o                         
   8   6   1         14.98          9.40         4.56 o                         
  -6   7   1         40.74         35.16        12.39 o                         
  -6   7   1        101.80        125.31        14.86 o                         
  -5   7   1          2.64          9.73        10.68 o                         
  -5   7   1         22.21         26.22        12.64 o                         
  -4   7   1        294.45        317.01        17.24 o                         
  -3   7   1         35.11         33.87         8.94 o                         
  -2   7   1         54.00         51.02         8.12 o                         
  -1   7   1        606.28        570.28        18.53 o                         
   0   7   1         40.27         40.28         6.86 o                         
   1   7   1        318.25        353.93         9.96 o                         
   2   7   1         68.41         57.40         8.95 o                         
   3   7   1        163.08        167.63        10.01 o                         
   4   7   1        304.62        205.46        16.98 o                         
   5   7   1          1.27         20.39         8.75 o                         
   6   7   1        208.29        243.01        13.00 o                         
   7   7   1        101.48        113.39        11.35 o                         
  -4   8   1         16.27         33.37         9.78 o                         
  -3   8   1        162.67        161.89         9.98 o                         
  -2   8   1         16.80         14.93         8.03 o                         
  -1   8   1        373.29        351.05        15.93 o                         
   0   8   1        518.41        467.34        18.86 o                         
   1   8   1         26.21         27.29         4.27 o                         
   2   8   1         48.08         54.34         7.37 o                         
   3   8   1          4.47         18.19         7.26 o                         
   4   8   1          3.31         22.85         8.04 o                         
   5   8   1        602.40        513.18        22.49 o                         
   6   8   1         14.62         26.16        10.69 o                         
  -3   9   1          3.68         38.91        11.96 o                         
  -2   9   1        349.09        337.34        14.59 o                         
  -1   9   1         32.83         41.08         9.74 o                         
   0   9   1         80.44         82.69         8.68 o                         
   1   9   1        125.59        111.22        18.23 o                         
   2   9   1         33.17         39.39         9.89 o                         
   3   9   1        135.16        150.54        10.70 o                         
   4   9   1         38.14         37.37        11.72 o                         
  -1  10   1         95.06         91.50         9.92 o                         
  -1  10   1        133.21        123.81        23.92 o                         
   0  10   1         33.42         12.43        20.39 o                         
   3  10   1         32.60         27.67         7.00 o                         
   4  10   1         90.94         49.25        13.36 o                         
   0  -9   2        117.97        110.60        10.70 o                         
   1  -9   2        191.75        170.53        13.02 o                         
   2  -9   2         15.54         59.91        11.83 o                         
  -5  -8   2          4.50         11.61         7.71 o                         
  -4  -8   2        103.45         90.40         9.45 o                         
  -3  -8   2         14.54         36.90         8.06 o                         
  -2  -8   2          7.54         14.46         7.06 o                         
  -1  -8   2        364.25        346.02        14.88 o                         
   0  -8   2        177.47        172.62        10.18 o                         
   1  -8   2        121.49        108.69         9.02 o                         
   3  -8   2         38.31         54.77         9.73 o                         
   4  -8   2        125.75        151.81        12.40 o                         
  -6  -7   2          3.95         16.26         7.64 o                         
  -5  -7   2        103.13        108.27        13.50 o                         
  -4  -7   2          2.66          7.58         7.91 o                         
  -3  -7   2         50.64         39.84         6.32 o                         
  -2  -7   2        278.27        266.38        10.17 o                         
  -1  -7   2         59.31         67.42         5.38 o                         
   0  -7   2        722.69        700.27        21.57 o                         
   1  -7   2         17.90         28.44        14.31 o                         
   2  -7   2        133.69        142.48        18.37 o                         
   4  -7   2         30.61         47.76        11.67 o                         
   5  -7   2         92.46         79.40        12.82 o                         
   5  -7   2        183.93        195.26        15.84 o                         
  -7  -6   2          3.67          9.48         4.26 o                         
  -6  -6   2         60.84         61.50         5.43 o                         
  -5  -6   2         26.99         33.15         4.35 o                         
  -4  -6   2         64.26         80.02         5.79 o                         
  -3  -6   2        188.15        183.10         7.55 o                         
  -2  -6   2          2.41         11.19         2.31 o                         
  -1  -6   2        402.02        366.22        10.35 o                         
   0  -6   2         92.91         90.89         4.27 o                         
   1  -6   2        396.44        355.65        14.55 o                         
   2  -6   2         40.53         39.12         4.99 o                         
   3  -6   2         29.78         50.19         5.98 o                         
   4  -6   2        157.68        158.82         8.28 o                         
   5  -6   2         34.45         37.12         5.45 o                         
   6  -6   2        116.27        113.88         8.13 o                         
   7  -6   2          0.76          7.85         6.15 o                         
  -7  -5   2         38.86         41.96         8.50 o                         
  -6  -5   2         22.17         33.70         7.43 o                         
  -5  -5   2        322.08        337.33        17.97 o                         
  -4  -5   2        171.44        176.17         8.50 o                         
  -3  -5   2        122.86        127.63         6.10 o                         
  -2  -5   2       1222.33       1183.19        22.38 o                         
  -1  -5   2        130.52        124.91         4.13 o                         
   0  -5   2        450.75        456.44        10.92 o                         
   1  -5   2        280.54        281.42         7.83 o                         
   2  -5   2        169.59        195.10         6.60 o                         
   3  -5   2        509.22        491.39        12.44 o                         
   4  -5   2         46.79         53.20         7.62 o                         
   5  -5   2        450.21        448.01        13.96 o                         
   6  -5   2        115.45        108.56         7.99 o                         
   7  -5   2         63.01         27.78        11.60 o                         
  -8  -4   2         39.75         50.45         6.55 o                         
  -7  -4   2          6.87         20.26         5.41 o                         
  -6  -4   2        159.13        173.96         7.62 o                         
  -5  -4   2          1.15          7.21         4.06 o                         
  -4  -4   2       1066.25       1015.09        26.70 o                         
  -3  -4   2         65.49         75.71         4.44 o                         
  -2  -4   2         90.36         97.78         3.28 o                         
  -1  -4   2         85.82         96.37         3.17 o                         
   0  -4   2         20.38         23.89         2.00 o                         
   1  -4   2       1067.30       1019.94        24.99 o                         
   2  -4   2        375.05        377.91        10.48 o                         
   3  -4   2        127.04         97.97         4.39 o                         
   4  -4   2        391.19        347.92         9.13 o                         
   5  -4   2         26.51         15.01         5.60 o                         
   6  -4   2        544.58        496.11        12.89 o                         
   7  -4   2         48.50         58.55         7.47 o                         
   8  -4   2         31.16         16.07         8.08 o                         
  -8  -3   2         62.46         88.27         9.36 o                         
  -7  -3   2        105.90        130.39         8.91 o                         
  -6  -3   2        234.47        244.74        10.02 o                         
  -5  -3   2       1416.78       1508.10        56.19 o                         
  -4  -3   2        113.08        146.27        10.43 o                         
  -3  -3   2        790.54        742.97        18.57 o                         
  -3  -3   2        399.86        439.22        17.75 o                         
  -2  -3   2         13.77         50.14         2.71 o                         
  -1  -3   2        171.12        162.48         5.18 o                         
  -1  -3   2         59.15         75.09         5.46 o                         
   0  -3   2         79.92         56.57         4.69 o                         
   0  -3   2        126.13         96.62         3.84 o                         
   1  -3   2        782.12        777.94        15.88 o                         
   2  -3   2       1448.48       1672.51        41.23 o                         
   2  -3   2       3092.75       2920.11       132.84 o                         
   3  -3   2        292.34        309.65        12.76 o                         
   3  -3   2        258.10        229.35        10.30 o                         
   4  -3   2         48.54         58.78         4.84 o                         
   4  -3   2        127.18        105.62         7.23 o                         
   5  -3   2        223.53        200.64        10.20 o                         
   6  -3   2         21.05         22.27         5.57 o                         
   7  -3   2        235.90        206.19        14.81 o                         
   8  -3   2        243.84        241.10        14.09 o                         
  -8  -2   2          0.63          2.71         3.55 o                         
  -7  -2   2          0.41         -1.87         2.96 o                         
  -6  -2   2         54.83         72.45         4.94 o                         
  -5  -2   2          1.02         21.62         2.86 o                         
  -4  -2   2       1512.07       1437.47        36.57 o                         
  -3  -2   2          4.83         22.74         1.44 o                         
  -2  -2   2        255.42        244.03         5.55 o                         
  -1  -2   2         32.15         32.80         1.71 o                         
   0  -2   2        170.03        153.97         3.69 o                         
   1  -2   2       3744.28       3381.15        66.69 o                         
   2  -2   2        923.60        818.30        20.55 o                         
   3  -2   2         77.78         80.70         3.37 o                         
   4  -2   2         24.48         23.25         2.03 o                         
   5  -2   2          0.43          9.50         2.13 o                         
   6  -2   2        217.53        206.86         6.66 o                         
   7  -2   2          1.23         -3.74         3.78 o                         
   8  -2   2         23.95         23.66         6.34 o                         
   9  -2   2         58.27         55.02         9.38 o                         
  -8  -1   2        170.82        212.17        17.98 o                         
  -7  -1   2         24.35         24.75         7.51 o                         
  -6  -1   2        160.25        168.34         8.36 o                         
  -5  -1   2         82.42         89.94         6.17 o                         
  -4  -1   2        178.93        176.49         5.25 o                         
  -4  -1   2        325.88        360.94        14.98 o                         
  -3  -1   2        329.28        359.80         9.48 o                         
  -3  -1   2        327.17        332.89        13.49 o                         
  -2  -1   2        669.96        689.40        17.68 o                         
  -2  -1   2       1606.13       1532.30        51.11 o                         
  -1  -1   2        328.24        341.70         7.18 o                         
   0  -1   2        666.39        639.92        12.91 o                         
   1  -1   2          1.75          2.01         0.97 o                         
   2  -1   2       1147.09       1092.76        23.74 o                         
   3  -1   2          1.89         12.54         1.52 o                         
   4  -1   2        131.94        123.12        11.26 o                         
   4  -1   2        124.88        116.02         4.10 o                         
   5  -1   2        487.44        494.21        17.75 o                         
   5  -1   2        842.84        814.59        31.66 o                         
   6  -1   2         15.89         25.01         7.20 o                         
   7  -1   2        210.82        210.74        11.74 o                         
   8  -1   2        114.66        106.19        11.08 o                         
   9  -1   2          6.56          2.37        12.63 o                         
  -8   0   2         10.49         31.00         7.52 o                         
  -7   0   2        350.76        387.60        18.62 o                         
  -6   0   2          2.95          3.57         2.80 o                         
  -5   0   2        266.38        262.80         8.41 o                         
  -4   0   2         25.21         36.51         2.01 o                         
  -3   0   2        451.69        517.52        10.85 o                         
  -2   0   2       1721.61       1573.46        31.34 o                         
  -1   0   2       3319.72       3433.02        68.27 o                         
   0   0   2        186.41        182.26         3.90 o                         
   1   0   2       3953.17       4596.36        91.36 o                         
   2   0   2        474.35        462.61         8.70 o                         
   3   0   2          2.72         17.19         1.11 o                         
   4   0   2        126.47        108.32         2.78 o                         
   5   0   2        553.17        571.58        11.18 o                         
   6   0   2       1742.70       1628.64        47.32 o                         
   7   0   2          9.26         14.29         4.10 o                         
   8   0   2        263.37        273.44        12.11 o                         
   9   0   2          9.74         22.79         6.27 o                         
  -8   1   2        141.83        149.26        15.51 o                         
  -7   1   2          9.40          0.74        10.82 o                         
  -6   1   2        599.56        622.52        26.28 o                         
  -5   1   2         71.76         76.58         4.21 o                         
  -4   1   2         76.44         63.23         3.22 o                         
  -3   1   2        480.95        580.28        14.82 o                         
  -3   1   2       1643.92       1719.83        59.49 o                         
  -2   1   2       1896.81       1893.07        45.30 o                         
  -2   1   2       1121.31       1026.12        36.96 o                         
  -1   1   2         17.45         66.73         3.37 o                         
   0   1   2        675.61        492.54        12.00 o                         
   1   1   2         11.74          6.13         0.85 o                         
   2   1   2       1595.95       1375.90        25.03 o                         
   3   1   2        661.32        671.07        12.55 o                         
   4   1   2        646.08        639.51        13.16 o                         
   4   1   2       1299.93       1144.01        53.85 o                         
   5   1   2        254.26        287.67         9.13 o                         
   5   1   2        104.88        116.64         9.72 o                         
   6   1   2         23.37         28.76         7.28 o                         
   7   1   2        429.98        442.77        25.66 o                         
   7   1   2        917.31        938.05        37.76 o                         
   8   1   2         28.04         15.28        10.28 o                         
  -8   2   2          1.14          4.45         5.32 o                         
  -7   2   2         88.69         73.47         8.17 o                         
  -6   2   2         44.98         42.80         5.85 o                         
  -5   2   2         60.98         68.18         3.12 o                         
  -4   2   2        646.46        650.60        13.72 o                         
  -3   2   2         68.62         74.69         3.05 o                         
  -2   2   2       1116.44       1055.00        25.60 o                         
  -1   2   2       1676.08       1796.64        42.95 o                         
   0   2   2       1580.19       1435.70        30.40 o                         
   1   2   2        762.95        694.97        16.86 o                         
   2   2   2         23.74         25.01         1.27 o                         
   3   2   2       1464.30       1295.29        28.51 o                         
   4   2   2        641.91        605.98        14.03 o                         
   5   2   2        223.58        209.29         6.86 o                         
   6   2   2          1.73          6.84         2.18 o                         
   7   2   2         31.15         25.10         3.23 o                         
   8   2   2        120.85        111.86        10.41 o                         
   9   2   2         20.26         23.67         7.84 o                         
  -8   3   2         74.40         65.78        14.15 o                         
  -7   3   2         52.34         48.23        12.03 o                         
  -6   3   2         71.88         80.44        11.21 o                         
  -6   3   2        103.53        102.35        11.64 o                         
  -5   3   2        285.26        262.97         9.76 o                         
  -4   3   2         34.49         49.53         5.26 o                         
  -4   3   2          3.17         16.42         5.72 o                         
  -3   3   2       1888.09       1878.30        86.35 o                         
  -3   3   2       3087.40       3081.56        61.22 o                         
  -2   3   2        223.56        274.68         7.05 o                         
  -1   3   2       1173.99       1267.79        35.08 o                         
  -1   3   2       1360.08       1441.73        48.79 o                         
   0   3   2        252.85        271.61         8.41 o                         
   0   3   2        255.64        356.87        13.30 o                         
   1   3   2        143.84        149.56         5.42 o                         
   1   3   2        202.06        218.19         9.04 o                         
   2   3   2        993.20        902.01        19.46 o                         
   3   3   2         72.11        143.85         9.12 o                         
   4   3   2        923.09        847.23        24.57 o                         
   4   3   2        715.10        670.62        25.43 o                         
   5   3   2         77.01         79.84         5.05 o                         
   6   3   2         43.89         45.96         5.26 o                         
   7   3   2        243.07        232.28         8.90 o                         
   8   3   2         40.46         31.64        10.69 o                         
   9   3   2         47.39         33.22        12.70 o                         
  -7   4   2        290.35        258.98        22.92 o                         
  -6   4   2         48.42         41.44         4.81 o                         
  -5   4   2         33.47         46.96         6.12 o                         
  -4   4   2        207.26        192.43         8.09 o                         
  -3   4   2         32.48         55.15         3.01 o                         
  -2   4   2       1036.45       1005.12        21.97 o                         
  -1   4   2         55.35        147.77         4.29 o                         
   0   4   2       2665.34       2702.34        57.25 o                         
   1   4   2       2643.75       2664.10        56.43 o                         
   2   4   2         53.31        138.08         4.41 o                         
   3   4   2        999.83        890.77        19.43 o                         
   4   4   2         30.05         49.44         3.65 o                         
   5   4   2        206.81        187.49         6.21 o                         
   6   4   2         36.59         51.70         4.67 o                         
   7   4   2         49.94         46.88         4.76 o                         
   8   4   2        298.73        308.24        11.18 o                         
  -7   5   2         36.17          2.27        21.10 o                         
  -6   5   2        494.43        525.90        22.34 o                         
  -5   5   2          2.09          9.10         7.72 o                         
  -4   5   2         25.82         37.85         8.20 o                         
  -3   5   2        194.28        168.25         8.37 o                         
  -2   5   2         13.34         18.25         3.38 o                         
  -1   5   2       1354.82       1363.22        29.62 o                         
   0   5   2        120.20        140.66         6.32 o                         
   1   5   2        707.40        772.21        17.39 o                         
   2   5   2        517.26        540.02        14.21 o                         
   3   5   2        101.39        103.31         5.21 o                         
   4   5   2        299.55        284.91        10.91 o                         
   5   5   2          3.20          7.71         6.55 o                         
   5   5   2          2.87          7.97         5.17 o                         
   6   5   2         76.74         84.80         6.65 o                         
   7   5   2        429.90        438.81        13.08 o                         
   8   5   2         20.55         15.07        11.22 o                         
  -7   6   2         86.11         75.29         8.61 o                         
  -6   6   2         12.09         14.79         5.13 o                         
  -5   6   2        194.05        198.28         9.72 o                         
  -4   6   2         78.36         71.32         6.21 o                         
  -3   6   2         70.51         69.73         5.53 o                         
  -2   6   2         56.09         57.52         4.84 o                         
  -1   6   2         14.51         13.86         2.28 o                         
   0   6   2        686.00        809.64        18.24 o                         
   1   6   2         68.92        133.09         6.42 o                         
   1   6   2        110.80        151.29        10.34 o                         
   2   6   2         43.26         50.97         3.63 o                         
   3   6   2        260.46        259.06         9.82 o                         
   4   6   2         20.50         21.77         4.51 o                         
   5   6   2        107.12        117.97         8.77 o                         
   6   6   2         20.63         28.19         4.59 o                         
   7   6   2          5.82          7.69         4.37 o                         
   8   6   2         66.72         66.38        10.31 o                         
  -6   7   2        200.14        221.42        16.45 o                         
  -6   7   2        160.30        138.27        19.69 o                         
  -5   7   2         31.80         28.97        11.45 o                         
  -5   7   2         35.88         43.83        12.60 o                         
  -4   7   2         58.59         62.22        10.39 o                         
  -3   7   2        121.44        127.16        14.50 o                         
  -3   7   2        305.57        280.76        15.72 o                         
  -2   7   2        108.10         93.50         8.81 o                         
  -1   7   2        417.90        428.45        15.14 o                         
   0   7   2         78.26         62.78         5.41 o                         
   1   7   2        110.27         99.46         5.89 o                         
   2   7   2        169.51        173.40         7.76 o                         
   3   7   2        174.92        183.25        10.18 o                         
   4   7   2        578.53        633.97        20.94 o                         
   5   7   2         39.68         63.62         9.11 o                         
   6   7   2        103.03        139.28        10.94 o                         
   7   7   2        230.59        230.54        13.17 o                         
  -5   8   2        142.27        147.99        12.66 o                         
  -4   8   2         21.66         23.79         9.97 o                         
  -3   8   2         28.31         18.04         9.12 o                         
  -2   8   2        126.18        122.45         8.66 o                         
  -1   8   2         53.31         58.13         6.75 o                         
   0   8   2        453.38        436.32        17.92 o                         
   1   8   2         11.79         14.52         4.18 o                         
   2   8   2          3.50         13.29         6.43 o                         
   3   8   2        332.17        315.39        15.40 o                         
   4   8   2         35.45         55.53         8.62 o                         
   5   8   2        366.68        407.55        19.34 o                         
   6   8   2         25.80         29.92         9.16 o                         
  -3   9   2          6.26          6.16        11.38 o                         
  -2   9   2         65.80         65.25         9.71 o                         
  -1   9   2        175.12        171.71        10.68 o                         
   0   9   2         17.07         20.96         8.03 o                         
   2   9   2         86.00         71.45        10.78 o                         
   3   9   2         38.79         40.25         9.06 o                         
   4   9   2        321.37        339.03        19.24 o                         
   5   9   2         25.95         52.22        12.93 o                         
  -2  10   2          3.32         10.57         8.20 o                         
  -1  10   2         56.69         67.11        23.53 o                         
  -1  10   2          1.80         17.04         7.55 o                         
   3  10   2         54.65         67.56         8.72 o                         
   4  10   2          1.91         25.20         7.76 o                         
   1  -9   3         69.94        121.90        12.22 o                         
   2  -9   3         17.63         45.48        11.69 o                         
  -4  -8   3          7.81          7.87         7.48 o                         
  -3  -8   3        291.23        283.77        14.48 o                         
  -2  -8   3         64.54         63.61         7.40 o                         
   0  -8   3        263.40        208.60        11.17 o                         
   1  -8   3         53.88         46.65         7.62 o                         
   4  -8   3        102.44        111.74        11.59 o                         
  -6  -7   3         18.65         13.61         7.80 o                         
  -5  -7   3         68.92         71.72        13.02 o                         
  -4  -7   3         74.08         63.88        12.69 o                         
  -3  -7   3         14.18          9.84        11.53 o                         
  -2  -7   3        334.31        352.11        17.67 o                         
  -1  -7   3        200.36        170.26        10.39 o                         
   0  -7   3        376.57        348.78        10.27 o                         
   1  -7   3        124.26        120.78         6.37 o                         
   2  -7   3         24.68         45.69         7.96 o                         
   3  -7   3        235.22        240.53        22.07 o                         
   5  -7   3         26.18         74.49        13.39 o                         
   5  -7   3          2.38          0.93        10.06 o                         
   6  -7   3         68.69         42.83        16.89 o                         
  -7  -6   3          2.26         11.86         5.51 o                         
  -6  -6   3         33.68         33.78         4.82 o                         
  -5  -6   3         26.95         28.11         4.35 o                         
  -4  -6   3         29.39         33.69         4.47 o                         
  -3  -6   3        168.45        147.45         6.91 o                         
  -2  -6   3        193.62        120.94        11.57 o                         
  -2  -6   3         34.42         40.44         3.89 o                         
  -1  -6   3        270.12        274.95         7.16 o                         
   0  -6   3         31.78         31.18         3.40 o                         
   1  -6   3         59.43         62.75         6.16 o                         
   2  -6   3        481.74        451.60        18.01 o                         
   3  -6   3         70.56         56.87         6.09 o                         
   4  -6   3         24.20         33.39         5.98 o                         
   5  -6   3         24.37         26.81         4.17 o                         
   6  -6   3          9.69          7.65         4.14 o                         
   7  -6   3         85.12         96.39         9.76 o                         
  -7  -5   3        212.17        227.15        11.64 o                         
  -6  -5   3          8.56         12.03         7.51 o                         
  -5  -5   3         79.15         76.37         7.58 o                         
  -4  -5   3        244.13        236.34        14.14 o                         
  -3  -5   3          9.98          4.90         8.91 o                         
  -2  -5   3        555.17        548.86        12.43 o                         
  -1  -5   3        220.10        215.33         5.71 o                         
   0  -5   3        449.52        466.40        11.35 o                         
   1  -5   3         78.96         80.17         4.68 o                         
   2  -5   3         97.15        117.47         5.49 o                         
   3  -5   3        811.69        796.61        30.51 o                         
   3  -5   3       1190.05       1165.06        33.34 o                         
   4  -5   3        252.75        283.97         9.88 o                         
   5  -5   3         30.88         26.35         8.20 o                         
   6  -5   3        115.24        120.87         8.04 o                         
   7  -5   3          8.71         40.56        10.34 o                         
  -8  -4   3        151.02        147.80        10.86 o                         
  -7  -4   3          6.18          9.30         5.43 o                         
  -6  -4   3        133.29        128.94         6.98 o                         
  -5  -4   3         44.78         46.53         4.69 o                         
  -4  -4   3        357.23        316.25        10.09 o                         
  -3  -4   3        496.68        500.21        14.13 o                         
  -2  -4   3         37.18         45.33         2.74 o                         
  -1  -4   3        891.70        892.12        18.52 o                         
   0  -4   3        249.98        231.23         5.73 o                         
   1  -4   3        186.04        189.59         4.85 o                         
   2  -4   3        845.68        862.69        22.19 o                         
   3  -4   3         54.73         98.22         4.54 o                         
   4  -4   3        702.45        650.40        15.48 o                         
   5  -4   3        112.22        118.39         7.20 o                         
   6  -4   3        363.45        334.33        16.23 o                         
   7  -4   3        125.34        100.41         8.31 o                         
   8  -4   3          7.60          4.09         8.20 o                         
  -8  -3   3         27.15         40.56         8.95 o                         
  -7  -3   3        101.84        159.15         9.54 o                         
  -6  -3   3         38.38         42.70         7.08 o                         
  -5  -3   3        322.40        439.00        19.49 o                         
  -5  -3   3        942.20        915.90        34.49 o                         
  -4  -3   3         52.30         49.72         5.80 o                         
  -3  -3   3        130.12        107.87         4.44 o                         
  -2  -3   3        161.47        142.71         5.25 o                         
  -1  -3   3        791.88        831.27        21.37 o                         
  -1  -3   3       1211.27       1182.63        40.20 o                         
   0  -3   3        484.21        439.85        11.73 o                         
   0  -3   3        595.99        554.09        19.86 o                         
   1  -3   3        184.10        219.31         6.44 o                         
   1  -3   3         79.03        102.59         6.08 o                         
   2  -3   3        377.23        320.26        10.57 o                         
   2  -3   3        120.81        128.48         6.96 o                         
   3  -3   3        642.02        683.79        26.13 o                         
   3  -3   3       1108.50       1135.95        39.51 o                         
   4  -3   3        178.88        174.73        12.52 o                         
   4  -3   3        258.38        274.14         9.19 o                         
   5  -3   3        560.86        519.92        27.37 o                         
   5  -3   3        821.86        784.24        21.09 o                         
   6  -3   3        145.32        159.57         7.98 o                         
   7  -3   3        116.83         99.79        12.46 o                         
   8  -3   3        108.01         84.15        13.49 o                         
  -8  -2   3         40.50         41.17         5.11 o                         
  -7  -2   3          7.16          8.84         3.44 o                         
  -6  -2   3        384.72        376.36        12.03 o                         
  -5  -2   3         97.70        115.06         5.73 o                         
  -4  -2   3        404.84        394.32        11.60 o                         
  -3  -2   3         23.19         29.94         1.81 o                         
  -2  -2   3        299.67        328.74         7.30 o                         
  -1  -2   3         30.05         23.34         1.64 o                         
   0  -2   3        142.04        139.32         3.58 o                         
   1  -2   3       1139.40       1067.01        21.47 o                         
   2  -2   3        641.99        580.01        14.98 o                         
   3  -2   3         74.67         73.17         3.33 o                         
   4  -2   3        239.89        234.39         6.47 o                         
   5  -2   3          1.29          2.27         1.72 o                         
   6  -2   3        335.45        321.93         8.91 o                         
   7  -2   3         30.90         39.65         5.22 o                         
   8  -2   3          4.60         11.07         5.45 o                         
   9  -2   3         83.66         77.07        11.59 o                         
  -8  -1   3          5.16          5.75        14.10 o                         
  -7  -1   3        259.33        314.57        12.65 o                         
  -6  -1   3         16.60         24.81         6.51 o                         
  -5  -1   3       2333.32       2421.74        61.06 o                         
  -4  -1   3        179.41        159.55         5.11 o                         
  -4  -1   3        261.99        286.03        12.97 o                         
  -3  -1   3         58.92         66.04         3.37 o                         
  -3  -1   3          1.85          7.53         2.27 o                         
  -2  -1   3       1077.52       1133.83        28.66 o                         
  -2  -1   3       2120.81       2244.04        74.75 o                         
  -1  -1   3          9.12         33.92         1.59 o                         
   0  -1   3        997.97        969.71        19.47 o                         
   1  -1   3         68.57         76.53         2.13 o                         
   2  -1   3       1260.74       1237.24        30.48 o                         
   3  -1   3        183.75        205.92         6.73 o                         
   4  -1   3        128.07        127.05         5.63 o                         
   4  -1   3        170.67        169.85         7.87 o                         
   5  -1   3        714.27        706.13        22.15 o                         
   5  -1   3        470.55        426.35        15.44 o                         
   6  -1   3        132.32        118.88         8.65 o                         
   7  -1   3          2.54          1.57         8.30 o                         
   8  -1   3        244.14        246.17        15.86 o                         
   9  -1   3         76.05         64.60        13.38 o                         
  -8   0   3         26.26         26.54         7.56 o                         
  -7   0   3         17.24         35.56         4.40 o                         
  -6   0   3         31.56         60.82         4.69 o                         
  -5   0   3         13.68         22.81         3.04 o                         
  -4   0   3        676.65        714.30        14.99 o                         
  -3   0   3        276.84        284.51         6.43 o                         
  -2   0   3         94.14         65.38         2.25 o                         
  -1   0   3      10254.78      10365.82       205.69 o                         
   0   0   3         26.24         32.87         1.39 o                         
   1   0   3       8067.78       9370.89       185.86 o                         
   2   0   3         45.36         68.02         1.97 o                         
   3   0   3         17.41         25.66         1.29 o                         
   4   0   3         43.81         37.99         1.61 o                         
   5   0   3        316.64        324.43         6.77 o                         
   6   0   3        453.97        466.48        15.54 o                         
   7   0   3         65.41         77.36         6.33 o                         
   8   0   3         19.35         21.27         6.14 o                         
   9   0   3        229.77        225.66        12.23 o                         
  -8   1   3        170.63        206.93        17.18 o                         
  -7   1   3         26.13         17.02        11.81 o                         
  -6   1   3        153.98        163.90         8.07 o                         
  -5   1   3         87.23         87.91         4.51 o                         
  -4   1   3        324.31        347.89         8.16 o                         
  -3   1   3          2.31          9.53         2.24 o                         
  -3   1   3        300.59        307.05         8.43 o                         
  -2   1   3       1637.65       1600.27        38.53 o                         
  -1   1   3        544.88        512.14        12.69 o                         
   0   1   3       1785.39       1477.07        35.33 o                         
   1   1   3          8.05          5.72         1.05 o                         
   2   1   3       1047.91        926.90        17.04 o                         
   3   1   3          3.42         13.08         8.45 o                         
   3   1   3          1.70          3.27         0.84 o                         
   4   1   3        121.60        106.87         5.23 o                         
   4   1   3          7.75         13.96         1.31 o                         
   5   1   3        389.83        387.44        20.82 o                         
   5   1   3        834.22        755.57        19.95 o                         
   6   1   3          9.40          9.29         4.57 o                         
   6   1   3         16.07         21.54         8.71 o                         
   7   1   3        198.88        198.11        11.29 o                         
   8   1   3        123.90        128.76        11.02 o                         
   9   1   3          6.78         27.13        14.99 o                         
  -8   2   3         26.69         22.89         6.54 o                         
  -7   2   3          4.81          4.25         5.10 o                         
  -6   2   3         51.34         49.05         6.07 o                         
  -5   2   3          3.75          6.47         1.85 o                         
  -4   2   3        663.50        629.53        13.40 o                         
  -3   2   3         84.57         82.92         3.39 o                         
  -2   2   3        630.91        568.96        14.29 o                         
  -1   2   3         76.89         88.63         3.16 o                         
   0   2   3         16.11         40.00         2.02 o                         
   1   2   3       1318.12       1136.52        27.36 o                         
   2   2   3       1411.63       1273.19        27.08 o                         
   3   2   3          1.31         13.82         0.95 o                         
   4   2   3        191.25        157.03         4.65 o                         
   5   2   3          8.33          9.64         1.87 o                         
   6   2   3        606.27        494.91        12.27 o                         
   7   2   3          2.61          3.71         2.36 o                         
   8   2   3         56.36         59.13         6.32 o                         
   9   2   3        117.11        112.01         9.14 o                         
  -8   3   3         23.93          2.31        14.14 o                         
  -7   3   3          5.48          2.01        11.77 o                         
  -6   3   3          2.06          0.89         4.14 o                         
  -5   3   3        773.82        814.95        30.18 o                         
  -5   3   3        403.46        431.79        18.22 o                         
  -4   3   3         22.57         22.38         3.78 o                         
  -3   3   3       2087.68       2077.71        50.19 o                         
  -2   3   3        554.17        458.71        10.79 o                         
  -1   3   3        238.46        289.70        11.67 o                         
  -1   3   3         23.60         81.61         4.65 o                         
   0   3   3         94.48        138.44         7.12 o                         
   0   3   3         85.50         81.82         3.92 o                         
   1   3   3        251.45        213.48         5.36 o                         
   2   3   3        982.46        877.48        19.00 o                         
   3   3   3       1350.75       1283.08        27.44 o                         
   4   3   3        109.79        123.97         6.57 o                         
   4   3   3        151.33        162.90         7.22 o                         
   5   3   3       1326.47       1199.12        35.18 o                         
   5   3   3        407.19        445.23        17.22 o                         
   6   3   3        138.90        117.34         5.98 o                         
   7   3   3        321.71        301.23         9.91 o                         
   8   3   3        138.65        126.16        11.73 o                         
   9   3   3         21.39         18.34        15.56 o                         
  -6   4   3         78.79         71.63         7.46 o                         
  -5   4   3         11.20         23.47         5.79 o                         
  -4   4   3        865.50        844.49        30.39 o                         
  -3   4   3         28.48         40.37         3.15 o                         
  -2   4   3        816.17        890.76        19.68 o                         
  -1   4   3        298.32        392.88         9.27 o                         
   0   4   3        100.20        118.52         3.82 o                         
   1   4   3       1940.68       2054.86        43.74 o                         
   2   4   3        308.03        305.60         7.38 o                         
   3   4   3        109.19        104.67         3.36 o                         
   4   4   3        346.00        331.52        10.88 o                         
   5   4   3        154.94        143.58         5.85 o                         
   6   4   3        433.87        414.78        11.01 o                         
   7   4   3         23.89         25.02         4.25 o                         
   8   4   3        117.94        116.11         6.96 o                         
   9   4   3         42.44         58.92        11.30 o                         
  -6   5   3        411.29        439.30        20.13 o                         
  -5   5   3         83.99        101.27        10.46 o                         
  -4   5   3          2.98         17.46         7.14 o                         
  -3   5   3        302.23        293.31        11.35 o                         
  -2   5   3        109.75        120.77         5.03 o                         
  -1   5   3        476.93        472.85        11.40 o                         
   0   5   3        712.29        749.29        16.93 o                         
   1   5   3        110.71        161.46         5.43 o                         
   2   5   3       1391.90       1495.71        36.56 o                         
   3   5   3         12.24         17.96         5.43 o                         
   4   5   3        180.85        159.89         8.06 o                         
   5   5   3         27.47         26.73         6.56 o                         
   6   5   3          1.96         10.42         5.74 o                         
   7   5   3        492.89        472.47        13.49 o                         
   8   5   3         39.46         36.15         8.35 o                         
  -7   6   3        111.02         95.15        12.23 o                         
  -6   6   3         16.37          5.66         5.62 o                         
  -5   6   3         67.37         61.44         7.20 o                         
  -4   6   3         71.23         63.64         6.06 o                         
  -3   6   3         42.60         35.83         4.50 o                         
  -2   6   3         58.20         64.61         5.40 o                         
  -1   6   3         82.74         96.56        13.19 o                         
  -1   6   3         61.28         55.76         3.79 o                         
   1   6   3       1593.30       1538.91        33.45 o                         
   2   6   3         23.54         90.17         4.35 o                         
   3   6   3        135.04        133.35         6.88 o                         
   4   6   3         12.48         38.61         4.31 o                         
   5   6   3         28.09         34.77         5.52 o                         
   6   6   3        133.88        123.31         6.38 o                         
   7   6   3          0.60          1.41         4.02 o                         
   8   6   3        120.69        117.98         8.01 o                         
  -6   7   3        116.28         81.60        14.93 o                         
  -5   7   3         35.64         42.24        12.71 o                         
  -5   7   3         11.48         14.80        11.24 o                         
  -4   7   3          1.62         -1.56        11.41 o                         
  -3   7   3        416.24        424.19        19.89 o                         
  -3   7   3        198.04        248.07        18.33 o                         
  -2   7   3        137.97        152.26         9.78 o                         
  -1   7   3        365.71        364.42        13.70 o                         
   0   7   3        260.71        286.82         9.03 o                         
   1   7   3         39.09         50.17         5.64 o                         
   2   7   3        454.85        526.37        15.05 o                         
   3   7   3         31.27         39.91         7.70 o                         
   4   7   3        300.47        265.66        12.12 o                         
   5   7   3        118.57        135.61        10.27 o                         
   6   7   3          3.82         24.29         9.26 o                         
   7   7   3        276.13        298.77        14.43 o                         
  -5   8   3          4.04          1.39         9.82 o                         
  -4   8   3        185.09        163.40        12.92 o                         
  -3   8   3         56.40         48.71         9.78 o                         
  -2   8   3        487.97        485.70        20.85 o                         
  -1   8   3          8.16         19.15         6.45 o                         
   0   8   3        441.52        415.22        17.50 o                         
   1   8   3         80.84        102.22         5.51 o                         
   2   8   3         15.27         27.51         6.64 o                         
   3   8   3        273.57        294.31        14.51 o                         
   4   8   3         32.66         43.46         8.24 o                         
   5   8   3        189.76        171.91        12.20 o                         
   6   8   3         77.27         99.12        10.89 o                         
  -3   9   3        205.44        186.81        14.87 o                         
  -2   9   3         12.89         24.17         8.99 o                         
  -1   9   3        258.62        289.82        13.27 o                         
   0   9   3         12.16         27.53         9.16 o                         
   1   9   3         52.45         45.69         8.20 o                         
   2   9   3        170.30        180.43        12.89 o                         
   3   9   3         74.77         51.36        11.39 o                         
   4   9   3        426.22        445.56        17.30 o                         
   5   9   3          7.39         42.33        10.00 o                         
  -1  10   3         14.80         12.75        11.52 o                         
   0  10   3        148.40        180.79        15.97 o                         
   2  10   3         12.02          7.31         8.70 o                         
   3  10   3        168.94        157.97        11.91 o                         
   4  10   3         21.04         28.23         7.73 o                         
  -4  -8   4         28.26         41.79         8.16 o                         
  -3  -8   4        350.84        291.44        14.74 o                         
   0  -8   4        226.37        205.68        11.53 o                         
   1  -8   4          1.74          4.76         6.72 o                         
   2  -8   4         78.64         71.38         8.83 o                         
  -6  -7   4         23.33         27.49         8.70 o                         
  -5  -7   4         13.96         17.83         8.43 o                         
  -4  -7   4        113.72        125.30         9.28 o                         
  -3  -7   4         29.08         37.52         7.50 o                         
  -2  -7   4        256.54        259.32        15.68 o                         
  -1  -7   4        209.98        220.22        12.02 o                         
   0  -7   4         95.82         89.56         6.90 o                         
   1  -7   4        140.40        163.74         8.12 o                         
   2  -7   4         91.07        100.65         7.24 o                         
   3  -7   4        113.81         96.42        10.73 o                         
   5  -7   4         31.65         74.94        13.31 o                         
  -6  -6   4          9.23         17.79         4.50 o                         
  -5  -6   4          3.48         10.43         4.11 o                         
  -4  -6   4         50.07         52.62         5.04 o                         
  -3  -6   4        361.07        332.29        11.09 o                         
  -2  -6   4        428.75        349.73        18.00 o                         
  -2  -6   4        142.08        146.51         8.68 o                         
  -1  -6   4          3.08         28.70         4.48 o                         
   0  -6   4        148.99        164.41         6.71 o                         
   1  -6   4         11.19         26.64         3.41 o                         
   2  -6   4        115.39        148.24         6.48 o                         
   3  -6   4        169.84        161.10         6.73 o                         
   4  -6   4          7.96          8.20         3.04 o                         
   5  -6   4         62.31         51.27         4.87 o                         
   6  -6   4          1.23          2.55         4.12 o                         
   7  -6   4        160.04        165.28        14.36 o                         
  -6  -5   4        110.87        124.35         9.22 o                         
  -5  -5   4         37.62         40.00         7.35 o                         
  -4  -5   4        403.86        386.97        13.06 o                         
  -3  -5   4        134.29        146.57         7.79 o                         
  -2  -5   4        193.09        193.78        12.15 o                         
  -1  -5   4        199.02        196.54         7.58 o                         
   0  -5   4         94.97        117.98         5.06 o                         
   1  -5   4        487.94        503.26        14.36 o                         
   2  -5   4          7.62         27.22         5.08 o                         
   3  -5   4        838.41        804.89        19.15 o                         
   4  -5   4        816.50        807.56        19.46 o                         
   5  -5   4         44.79         45.72         6.22 o                         
   6  -5   4         72.85         60.25        11.82 o                         
   7  -5   4          1.95         24.36         9.80 o                         
  -7  -4   4         70.21         63.14         6.28 o                         
  -6  -4   4         62.17         56.80         5.68 o                         
  -5  -4   4        181.08        180.05         7.66 o                         
  -4  -4   4         25.29         21.85         4.15 o                         
  -3  -4   4        789.21        738.75        20.02 o                         
  -2  -4   4         10.49         10.13         2.31 o                         
  -1  -4   4        366.35        366.15         8.44 o                         
   0  -4   4        440.19        456.98        10.13 o                         
   1  -4   4          1.49         20.47         2.23 o                         
   2  -4   4        970.74       1024.35        26.21 o                         
   3  -4   4         44.82         57.63         3.94 o                         
   4  -4   4         94.40         98.29         4.91 o                         
   5  -4   4         63.27         64.87         4.55 o                         
   6  -4   4         23.53         29.98         7.88 o                         
   7  -4   4        209.20        185.57        10.32 o                         
   8  -4   4          3.15         -7.54         8.07 o                         
  -8  -3   4          1.96         22.39        11.64 o                         
  -7  -3   4        264.41        276.34        11.84 o                         
  -6  -3   4        100.65        114.24         8.39 o                         
  -5  -3   4          0.53         10.63         4.78 o                         
  -5  -3   4        186.61        166.80        11.23 o                         
  -4  -3   4        158.03        153.49         9.47 o                         
  -4  -3   4        255.88        252.17        13.01 o                         
  -3  -3   4        265.54        263.99         6.83 o                         
  -2  -3   4        301.51        299.06         7.34 o                         
  -1  -3   4       1052.60        999.92        20.62 o                         
   0  -3   4       2340.76       2405.79        57.79 o                         
   0  -3   4        852.81       1046.07        38.50 o                         
   1  -3   4        807.06        899.48        18.46 o                         
   2  -3   4        114.06        168.62         6.36 o                         
   3  -3   4       1358.23       1229.98        27.51 o                         
   4  -3   4        140.03        159.05         7.14 o                         
   5  -3   4          5.33         18.74         4.93 o                         
   5  -3   4         83.54         83.38         7.22 o                         
   6  -3   4         64.97         79.81         9.63 o                         
   7  -3   4         58.12         49.54        11.80 o                         
   8  -3   4        119.11        101.67        11.93 o                         
  -8  -2   4         90.15         77.43         6.66 o                         
  -7  -2   4         50.22         58.99         5.37 o                         
  -6  -2   4         68.60         61.62         5.00 o                         
  -5  -2   4        122.95        125.12         6.04 o                         
  -4  -2   4         10.21         16.54         2.74 o                         
  -3  -2   4        243.11        235.76         5.79 o                         
  -2  -2   4          1.60          4.27         1.26 o                         
  -1  -2   4        860.71        804.16        16.58 o                         
   0  -2   4        574.84        537.24        11.30 o                         
   1  -2   4         60.79         54.50         2.15 o                         
   2  -2   4       1504.30       1430.47        35.43 o                         
   3  -2   4          1.88         16.94         2.02 o                         
   4  -2   4        288.57        297.95         8.86 o                         
   5  -2   4        223.16        221.59         6.57 o                         
   6  -2   4         36.19         45.39         3.28 o                         
   7  -2   4        215.49        200.11        10.09 o                         
   8  -2   4          8.32          4.74         4.84 o                         
  -8  -1   4         15.03         27.96        15.02 o                         
  -7  -1   4        310.34        352.89        13.58 o                         
  -6  -1   4          4.62         32.59         6.79 o                         
  -5  -1   4         88.05        105.05         6.98 o                         
  -4  -1   4        328.62        344.61        15.14 o                         
  -4  -1   4        199.92        252.45        12.15 o                         
  -3  -1   4         47.18         61.25         3.55 o                         
  -3  -1   4         36.90         61.01         5.41 o                         
  -2  -1   4       1096.13       1098.83        26.94 o                         
  -2  -1   4        604.54        630.36        23.91 o                         
  -1  -1   4       2953.04       3227.73       110.60 o                         
  -1  -1   4       1145.05       1389.04        34.19 o                         
   0  -1   4        498.06        494.28        10.34 o                         
   1  -1   4        599.18        677.23        13.86 o                         
   2  -1   4        282.82        356.07         7.63 o                         
   3  -1   4        964.99        981.83        33.59 o                         
   3  -1   4       2281.41       1979.75        71.34 o                         
   4  -1   4        394.87        421.76        17.94 o                         
   4  -1   4        240.04        252.52         9.87 o                         
   5  -1   4        355.17        381.38        17.80 o                         
   5  -1   4        318.67        297.28        11.46 o                         
   6  -1   4        694.25        693.91        28.54 o                         
   7  -1   4         49.64         66.09        10.79 o                         
   8  -1   4        298.27        290.58        14.44 o                         
  -8   0   4        434.09        518.06        24.47 o                         
  -7   0   4         11.61         26.23         4.19 o                         
  -6   0   4        656.67        697.14        19.60 o                         
  -5   0   4          3.69         11.56         2.65 o                         
  -4   0   4         52.36         49.98         2.57 o                         
  -3   0   4        946.18       1006.44        20.63 o                         
  -2   0   4          5.77         23.69         1.61 o                         
  -1   0   4       2594.31       2566.91        50.92 o                         
   0   0   4         34.05         34.08         1.57 o                         
   1   0   4          1.57          4.94         0.97 o                         
   2   0   4          7.35          3.51         1.10 o                         
   3   0   4        182.45        178.77         4.23 o                         
   4   0   4        896.34        917.15        18.69 o                         
   5   0   4        860.93        816.25        15.59 o                         
   6   0   4        207.53        212.45         9.02 o                         
   7   0   4        240.34        247.32        10.54 o                         
   8   0   4        193.70        189.09         9.92 o                         
   9   0   4        160.98        152.08        10.30 o                         
  -8   1   4          4.96          6.39        13.82 o                         
  -7   1   4        272.36        340.21        19.19 o                         
  -6   1   4          0.52         13.40         4.55 o                         
  -6   1   4         15.23         24.01         7.76 o                         
  -5   1   4       2271.93       2390.69        60.14 o                         
  -4   1   4         90.58        138.55         7.82 o                         
  -4   1   4        254.15        265.77         8.13 o                         
  -3   1   4         64.29         68.39         3.84 o                         
  -3   1   4         62.61         64.67         4.66 o                         
  -2   1   4       1144.36       1232.34        29.93 o                         
  -1   1   4        361.27        354.89         9.17 o                         
   0   1   4        864.49        865.54        21.07 o                         
   1   1   4         49.59         63.28         2.41 o                         
   2   1   4        211.03        226.79         5.08 o                         
   3   1   4        937.35        867.93        16.17 o                         
   4   1   4         46.73         50.78         1.93 o                         
   4   1   4        163.49        144.00        11.75 o                         
   5   1   4        696.32        648.51        15.39 o                         
   5   1   4        267.33        264.14         9.93 o                         
   6   1   4         87.74         75.43         9.02 o                         
   6   1   4        135.45        125.42        10.70 o                         
   7   1   4          2.61          2.55         8.10 o                         
   8   1   4        256.49        270.89        13.69 o                         
   9   1   4         81.75         89.88        12.02 o                         
  -8   2   4         44.32         36.34         7.19 o                         
  -7   2   4          1.17         11.94         5.58 o                         
  -6   2   4         82.52         96.24         8.68 o                         
  -5   2   4          4.86          5.70         2.01 o                         
  -4   2   4        450.83        480.14        12.78 o                         
  -3   2   4        158.09        147.22         4.92 o                         
  -2   2   4          9.54          7.05         1.54 o                         
  -1   2   4        577.82        508.45        12.88 o                         
   0   2   4        102.84        149.05         4.44 o                         
   1   2   4        961.21        844.30        20.61 o                         
   2   2   4       2280.60       2173.73        51.93 o                         
   3   2   4          0.66          5.33         0.97 o                         
   4   2   4        352.44        308.04         6.29 o                         
   5   2   4        104.79         86.78         3.66 o                         
   6   2   4        116.16        111.61         4.57 o                         
   7   2   4         15.91         16.29         2.84 o                         
   8   2   4          2.95          8.59         4.34 o                         
   9   2   4        192.78        175.91        10.64 o                         
  -5   3   4        411.69        452.10        18.83 o                         
  -4   3   4         18.95         68.45         5.24 o                         
  -3   3   4        364.07        340.08         9.93 o                         
  -2   3   4        534.63        605.54        21.94 o                         
  -2   3   4       1129.01       1105.46        30.80 o                         
  -1   3   4        207.42        281.72        11.57 o                         
  -1   3   4        183.75        227.33         9.33 o                         
   0   3   4        181.78        149.40         4.72 o                         
   1   3   4        270.73        243.95         6.76 o                         
   2   3   4         46.97         25.77         1.81 o                         
   3   3   4        790.81        747.85        16.35 o                         
   4   3   4         80.91         75.21         5.52 o                         
   4   3   4         79.21         76.22         5.16 o                         
   5   3   4        681.40        607.99        22.62 o                         
   5   3   4        972.50        885.88        26.69 o                         
   6   3   4         30.76         28.17         4.91 o                         
   7   3   4         17.80         22.96         5.65 o                         
   8   3   4        221.04        237.81        13.71 o                         
   9   3   4         74.40         74.06        12.77 o                         
  -6   4   4        201.07        197.89        10.82 o                         
  -5   4   4         14.58         19.09         5.87 o                         
  -4   4   4        513.16        532.45        20.51 o                         
  -3   4   4         81.78        105.98         4.64 o                         
  -2   4   4        159.63        184.99         6.01 o                         
  -1   4   4       1321.75       1356.02        29.30 o                         
   0   4   4        152.00        153.90         4.59 o                         
   1   4   4       1118.46       1078.17        23.42 o                         
   2   4   4        647.16        701.59        15.60 o                         
   3   4   4        246.43        278.30         6.91 o                         
   4   4   4        350.89        333.82        10.99 o                         
   5   4   4         52.86         49.67         3.57 o                         
   6   4   4       1124.30       1009.75        23.42 o                         
   7   4   4         63.35         70.10         5.39 o                         
   8   4   4         20.38         23.46         4.75 o                         
   9   4   4        209.54        230.39        15.75 o                         
  -6   5   4         95.37        108.05        11.74 o                         
  -5   5   4        396.75        417.12        18.96 o                         
  -4   5   4          6.10          7.14         7.34 o                         
  -3   5   4        286.07        296.55        11.40 o                         
  -2   5   4        628.69        620.99        14.60 o                         
  -1   5   4         75.17        116.97         4.92 o                         
   0   5   4       1871.36       1842.70        39.64 o                         
   1   5   4         65.18         62.64         4.12 o                         
   2   5   4        697.70        730.43        18.69 o                         
   3   5   4         25.88         23.98         5.47 o                         
   4   5   4        105.46        102.87         7.02 o                         
   5   5   4        480.53        464.88        15.64 o                         
   6   5   4         74.81         75.37         6.10 o                         
   7   5   4        232.27        213.17         8.89 o                         
   8   5   4        140.01        133.88         8.55 o                         
  -6   6   4         89.77         90.09         9.38 o                         
  -5   6   4         52.48         46.64         6.06 o                         
  -4   6   4        173.31        170.86         8.71 o                         
  -3   6   4         22.85         23.99         4.27 o                         
  -2   6   4          2.17         12.78         2.52 o                         
  -1   6   4         91.60         85.32        12.82 o                         
  -1   6   4         52.17         91.90         4.66 o                         
   0   6   4         45.93         63.08         3.82 o                         
   1   6   4       1023.68       1085.70        24.04 o                         
   2   6   4         87.94         86.00         4.46 o                         
   3   6   4         71.07         69.94         5.55 o                         
   4   6   4         28.35         25.80         3.92 o                         
   5   6   4        159.05        135.28         8.86 o                         
   6   6   4        127.84        117.59         8.84 o                         
   7   6   4          3.39         12.04         4.31 o                         
   8   6   4          0.96          1.50         4.27 o                         
  -5   7   4        275.46        283.76        17.93 o                         
  -4   7   4          3.53         10.23        11.38 o                         
  -4   7   4          0.30         -3.49         9.35 o                         
  -3   7   4         66.55         81.27        11.17 o                         
  -3   7   4        119.33        149.20        12.86 o                         
  -2   7   4        295.30        263.86        12.10 o                         
  -1   7   4         28.92         44.71         7.92 o                         
   0   7   4        441.43        456.53        12.17 o                         
   1   7   4         42.78         65.71         5.82 o                         
   2   7   4        270.34        312.06        10.63 o                         
   3   7   4        352.92        343.11        13.69 o                         
   4   7   4        134.13        133.97         9.25 o                         
   5   7   4        419.89        396.24        15.36 o                         
   6   7   4          1.55          7.25         8.76 o                         
   7   7   4         36.97         65.85        10.52 o                         
  -4   8   4        305.36        281.76        15.07 o                         
  -3   8   4         16.99         34.95         9.59 o                         
  -2   8   4        408.59        386.74        17.64 o                         
  -1   8   4         58.34         58.99         7.02 o                         
   0   8   4         11.41         30.32         4.42 o                         
   1   8   4        464.05        418.96        11.14 o                         
   2   8   4         12.14         37.23         7.28 o                         
   3   8   4         53.40         60.57         6.87 o                         
   4   8   4        401.01        369.42        17.32 o                         
   5   8   4         16.45         43.62         9.01 o                         
   6   8   4        316.61        306.02        16.47 o                         
  -3   9   4        301.05        303.38        17.95 o                         
  -2   9   4         26.15         17.47         8.92 o                         
  -1   9   4        394.37        361.50        17.85 o                         
   0   9   4         56.65         78.18         9.19 o                         
   1   9   4         34.91         36.99         6.36 o                         
   2   9   4        190.84        233.47        14.34 o                         
   3   9   4          2.24         -2.15        10.23 o                         
   4   9   4         77.38         78.99        12.55 o                         
   5   9   4         62.77         85.73        13.83 o                         
  -2  10   4         55.57         64.12         9.59 o                         
  -1  10   4          6.57         23.31         7.88 o                         
  -1  10   4         13.36          8.20        22.90 o                         
   0  10   4        301.37        242.95        17.35 o                         
   2  10   4         28.90         29.25         5.48 o                         
   3  10   4         81.28        105.53        10.88 o                         
   4  10   4          8.71         17.24         7.47 o                         
  -4  -8   5          8.00          6.97        10.58 o                         
  -3  -8   5         21.76         25.01         7.43 o                         
   0  -8   5         70.38         67.45         7.96 o                         
   1  -8   5        202.09        141.57        10.25 o                         
   2  -8   5          5.26         -7.06         7.06 o                         
  -5  -7   5          6.87         25.55        12.33 o                         
  -4  -7   5         90.58         91.99         9.21 o                         
  -3  -7   5         66.63         73.52         8.05 o                         
  -2  -7   5         10.37         46.79         7.13 o                         
  -1  -7   5        509.79        504.21        20.73 o                         
   0  -7   5         49.76         67.43         7.02 o                         
   1  -7   5        364.20        334.57        11.83 o                         
   2  -7   5         14.18         34.90         6.69 o                         
   3  -7   5          6.55         27.56         6.35 o                         
  -6  -6   5          5.41          0.18         3.95 o                         
  -5  -6   5         14.59         14.95         4.28 o                         
  -4  -6   5          5.16          8.06         3.76 o                         
  -3  -6   5         21.33         20.20         3.88 o                         
  -2  -6   5        133.37        152.11         9.18 o                         
  -2  -6   5        498.30        444.27        21.45 o                         
  -1  -6   5         97.46        116.28         5.42 o                         
  -1  -6   5        111.65        116.26        11.86 o                         
   0  -6   5        316.44        352.93        11.11 o                         
   1  -6   5        138.50        173.44         7.16 o                         
   2  -6   5        334.50        314.49        10.30 o                         
   3  -6   5         65.93         67.35         5.08 o                         
   4  -6   5          0.65          2.81         2.98 o                         
   5  -6   5         16.87         16.44         3.73 o                         
   6  -6   5          3.50          4.35         4.11 o                         
  -6  -5   5        114.39        106.26         9.12 o                         
  -5  -5   5         50.92         52.57         7.75 o                         
  -4  -5   5        327.01        318.49        11.96 o                         
  -3  -5   5        299.00        311.16        11.30 o                         
  -2  -5   5         26.75         28.80         5.86 o                         
  -1  -5   5        411.06        403.84         9.93 o                         
   0  -5   5         29.05         56.18         4.96 o                         
   1  -5   5        509.83        542.46        15.49 o                         
   2  -5   5        176.71        210.86         8.38 o                         
   3  -5   5         46.66         58.45         5.76 o                         
   4  -5   5        382.01        387.81        12.56 o                         
   5  -5   5         11.19         24.58         6.12 o                         
   6  -5   5         47.08         25.87        10.95 o                         
   7  -5   5         64.82         24.19        12.70 o                         
  -7  -4   5        135.21        134.71         7.87 o                         
  -6  -4   5         10.79         19.95         5.11 o                         
  -5  -4   5        160.58        144.84         7.09 o                         
  -4  -4   5         44.52         46.76         4.75 o                         
  -3  -4   5       1195.06       1101.66        29.01 o                         
  -2  -4   5        220.01        220.14         5.93 o                         
  -1  -4   5         24.86         36.81         2.79 o                         
   0  -4   5        355.84        359.29         8.42 o                         
   1  -4   5         60.04         73.97         4.35 o                         
   2  -4   5        467.32        468.02        13.17 o                         
   3  -4   5        766.61        771.24        20.49 o                         
   4  -4   5         58.40         57.07         4.29 o                         
   5  -4   5        376.58        366.46        11.32 o                         
   6  -4   5         27.86         17.74         4.27 o                         
   7  -4   5        214.08        175.45        12.27 o                         
  -7  -3   5         82.28         94.13         8.93 o                         
  -6  -3   5        532.63        536.83        17.09 o                         
  -5  -3   5          2.15          9.14         4.76 o                         
  -5  -3   5          7.62         16.48         8.74 o                         
  -4  -3   5        454.59        437.66        18.86 o                         
  -4  -3   5        656.44        599.36        24.21 o                         
  -3  -3   5        114.20        105.35         6.39 o                         
  -2  -3   5        492.88        465.85        10.65 o                         
  -1  -3   5        220.79        206.19         5.81 o                         
   0  -3   5        504.50        488.54        10.82 o                         
   1  -3   5        497.61        416.47        11.49 o                         
   1  -3   5        270.28        313.21        12.25 o                         
   2  -3   5         21.27         28.64         2.69 o                         
   3  -3   5        416.21        399.25        11.83 o                         
   4  -3   5        924.74        904.75        23.87 o                         
   5  -3   5         74.07         81.86         6.03 o                         
   6  -3   5        382.76        371.79        12.22 o                         
   7  -3   5         60.74         53.72        12.20 o                         
   8  -3   5         84.64         56.44        13.57 o                         
  -8  -2   5         41.98         52.42         5.63 o                         
  -7  -2   5         76.01         79.58         6.37 o                         
  -6  -2   5          5.46          9.05         3.38 o                         
  -5  -2   5        167.45        169.73         7.20 o                         
  -4  -2   5          7.76          9.63         2.44 o                         
  -3  -2   5        417.52        378.09         8.68 o                         
  -2  -2   5          6.71         13.02         1.57 o                         
  -1  -2   5         37.96         46.44         2.30 o                         
   0  -2   5        810.83        743.70        15.43 o                         
   1  -2   5        180.24        164.53         4.16 o                         
   2  -2   5        464.02        417.69        11.32 o                         
   3  -2   5        223.35        209.09         6.64 o                         
   4  -2   5        117.79        124.30         5.00 o                         
   5  -2   5         13.10         24.98         2.53 o                         
   6  -2   5          4.66         10.57         2.45 o                         
   7  -2   5        227.73        201.46        10.23 o                         
   8  -2   5         27.41         37.94         5.80 o                         
  -7  -1   5        110.63        106.72         9.08 o                         
  -6  -1   5        116.11        115.64         8.20 o                         
  -5  -1   5         11.00         16.38         7.85 o                         
  -5  -1   5          9.71         15.23         5.11 o                         
  -4  -1   5        296.19        293.72        14.04 o                         
  -4  -1   5        140.95        154.07         9.22 o                         
  -3  -1   5        306.93        308.69         7.58 o                         
  -2  -1   5         49.32         51.69         3.51 o                         
  -2  -1   5         33.61         35.66         4.27 o                         
  -1  -1   5        655.04        614.79        22.29 o                         
  -1  -1   5       1181.14       1128.77        28.21 o                         
   0  -1   5        123.68        114.81         3.27 o                         
   1  -1   5       1597.57       1576.65        31.56 o                         
   2  -1   5          0.55          0.57         0.95 o                         
   3  -1   5       1299.10       1353.51        49.60 o                         
   3  -1   5       1055.54        977.66        33.61 o                         
   4  -1   5       1192.67       1264.76        47.09 o                         
   4  -1   5        661.95        640.99        22.75 o                         
   5  -1   5        168.77        204.18         7.49 o                         
   5  -1   5        350.93        393.30        17.99 o                         
   6  -1   5         88.12        104.41         8.95 o                         
   6  -1   5         36.64         45.14         3.82 o                         
   7  -1   5         51.39         56.92        10.65 o                         
   8  -1   5         75.51         57.79        10.47 o                         
  -8   0   5        357.41        403.57        20.92 o                         
  -7   0   5         23.98         39.29         4.52 o                         
  -6   0   5          3.22          2.80         2.90 o                         
  -5   0   5          4.28          6.20         2.60 o                         
  -4   0   5        118.29        118.29         3.81 o                         
  -3   0   5       1216.50       1238.71        25.28 o                         
  -2   0   5       3009.25       3335.44        66.23 o                         
  -1   0   5        431.71        392.76         8.50 o                         
   0   0   5       1117.60       1130.69        22.81 o                         
   1   0   5       1764.51       2073.57        41.27 o                         
   2   0   5       3399.58       3940.77        77.91 o                         
   3   0   5        389.60        390.48         8.39 o                         
   4   0   5        892.03        914.11        18.68 o                         
   5   0   5       1123.44       1164.69        25.98 o                         
   6   0   5          0.89         -0.10         3.05 o                         
   7   0   5        717.32        738.99        23.60 o                         
   8   0   5         15.24         18.93         4.92 o                         
   9   0   5         51.34         66.24         7.43 o                         
  -8   1   5          0.70          8.01         6.41 o                         
  -7   1   5        195.09        238.89        14.08 o                         
  -6   1   5          4.81         36.46         6.41 o                         
  -5   1   5         87.10         93.02         6.45 o                         
  -4   1   5        141.17        167.31         8.97 o                         
  -4   1   5        323.43        339.95         9.88 o                         
  -3   1   5         44.92         53.60         3.72 o                         
  -3   1   5         11.28          9.75         2.56 o                         
  -2   1   5        539.21        564.59        21.35 o                         
  -2   1   5       1090.36       1065.41        26.26 o                         
  -1   1   5       1983.14       2194.33        52.65 o                         
   0   1   5        118.57        142.07         4.39 o                         
   1   1   5         60.64        102.91         3.46 o                         
   2   1   5        474.77        573.80        11.92 o                         
   3   1   5       1443.94       1424.51        34.32 o                         
   3   1   5       2323.70       2271.20        81.44 o                         
   4   1   5        169.83        170.69         4.89 o                         
   4   1   5        388.67        372.00        12.80 o                         
   5   1   5         40.04         71.48         2.66 o                         
   5   1   5        330.56        303.70        14.82 o                         
   6   1   5        682.04        670.95        21.73 o                         
   7   1   5         45.38         49.09         8.75 o                         
   8   1   5        298.66        293.29        17.77 o                         
  -8   2   5        132.70        147.32        12.58 o                         
  -7   2   5         19.05         17.17         5.85 o                         
  -6   2   5        112.79        118.84         9.41 o                         
  -5   2   5         99.59         94.62         4.11 o                         
  -4   2   5          1.01          8.77         2.22 o                         
  -3   2   5        840.87        805.35        20.29 o                         
  -2   2   5        130.15        134.15         4.56 o                         
  -1   2   5         77.58         91.15         3.60 o                         
   0   2   5          5.07          7.30         1.59 o                         
   1   2   5         27.96         31.57         2.31 o                         
   2   2   5       1607.24       1472.61        35.54 o                         
   3   2   5        297.05        291.34         6.52 o                         
   4   2   5        287.30        257.86         5.50 o                         
   5   2   5         21.09         12.44         2.01 o                         
   6   2   5         28.31         34.17         2.77 o                         
   7   2   5        170.39        158.48         8.27 o                         
   8   2   5          5.16          6.63         4.14 o                         
   9   2   5          8.62          8.61         4.94 o                         
  -7   3   5         34.53         40.98         6.73 o                         
  -5   3   5        254.32        278.91        13.98 o                         
  -4   3   5       2127.53       2135.47        72.86 o                         
  -4   3   5        835.88       1085.42        38.89 o                         
  -3   3   5        123.66        164.50         6.56 o                         
  -2   3   5        793.08        770.82        17.36 o                         
  -1   3   5         13.28         60.47         4.15 o                         
   0   3   5        122.82        133.88         6.61 o                         
   0   3   5        176.75        190.20         8.97 o                         
   1   3   5         50.68         35.51         2.52 o                         
   2   3   5        197.41        212.05         6.09 o                         
   3   3   5       1803.56       1628.42        39.30 o                         
   3   3   5       3124.11       2677.42       121.92 o                         
   4   3   5         37.56         71.92         2.79 o                         
   4   3   5        272.86        268.18        16.43 o                         
   5   3   5        130.51        124.96         7.59 o                         
   5   3   5         86.25         83.93         5.68 o                         
   6   3   5        218.95        194.04         7.11 o                         
   7   3   5         19.95         10.18         5.40 o                         
   8   3   5        243.07        239.30        13.67 o                         
   9   3   5        244.79        251.86        15.61 o                         
  -5   4   5         61.45         63.76         6.99 o                         
  -4   4   5         77.36         91.71         4.64 o                         
  -3   4   5        914.17        904.13        22.89 o                         
  -2   4   5         67.74         77.47         4.07 o                         
  -1   4   5       1295.44       1268.73        27.56 o                         
   0   4   5        250.78        254.39         6.53 o                         
   1   4   5        160.17        182.02         5.73 o                         
   2   4   5       1690.48       1645.09        35.32 o                         
   3   4   5         37.89         48.02         2.64 o                         
   4   4   5        509.26        520.33        15.97 o                         
   5   4   5         11.01         20.88         3.12 o                         
   6   4   5        117.94        113.70         4.91 o                         
   7   4   5        213.72        203.51         7.10 o                         
   8   4   5         20.08         16.82         4.57 o                         
   9   4   5        124.20        118.58        12.49 o                         
  -6   5   5         16.05         -1.10        10.43 o                         
  -5   5   5        277.76        326.91        16.30 o                         
  -4   5   5         75.86         88.91        10.01 o                         
  -3   5   5        171.23        193.64         7.78 o                         
  -2   5   5       1130.08       1145.26        25.47 o                         
  -1   5   5        570.13        597.10        14.13 o                         
   0   5   5       1565.94       1597.15        34.62 o                         
   1   5   5         80.89         89.73         4.45 o                         
   2   5   5         73.45         80.42         4.76 o                         
   3   5   5        151.10        129.02         4.70 o                         
   4   5   5          9.04          4.64         5.72 o                         
   5   5   5        646.76        622.94        19.75 o                         
   6   5   5        195.68        217.21        10.37 o                         
   7   5   5          6.32         23.12         6.33 o                         
   8   5   5        321.80        306.22        13.31 o                         
  -6   6   5        115.43         95.60         9.25 o                         
  -5   6   5          7.51          2.55         5.02 o                         
  -4   6   5         93.48         96.52         8.81 o                         
  -3   6   5          3.36          5.61         4.78 o                         
  -2   6   5         12.55         57.49         4.34 o                         
  -1   6   5       1059.80        686.58        35.31 o                         
  -1   6   5        725.45        737.25        19.20 o                         
   0   6   5        130.81        132.27         4.92 o                         
   1   6   5        358.45        435.71        10.72 o                         
   2   6   5        132.63        163.81         5.95 o                         
   3   6   5          8.35          9.50         2.59 o                         
   4   6   5         22.90         29.32         4.15 o                         
   5   6   5         67.22         65.50         5.94 o                         
   6   6   5        134.81        134.06         7.76 o                         
   7   6   5        111.53        101.95         9.00 o                         
   8   6   5         27.00         31.35         5.28 o                         
  -5   7   5        246.17        264.47        17.72 o                         
  -4   7   5         94.81        111.20        13.59 o                         
  -3   7   5          8.46          6.35         8.52 o                         
  -3   7   5         37.61         48.37        11.84 o                         
  -2   7   5        542.62        557.24        19.04 o                         
  -1   7   5        166.94        171.90         7.33 o                         
   0   7   5        185.79        217.13         7.95 o                         
   1   7   5        101.60         78.88         6.23 o                         
   2   7   5         85.64         88.51         6.79 o                         
   3   7   5        420.21        446.02        16.20 o                         
   4   7   5        113.34        120.62         9.28 o                         
   5   7   5        312.68        327.02        13.94 o                         
   6   7   5         54.82         68.08         9.68 o                         
   7   7   5         33.46         53.20        10.12 o                         
  -4   8   5         80.32         92.62        11.41 o                         
  -3   8   5        185.59        157.50        12.47 o                         
  -2   8   5         32.15         45.54         9.19 o                         
  -1   8   5        274.00        283.29        11.64 o                         
   0   8   5         16.23         23.26         4.51 o                         
   1   8   5         82.29        104.93         5.80 o                         
   2   8   5        436.48        430.83        18.75 o                         
   3   8   5          8.76         23.36         6.35 o                         
   4   8   5        486.89        446.99        15.83 o                         
   5   8   5         60.06         44.51         7.17 o                         
   6   8   5        189.03        182.96        13.11 o                         
  -3   9   5         57.79         71.14        13.05 o                         
  -2   9   5         84.25         77.43        12.37 o                         
  -1   9   5          2.11         24.00         8.95 o                         
   0   9   5        186.40        209.81        11.77 o                         
   1   9   5         32.21         35.28         6.51 o                         
   2   9   5         54.30         60.47        11.04 o                         
   3   9   5        394.51        371.98        15.33 o                         
   4   9   5         24.23         33.74         9.15 o                         
   5   9   5        307.02        347.00        20.11 o                         
  -1  10   5         27.03         30.31        12.57 o                         
   0  10   5         26.54         59.56        14.76 o                         
   2  10   5         28.28         48.03         6.35 o                         
   3  10   5          2.03         18.24         5.64 o                         
   4  10   5         33.26         23.96         7.65 o                         
  -3  -8   6         21.56         38.12        11.10 o                         
  -1  -8   6        156.36        132.04        11.81 o                         
   0  -8   6         17.07         29.68         5.62 o                         
   1  -8   6         31.86         19.89         7.36 o                         
   2  -8   6          1.77          2.03         7.22 o                         
  -4  -7   6         13.96          8.68         8.43 o                         
  -3  -7   6        285.57        295.96        12.12 o                         
  -2  -7   6         17.68         30.51        12.09 o                         
   0  -7   6        115.27        115.20         8.10 o                         
   1  -7   6         27.28         53.26         7.17 o                         
   2  -7   6        128.29        127.87         8.36 o                         
   3  -7   6          1.02         20.32         6.60 o                         
   4  -7   6        188.16        176.43         9.52 o                         
  -5  -6   6         39.71         37.73         4.98 o                         
  -4  -6   6         41.63         29.56         4.60 o                         
  -3  -6   6          0.86          1.17         3.54 o                         
  -2  -6   6        336.65        320.64        18.08 o                         
  -2  -6   6        333.36        295.42        13.95 o                         
  -1  -6   6          1.78         18.10         3.03 o                         
  -1  -6   6        157.75        117.91        12.64 o                         
   0  -6   6         40.04         50.66         6.18 o                         
   1  -6   6        105.81        118.64         6.39 o                         
   2  -6   6         38.78         39.18         4.21 o                         
   3  -6   6         99.85         97.87         5.79 o                         
   4  -6   6          5.92          7.76         3.28 o                         
   5  -6   6          8.90          5.42         3.55 o                         
   6  -6   6         67.98         67.69         6.00 o                         
  -6  -5   6        138.91        138.36        14.85 o                         
  -5  -5   6        131.96        123.51         9.00 o                         
  -4  -5   6         59.89         58.74         7.54 o                         
  -3  -5   6        243.30        230.67         9.75 o                         
  -2  -5   6         42.52         55.70         6.24 o                         
  -1  -5   6        239.26        259.28         7.61 o                         
   0  -5   6        390.58        413.62        17.46 o                         
   1  -5   6        374.38        422.81        13.17 o                         
   2  -5   6        600.77        594.31        16.97 o                         
   3  -5   6         32.81         62.15         6.15 o                         
   4  -5   6        234.96        239.60         9.52 o                         
   5  -5   6        181.83        191.53         9.05 o                         
   6  -5   6         12.94         -1.28         6.59 o                         
  -6  -4   6         32.37         30.54         5.55 o                         
  -5  -4   6         99.37         89.43         6.10 o                         
  -4  -4   6         12.60         20.00         4.61 o                         
  -3  -4   6         20.69         22.93         4.46 o                         
  -2  -4   6        713.36        668.53        14.62 o                         
  -1  -4   6         20.17         37.95         2.83 o                         
   0  -4   6        336.02        339.01         8.21 o                         
   1  -4   6       1119.90       1040.20        26.78 o                         
   2  -4   6         31.84         51.42         4.05 o                         
   3  -4   6        421.26        419.29        12.32 o                         
   4  -4   6         18.49         31.73         4.09 o                         
   5  -4   6        320.43        330.47        10.66 o                         
   6  -4   6         66.97         67.06         5.19 o                         
   7  -4   6         51.27         28.67         8.95 o                         
  -7  -3   6         15.59         37.02         8.53 o                         
  -6  -3   6        272.45        273.44        11.63 o                         
  -5  -3   6         26.03         27.29         6.90 o                         
  -4  -3   6        241.56        261.67        13.86 o                         
  -4  -3   6        111.52        137.04         9.50 o                         
  -3  -3   6         50.71         55.38         5.97 o                         
  -2  -3   6        224.36        189.80         5.83 o                         
  -1  -3   6        699.26        721.10        15.59 o                         
   0  -3   6        495.93        490.21        13.68 o                         
   0  -3   6        229.80        306.90        12.29 o                         
   1  -3   6         64.05        111.91         5.51 o                         
   1  -3   6        262.58        276.38         8.84 o                         
   2  -3   6        130.59        133.49         5.98 o                         
   3  -3   6        454.24        457.00        13.27 o                         
   4  -3   6        787.42        785.04        21.24 o                         
   5  -3   6         34.06         30.63         5.61 o                         
   6  -3   6        369.43        365.05        12.17 o                         
   7  -3   6         78.33         58.63        12.62 o                         
  -7  -2   6        207.00        194.49         9.04 o                         
  -6  -2   6          1.65          6.34         3.47 o                         
  -5  -2   6         81.78         88.17         5.71 o                         
  -4  -2   6          4.35          7.00         2.68 o                         
  -3  -2   6        216.84        184.98         5.22 o                         
  -2  -2   6        293.67        251.86         6.32 o                         
  -1  -2   6          0.67          3.87         1.36 o                         
   0  -2   6        600.04        553.58        11.85 o                         
   1  -2   6        292.57        262.08         6.15 o                         
   2  -2   6         13.45         22.39         1.61 o                         
   3  -2   6        175.28        173.87         5.93 o                         
   4  -2   6          8.63         10.55         2.37 o                         
   5  -2   6        327.03        300.43         9.43 o                         
   6  -2   6         42.12         42.34         3.52 o                         
   7  -2   6        115.76        103.66         8.28 o                         
   8  -2   6         66.08         65.56         7.03 o                         
  -8  -1   6          5.03          4.93         4.51 o                         
  -7  -1   6         25.24         31.06         8.43 o                         
  -6  -1   6        482.87        551.31        17.36 o                         
  -5  -1   6         45.09         50.24         8.72 o                         
  -5  -1   6         27.76         26.48         5.32 o                         
  -4  -1   6        291.21        277.27         9.04 o                         
  -3  -1   6        212.32        206.64         9.63 o                         
  -3  -1   6        513.54        501.91        13.89 o                         
  -2  -1   6         18.03         15.48         4.36 o                         
  -2  -1   6         13.01         12.94         1.94 o                         
  -1  -1   6        275.25        267.88         7.52 o                         
  -1  -1   6        490.64        502.32        19.99 o                         
   0  -1   6          0.51          1.39         1.10 o                         
   1  -1   6        647.94        585.97        12.32 o                         
   2  -1   6          6.45          6.64         1.17 o                         
   3  -1   6        161.34        187.07         4.61 o                         
   4  -1   6        677.83        683.47        24.31 o                         
   4  -1   6       1477.86       1522.84        56.18 o                         
   5  -1   6        357.88        401.58        15.39 o                         
   5  -1   6        953.96        959.42        37.16 o                         
   6  -1   6         43.89         58.88         4.55 o                         
   6  -1   6        137.26        145.69        12.19 o                         
   7  -1   6        215.79        242.20        15.28 o                         
   8  -1   6          7.25         -4.16        11.32 o                         
  -8   0   6         51.12         80.76        10.34 o                         
  -7   0   6        108.03        106.65         6.73 o                         
  -6   0   6          0.50          7.82         3.05 o                         
  -5   0   6         85.25        110.42         5.84 o                         
  -4   0   6        149.83        164.25         4.81 o                         
  -3   0   6        808.93        797.73        16.82 o                         
  -2   0   6       1125.84       1122.93        22.98 o                         
  -1   0   6        755.21        773.20        16.02 o                         
   0   0   6       1622.45       1691.11        33.90 o                         
   1   0   6        171.26        210.20         5.00 o                         
   2   0   6        877.00        973.10        19.87 o                         
   3   0   6        693.91        718.30        14.90 o                         
   4   0   6          1.37          8.94         1.21 o                         
   5   0   6         13.53         25.50         2.47 o                         
   6   0   6         89.09         90.24         6.58 o                         
   7   0   6         46.06         48.70         5.81 o                         
   8   0   6        219.52        236.70        13.96 o                         
   9   0   6         12.31          6.53         5.00 o                         
  -8   1   6          6.20         -7.10        14.17 o                         
  -7   1   6        102.65        102.22        13.35 o                         
  -6   1   6        117.04        122.02         8.35 o                         
  -5   1   6         10.27         16.95         5.71 o                         
  -4   1   6        298.78        306.24         8.01 o                         
  -3   1   6        296.89        333.23        14.11 o                         
  -3   1   6        329.94        360.67        10.39 o                         
  -2   1   6         47.88         46.67         3.72 o                         
  -2   1   6         17.24          8.02         2.27 o                         
  -1   1   6        577.07        590.05        15.03 o                         
   0   1   6        142.54        133.42         4.45 o                         
   1   1   6       2283.25       2505.94        60.03 o                         
   2   1   6         29.66         32.65         1.90 o                         
   3   1   6        267.15        329.64         8.74 o                         
   3   1   6       1229.47       1228.60        45.15 o                         
   4   1   6        582.13        594.50        14.91 o                         
   4   1   6       1185.62       1158.43        43.08 o                         
   5   1   6        199.81        225.29         6.38 o                         
   5   1   6        353.67        404.74        18.43 o                         
   6   1   6         89.88        112.87         8.74 o                         
   7   1   6         53.59         59.16         9.01 o                         
   8   1   6         73.52         57.91         9.97 o                         
  -8   2   6         72.64         77.23         9.64 o                         
  -7   2   6         46.18         65.50         8.37 o                         
  -6   2   6         30.12         28.12         4.00 o                         
  -5   2   6         89.36         90.51         4.16 o                         
  -4   2   6          3.59          2.54         2.17 o                         
  -3   2   6        740.99        712.38        18.28 o                         
  -2   2   6        172.95        190.99         5.98 o                         
  -1   2   6         53.95         72.28         3.28 o                         
   0   2   6        344.44        312.95         8.55 o                         
   1   2   6        426.69        418.81        10.96 o                         
   2   2   6       1137.75       1118.93        27.35 o                         
   3   2   6        616.30        563.41        14.26 o                         
   4   2   6         95.23        101.05         2.95 o                         
   5   2   6        216.89        200.12         6.06 o                         
   6   2   6          1.49         19.79         2.30 o                         
   7   2   6        589.33        564.91        18.72 o                         
   8   2   6         89.47         83.03         7.13 o                         
   9   2   6          5.93          1.73         4.58 o                         
  -5   3   6         41.74         47.00         5.54 o                         
  -4   3   6        973.77       1008.25        25.88 o                         
  -3   3   6         48.11         55.20         5.20 o                         
  -2   3   6        141.33        123.85         5.10 o                         
  -1   3   6        153.85        147.35         8.10 o                         
  -1   3   6         39.31         41.96         4.10 o                         
   0   3   6        460.02        506.84        18.94 o                         
   0   3   6       1181.96       1173.43        40.33 o                         
   1   3   6        122.61        161.79         5.10 o                         
   2   3   6        115.24        131.33         4.48 o                         
   3   3   6        281.26        238.20         6.80 o                         
   4   3   6       1096.99        998.20        29.27 o                         
   4   3   6        511.67        467.99        12.12 o                         
   5   3   6         87.20         96.21         6.23 o                         
   5   3   6        250.28        246.29        17.86 o                         
   6   3   6        797.61        697.32        16.89 o                         
   7   3   6        133.31        122.27         6.57 o                         
   8   3   6        114.32         97.92        11.16 o                         
   9   3   6        102.71         91.78        12.99 o                         
  -5   4   6        164.06        175.97        10.20 o                         
  -4   4   6          1.17          9.87         2.83 o                         
  -3   4   6       1071.43       1028.01        25.94 o                         
  -2   4   6         60.45         69.16         4.12 o                         
  -1   4   6         83.92        103.38         4.43 o                         
   0   4   6         90.24        103.51         4.22 o                         
   1   4   6         19.01         22.14         2.71 o                         
   2   4   6       1059.23       1068.64        23.40 o                         
   3   4   6        377.39        431.54        11.52 o                         
   4   4   6        136.00        101.29         5.48 o                         
   5   4   6        412.85        384.36         9.94 o                         
   6   4   6         28.94         22.02         3.58 o                         
   7   4   6        545.71        493.36        12.86 o                         
   8   4   6         44.68         47.92         7.36 o                         
   9   4   6         32.82         43.14        10.26 o                         
  -6   5   6         30.02         25.41        11.19 o                         
  -5   5   6        126.86        153.99        12.52 o                         
  -4   5   6        329.63        374.11        17.23 o                         
  -3   5   6         25.27         54.86         5.70 o                         
  -2   5   6        558.15        524.06        14.58 o                         
  -1   5   6        883.45        874.97        19.85 o                         
   0   5   6         62.23         68.01         4.52 o                         
   1   5   6        319.95        300.96         9.21 o                         
   2   5   6         69.63         72.74         4.35 o                         
   3   5   6       1288.18       1290.49        28.31 o                         
   4   5   6        184.84        211.74         9.56 o                         
   5   5   6        121.36        122.59         8.27 o                         
   6   5   6        453.27        445.53        15.76 o                         
   7   5   6         56.25         53.89         6.56 o                         
   8   5   6        155.55        163.92        10.58 o                         
  -6   6   6        109.74         89.33         9.79 o                         
  -5   6   6         17.38          5.12         5.34 o                         
  -4   6   6         18.64          9.29         5.05 o                         
  -3   6   6        204.77        174.40        10.31 o                         
  -2   6   6          4.56         13.45         3.15 o                         
  -1   6   6        569.76        510.18        28.09 o                         
  -1   6   6         44.40         75.06         4.71 o                         
   0   6   6        477.85        411.39        10.33 o                         
   1   6   6         49.67         71.05         4.03 o                         
   2   6   6        663.42        627.70        14.73 o                         
   3   6   6          1.70         14.78         2.43 o                         
   4   6   6        109.12        119.38         7.00 o                         
   5   6   6          4.16          7.80         3.61 o                         
   6   6   6          8.52         17.32         4.17 o                         
   7   6   6        144.95        135.08         8.07 o                         
   8   6   6          2.62          7.45         4.47 o                         
  -5   7   6        104.73        104.03        14.43 o                         
  -4   7   6        196.66        214.09        15.84 o                         
  -4   7   6         40.07         42.55        10.77 o                         
  -3   7   6          0.31          6.31         8.71 o                         
  -3   7   6          1.21         25.41        11.76 o                         
  -2   7   6        333.62        342.02        14.25 o                         
  -1   7   6        168.71        188.43         7.72 o                         
   0   7   6         74.95         73.94         6.04 o                         
   1   7   6        299.46        353.97        11.67 o                         
   2   7   6         40.59         45.61         6.42 o                         
   3   7   6        620.39        625.02        20.69 o                         
   4   7   6         55.66         59.72         8.69 o                         
   5   7   6         37.61         37.89         8.76 o                         
   6   7   6        275.45        272.27        13.30 o                         
   7   7   6         23.88         41.82        10.00 o                         
  -4   8   6         24.97         16.18         9.96 o                         
  -3   8   6        356.63        358.42        17.36 o                         
  -2   8   6         33.99         50.24         8.63 o                         
  -1   8   6        357.75        354.25        13.26 o                         
   0   8   6          3.27          9.97         4.27 o                         
   1   8   6         11.34          6.82         4.31 o                         
   2   8   6        427.31        454.27        13.61 o                         
   3   8   6         53.27         54.01         6.95 o                         
   4   8   6        127.19        125.71        11.17 o                         
   5   8   6         30.53         19.14         8.75 o                         
   6   8   6         23.51         55.67        14.29 o                         
  -3   9   6          7.91         11.55        12.33 o                         
  -2   9   6        428.48        427.92        21.10 o                         
  -1   9   6         73.68         52.42        11.26 o                         
   0   9   6        179.79        183.20        11.39 o                         
   1   9   6         49.83         33.62         7.05 o                         
   2   9   6         13.20         -3.48        10.73 o                         
   3   9   6        254.35        290.84        13.70 o                         
   4   9   6         13.90         24.15         8.98 o                         
   5   9   6        193.29        193.13        12.32 o                         
  -1  10   6         93.78        102.74        11.16 o                         
  -1  10   6        167.88        193.71        26.17 o                         
   0  10   6         28.86         -5.26        13.44 o                         
   2  10   6        310.98        229.53        11.51 o                         
   3  10   6          7.44          8.65         6.87 o                         
   4  10   6         36.72         41.11         8.15 o                         
   0  -8   7         11.33         19.33         5.68 o                         
   1  -8   7         34.98         41.87         8.14 o                         
  -3  -7   7         69.62         72.70         8.63 o                         
  -2  -7   7         99.56        103.07        13.73 o                         
   0  -7   7         98.00        122.16         8.51 o                         
   1  -7   7          2.34         24.32         7.01 o                         
   2  -7   7        118.64        156.31         9.28 o                         
   3  -7   7         19.99         34.40         7.27 o                         
   4  -7   7         62.73         87.60        11.17 o                         
  -5  -6   7          6.05          5.88         4.32 o                         
  -4  -6   7         74.11         76.43         6.42 o                         
  -3  -6   7         29.49         37.37         4.69 o                         
  -2  -6   7         66.22         84.04         7.79 o                         
  -2  -6   7         71.14         82.42        12.99 o                         
  -1  -6   7        468.93        481.00        23.10 o                         
  -1  -6   7        242.72        269.80        12.75 o                         
   0  -6   7         21.21         36.58         4.38 o                         
   1  -6   7        143.90        151.19         7.21 o                         
   2  -6   7         19.05         20.24         3.81 o                         
   3  -6   7         67.62         87.74         5.93 o                         
   4  -6   7         26.39         23.03         3.90 o                         
   5  -6   7         12.45         17.77         3.97 o                         
   6  -6   7        158.10        139.37        13.70 o                         
  -5  -5   7        251.77        254.47        11.70 o                         
  -4  -5   7         18.55         20.13         7.06 o                         
  -3  -5   7        123.99        114.12         7.98 o                         
  -2  -5   7         38.52         53.90         6.57 o                         
  -1  -5   7         18.52         27.46         4.54 o                         
   0  -5   7        329.14        358.84        15.98 o                         
   1  -5   7         11.16         12.07         5.89 o                         
   2  -5   7        625.48        658.69        18.74 o                         
   3  -5   7        108.80        115.03         7.18 o                         
   4  -5   7         90.61         90.36         7.05 o                         
   5  -5   7        232.77        231.50        10.05 o                         
   6  -5   7         10.54         12.03         6.88 o                         
  -6  -4   7        124.26        114.69         7.37 o                         
  -5  -4   7         44.30         45.71         5.66 o                         
  -4  -4   7        283.90        264.62         9.80 o                         
  -3  -4   7         39.73         47.09         5.00 o                         
  -2  -4   7        607.30        569.16        12.88 o                         
  -1  -4   7        127.51        168.79         5.27 o                         
   0  -4   7         44.39         54.65         3.70 o                         
   1  -4   7        268.94        268.44         8.81 o                         
   2  -4   7         83.03         89.70         4.92 o                         
   3  -4   7        448.82        475.70        13.87 o                         
   4  -4   7         85.17         90.32         5.34 o                         
   5  -4   7         69.31         79.25         5.38 o                         
   6  -4   7        142.64        128.59         6.75 o                         
   7  -4   7         24.86         19.21         5.02 o                         
  -6  -3   7         99.99        103.72         8.91 o                         
  -5  -3   7        155.64        157.37         9.17 o                         
  -4  -3   7         52.45         65.17         7.11 o                         
  -3  -3   7        368.52        326.56        11.45 o                         
  -2  -3   7         11.36         32.72         3.87 o                         
  -1  -3   7       1142.92       1099.47        23.07 o                         
   0  -3   7       1352.72       1400.80        28.85 o                         
   1  -3   7        105.65        121.53         4.53 o                         
   2  -3   7        440.99        402.35        11.98 o                         
   3  -3   7        177.52        186.10         7.46 o                         
   4  -3   7        581.95        600.61        17.17 o                         
   5  -3   7        276.32        301.62        10.90 o                         
   6  -3   7        100.73         96.34         7.07 o                         
   7  -3   7         61.87         53.93        13.01 o                         
  -7  -2   7         81.16         77.52         6.58 o                         
  -6  -2   7        106.82        105.25         6.67 o                         
  -5  -2   7          6.90          3.69         2.82 o                         
  -4  -2   7          3.03          3.19         2.62 o                         
  -3  -2   7        152.29        137.04         4.56 o                         
  -2  -2   7        673.00        642.71        13.99 o                         
  -1  -2   7        100.24         98.94         3.59 o                         
   0  -2   7        348.94        326.52         7.62 o                         
   1  -2   7        989.61        938.69        19.45 o                         
   2  -2   7          0.48          3.60         1.23 o                         
   3  -2   7        232.06        231.37         7.41 o                         
   4  -2   7          7.71          8.04         2.39 o                         
   5  -2   7        112.84        123.21         5.65 o                         
   6  -2   7        153.84        149.94         6.43 o                         
   7  -2   7          0.36         -1.40         5.66 o                         
   8  -2   7        226.79        217.21        11.52 o                         
  -7  -1   7         25.05         23.50         5.28 o                         
  -7  -1   7         52.62         62.23        13.24 o                         
  -6  -1   7         96.49        108.30         8.43 o                         
  -5  -1   7        116.92        127.15         8.14 o                         
  -4  -1   7         36.81         32.78         9.13 o                         
  -4  -1   7         24.26         10.02         3.06 o                         
  -3  -1   7        330.35        326.37        13.22 o                         
  -3  -1   7        105.89        102.32         4.82 o                         
  -2  -1   7          5.46          5.59         3.22 o                         
  -2  -1   7        100.31        102.48         5.02 o                         
  -1  -1   7        590.54        630.83        16.75 o                         
  -1  -1   7        414.29        417.79        16.11 o                         
   0  -1   7        329.80        307.10         9.22 o                         
   0  -1   7        120.20        149.45         6.97 o                         
   1  -1   7        188.34        180.40         5.45 o                         
   2  -1   7         71.56         78.71         2.75 o                         
   3  -1   7         12.95         25.80         1.84 o                         
   4  -1   7        358.91        349.97        13.60 o                         
   4  -1   7        506.99        548.43        22.86 o                         
   5  -1   7        175.92        158.43         7.66 o                         
   5  -1   7        316.33        309.05        16.20 o                         
   6  -1   7          4.34          1.35         9.87 o                         
   6  -1   7          2.97         11.42         2.97 o                         
   7  -1   7        169.23        146.90        13.59 o                         
   8  -1   7         12.86         -8.14        11.20 o                         
  -7   0   7        358.41        377.34        12.97 o                         
  -6   0   7          7.35         10.38         3.41 o                         
  -5   0   7        142.26        142.21         6.58 o                         
  -4   0   7        106.24         99.73         3.81 o                         
  -3   0   7        472.84        405.12         9.30 o                         
  -2   0   7       1719.42       1662.96        33.68 o                         
  -1   0   7         49.55         45.49         2.29 o                         
   0   0   7         66.18         53.56         2.32 o                         
   1   0   7        130.45        123.95         3.51 o                         
   2   0   7        177.69        210.77         5.15 o                         
   3   0   7        988.89       1067.26        21.85 o                         
   4   0   7       1465.21       1485.13        30.08 o                         
   5   0   7        374.20        393.92        11.23 o                         
   6   0   7        172.87        194.95         7.14 o                         
   7   0   7         12.21         14.19         4.82 o                         
   8   0   7        260.98        235.06        14.02 o                         
   9   0   7         61.02         69.88         9.31 o                         
  -7   1   7         27.51         32.99        12.88 o                         
  -6   1   7        471.06        568.12        17.84 o                         
  -5   1   7         44.31         46.65         8.96 o                         
  -4   1   7        161.37        203.96        10.83 o                         
  -4   1   7        426.86        421.61        12.18 o                         
  -3   1   7        523.97        530.73        21.12 o                         
  -3   1   7        330.41        367.18        10.45 o                         
  -2   1   7          5.51          7.39         1.70 o                         
  -2   1   7         17.37         21.30         5.91 o                         
  -1   1   7        487.20        520.81        19.25 o                         
  -1   1   7        236.26        258.02        10.74 o                         
   0   1   7         14.09         12.66         1.78 o                         
   1   1   7         90.83        107.14         3.90 o                         
   2   1   7         89.93         91.56         3.51 o                         
   2   1   7         95.82         53.95         5.92 o                         
   3   1   7        166.31        175.95         9.81 o                         
   3   1   7         19.21         22.54         1.99 o                         
   4   1   7       1495.50       1526.98        56.16 o                         
   4   1   7        877.54        911.21        22.51 o                         
   5   1   7        980.09        950.33        29.09 o                         
   5   1   7        653.82        654.75        16.50 o                         
   6   1   7        142.43        160.20        10.14 o                         
   7   1   7        224.93        250.89        12.77 o                         
   8   1   7          7.55         -9.66         9.66 o                         
  -7   2   7        132.10        133.30        11.79 o                         
  -6   2   7         15.20         22.83         4.05 o                         
  -5   2   7        102.06        111.97         4.72 o                         
  -4   2   7         53.11         58.74         4.05 o                         
  -3   2   7         39.87         51.03         3.70 o                         
  -2   2   7        123.65        138.63         5.13 o                         
  -1   2   7         71.69         62.23         3.32 o                         
   0   2   7        737.69        734.03        18.55 o                         
   1   2   7        906.75        917.82        22.84 o                         
   2   2   7         11.12         22.87         2.09 o                         
   3   2   7        508.81        512.86        13.26 o                         
   4   2   7        492.07        474.92        10.37 o                         
   5   2   7         48.63         53.53         2.34 o                         
   6   2   7         13.73         18.07         2.74 o                         
   7   2   7        154.56        144.22         8.20 o                         
   8   2   7        164.28        162.18         9.35 o                         
   9   2   7          0.26         -2.91         4.67 o                         
  -5   3   7         58.64         70.87         6.65 o                         
  -5   3   7        101.66        109.78        10.28 o                         
  -4   3   7        204.59        194.01         8.14 o                         
  -3   3   7        107.34        141.71         8.03 o                         
  -3   3   7        251.41        251.62        12.45 o                         
  -2   3   7        259.49        246.58         7.39 o                         
  -1   3   7        282.79        272.70         8.65 o                         
   0   3   7        663.34        649.84        23.97 o                         
   0   3   7       1071.63       1075.35        37.34 o                         
   1   3   7       1632.09       1734.64        42.15 o                         
   2   3   7        646.90        662.59        16.89 o                         
   3   3   7        101.94        131.58         4.53 o                         
   4   3   7       1355.64       1168.36        43.03 o                         
   4   3   7        695.14        693.11        17.56 o                         
   5   3   7        151.68        182.60         9.27 o                         
   5   3   7        142.26        156.11         8.05 o                         
   6   3   7         90.65         88.13         8.26 o                         
   6   3   7         85.78         69.43         5.77 o                         
   7   3   7         65.38         70.07         8.81 o                         
   7   3   7         36.44         38.53         6.71 o                         
   8   3   7         59.54         39.99        10.02 o                         
   9   3   7        118.10         77.94        15.37 o                         
   9   3   7         56.31         43.27        10.33 o                         
  -5   4   7        136.19        139.62         9.46 o                         
  -4   4   7         46.05         52.58         4.37 o                         
  -3   4   7        368.59        352.02        10.39 o                         
  -2   4   7        499.28        490.57        13.39 o                         
  -1   4   7         34.28         42.64         3.55 o                         
   0   4   7        878.92        886.28        22.37 o                         
   1   4   7        261.19        253.13         7.60 o                         
   2   4   7        196.26        215.96         6.75 o                         
   3   4   7        822.65        888.54        22.35 o                         
   4   4   7         52.68         90.07         5.36 o                         
   5   4   7        692.56        671.00        20.42 o                         
   6   4   7        111.60        120.73         5.01 o                         
   7   4   7        352.28        320.07         9.28 o                         
   8   4   7        129.54        120.32         8.76 o                         
   9   4   7          7.95          3.36         9.62 o                         
  -6   5   7         41.40         42.11        12.06 o                         
  -5   5   7         23.55         38.37        10.56 o                         
  -4   5   7        312.75        337.30        16.67 o                         
  -3   5   7        173.83        184.34         8.01 o                         
  -2   5   7        115.77        134.75         6.79 o                         
  -1   5   7       1223.50       1264.26        31.68 o                         
   0   5   7        140.35        139.22         5.76 o                         
   1   5   7        467.92        487.92        12.04 o                         
   2   5   7        276.86        297.57         8.33 o                         
   3   5   7        161.10        161.60         5.83 o                         
   4   5   7        527.82        540.86        17.62 o                         
   5   5   7         49.47         58.64         7.43 o                         
   6   5   7        436.17        431.83        15.47 o                         
   7   5   7        117.22        115.28         9.02 o                         
   8   5   7         64.18         55.89        17.29 o                         
  -6   6   7          0.35         -5.64         5.64 o                         
  -5   6   7         27.42         33.15         6.64 o                         
  -4   6   7          9.24         14.86         5.42 o                         
  -3   6   7         46.20         54.21         4.70 o                         
  -2   6   7        211.53        191.29         7.20 o                         
  -2   6   7        277.27        256.90        20.51 o                         
  -1   6   7          7.86          8.70         3.07 o                         
  -1   6   7        114.02        128.29        15.01 o                         
   0   6   7        550.68        529.85        12.91 o                         
   1   6   7          0.51          9.74         2.79 o                         
   2   6   7        309.47        348.26         9.22 o                         
   3   6   7         26.54         46.40         3.25 o                         
   4   6   7         88.36         82.91         6.25 o                         
   5   6   7        159.05        160.84         8.20 o                         
   6   6   7         36.53         43.98         5.15 o                         
   7   6   7        133.90        121.69         7.77 o                         
   8   6   7         27.97         26.71         4.97 o                         
  -5   7   7          0.70         -4.33        14.00 o                         
  -4   7   7        511.65        527.73        24.77 o                         
  -3   7   7         31.74         38.43        11.97 o                         
  -2   7   7         29.38         27.18         8.99 o                         
  -2   7   7         21.03         20.11         5.02 o                         
  -1   7   7        276.55        271.29         9.27 o                         
   0   7   7         24.17         22.06         5.83 o                         
   1   7   7        415.07        421.64        11.78 o                         
   2   7   7         33.97         40.41         6.65 o                         
   3   7   7        411.05        423.45        15.88 o                         
   4   7   7        467.34        478.68        17.32 o                         
   5   7   7         47.63         60.18         9.48 o                         
   6   7   7        113.24        135.02        10.65 o                         
   7   7   7         30.14         50.49         9.93 o                         
  -4   8   7         15.93          8.17        10.30 o                         
  -3   8   7        625.46        519.87        22.34 o                         
  -2   8   7          3.43         10.52         7.75 o                         
  -1   8   7          4.20          7.05         4.39 o                         
   0   8   7         48.08         51.47         5.32 o                         
   1   8   7         26.74         27.96         4.90 o                         
   2   8   7        507.03        511.60        14.92 o                         
   3   8   7        380.35        393.39        18.25 o                         
   4   8   7         18.29          9.82         9.12 o                         
   5   8   7        159.87        164.04         9.92 o                         
   6   8   7         17.39         10.10         9.50 o                         
  -3   9   7         23.72          9.05        12.38 o                         
  -2   9   7        325.80        315.56        18.11 o                         
  -1   9   7         41.20         39.79         9.56 o                         
   0   9   7         87.22         74.77         7.58 o                         
   1   9   7         65.92         66.94         7.04 o                         
   2   9   7         15.69         -0.97        10.92 o                         
   3   9   7        169.26        147.27        11.41 o                         
   4   9   7         71.91         65.81        10.09 o                         
   5   9   7          6.24         29.78        10.07 o                         
  -1  10   7         61.09         57.36         9.05 o                         
   0  10   7         57.19         64.06        12.38 o                         
   1  10   7          3.85          6.90         6.59 o                         
   2  10   7         78.82        108.01         9.36 o                         
   3  10   7          2.10          5.83         5.56 o                         
   4  10   7          1.61          1.66         7.25 o                         
   0  -8   8          2.86         11.44         9.64 o                         
   0  -7   8        290.30        268.58        11.49 o                         
   1  -7   8          8.80         44.32         7.68 o                         
   2  -7   8        135.94        154.39         9.58 o                         
   3  -7   8        219.81        231.91        15.09 o                         
  -4  -6   8          0.49          3.47         4.35 o                         
  -3  -6   8         36.46         39.60         4.82 o                         
  -2  -6   8          0.46          2.51         3.61 o                         
  -1  -6   8        209.29        205.71        11.33 o                         
   0  -6   8          0.66         14.99         4.06 o                         
   1  -6   8        147.18        162.75         7.56 o                         
   2  -6   8         95.21        103.29         6.32 o                         
   3  -6   8         38.08         78.26        11.32 o                         
   3  -6   8         33.89         35.70         6.62 o                         
   4  -6   8         53.64         50.12         4.81 o                         
   5  -6   8          1.54          8.97         3.86 o                         
  -4  -5   8         73.55         82.30         8.29 o                         
  -3  -5   8         34.83         38.02         7.31 o                         
  -2  -5   8        188.55        201.11         9.32 o                         
  -1  -5   8          8.88         10.66         4.62 o                         
   0  -5   8        460.27        453.19        18.89 o                         
   1  -5   8         91.26        100.43         7.12 o                         
   2  -5   8        257.88        270.60        10.39 o                         
   3  -5   8        120.34        145.88         8.04 o                         
   4  -5   8         73.69         80.11         7.04 o                         
   5  -5   8        155.05        168.10         8.89 o                         
   6  -5   8        122.27        132.57         9.02 o                         
  -5  -4   8         31.39         26.79         5.61 o                         
  -4  -4   8        216.77        193.84         8.37 o                         
  -3  -4   8         15.81         24.83         4.86 o                         
  -2  -4   8        227.72        216.91         6.38 o                         
  -1  -4   8        739.58        689.02        15.25 o                         
   0  -4   8         10.77         21.06         3.04 o                         
   1  -4   8        120.10        118.05         5.77 o                         
   2  -4   8        241.14        219.89         7.90 o                         
   3  -4   8        207.49        203.16         7.86 o                         
   4  -4   8        305.74        309.33        10.30 o                         
   5  -4   8         29.75         36.93         4.79 o                         
   6  -4   8        329.30        327.51        11.27 o                         
   7  -4   8         72.08         62.57         7.41 o                         
  -6  -3   8         16.91         12.80         8.32 o                         
  -5  -3   8        383.49        369.05        19.03 o                         
  -5  -3   8        197.74        210.84        12.99 o                         
  -4  -3   8         46.92         49.57         6.90 o                         
  -3  -3   8        167.51        196.58        10.75 o                         
  -3  -3   8        323.26        322.38        16.83 o                         
  -2  -3   8         86.87         78.52         4.68 o                         
  -1  -3   8        159.56        151.22         6.71 o                         
   0  -3   8        175.37        207.01         7.57 o                         
   1  -3   8          3.50         20.96         4.89 o                         
   1  -3   8          2.10          8.10         2.45 o                         
   2  -3   8        116.75        128.88         6.49 o                         
   3  -3   8        154.14        148.90         8.33 o                         
   3  -3   8        164.76        141.11        10.12 o                         
   4  -3   8        215.94        210.09         8.79 o                         
   5  -3   8       1018.35       1010.18        27.22 o                         
   6  -3   8          8.43         12.43         6.13 o                         
   7  -3   8         49.20         29.03        12.69 o                         
  -7  -2   8         27.70         26.74         6.39 o                         
  -6  -2   8        106.59         95.10         6.70 o                         
  -5  -2   8          5.68          4.04         2.97 o                         
  -4  -2   8        163.33        149.19         6.83 o                         
  -3  -2   8          2.34          3.04         1.76 o                         
  -2  -2   8        470.06        400.49         9.47 o                         
  -1  -2   8        724.73        670.15        14.57 o                         
   0  -2   8        145.53        153.99         4.61 o                         
   1  -2   8          4.07          7.81         1.57 o                         
   2  -2   8         27.05         30.75         2.13 o                         
   3  -2   8         70.34         74.05         4.17 o                         
   4  -2   8        217.45        196.23         7.09 o                         
   5  -2   8          0.52          4.64         2.64 o                         
   6  -2   8        190.40        204.14         7.82 o                         
   7  -2   8          3.67          1.97         5.77 o                         
   8  -2   8         40.73         38.39         7.66 o                         
  -6  -1   8         31.76         32.44         7.53 o                         
  -5  -1   8         83.58        104.06         8.29 o                         
  -5  -1   8        184.66        183.07        13.53 o                         
  -4  -1   8         33.98         52.27         6.35 o                         
  -3  -1   8        384.29        383.36        11.64 o                         
  -3  -1   8        157.33        139.25         8.04 o                         
  -2  -1   8        376.23        360.06        10.95 o                         
  -2  -1   8        161.99        150.81         7.98 o                         
  -1  -1   8         98.37         97.64         4.47 o                         
   0  -1   8       1353.07       1321.48        45.51 o                         
   0  -1   8       1935.98       1906.84        47.96 o                         
   1  -1   8          3.56          6.02         1.53 o                         
   2  -1   8        982.66       1013.41        20.94 o                         
   3  -1   8         53.85         47.26         3.38 o                         
   4  -1   8         59.92         57.30         4.64 o                         
   4  -1   8         60.62         66.19         9.45 o                         
   5  -1   8        228.36        244.50        10.70 o                         
   5  -1   8        520.82        566.90        24.66 o                         
   6  -1   8         76.63         90.55         6.05 o                         
   6  -1   8         77.04         94.44        11.63 o                         
   7  -1   8        113.64        118.01        13.46 o                         
   8  -1   8         57.33         35.53        12.71 o                         
  -7   0   8         86.52        111.11         7.84 o                         
  -6   0   8         86.97        106.30         6.59 o                         
  -5   0   8         52.54         64.25         4.89 o                         
  -4   0   8         12.32         26.50         2.44 o                         
  -3   0   8          7.24         22.48         2.21 o                         
  -2   0   8        819.00        835.13        17.68 o                         
  -1   0   8        541.26        573.23        12.44 o                         
   0   0   8        334.55        348.38         7.96 o                         
   1   0   8       1780.24       1838.93        37.05 o                         
   2   0   8         95.35         90.87         3.11 o                         
   3   0   8       1807.19       2009.83        40.43 o                         
   4   0   8        191.06        193.88         6.58 o                         
   5   0   8         12.01         25.90         2.94 o                         
   6   0   8        167.16        186.69         6.92 o                         
   7   0   8         31.32         41.46         6.87 o                         
   8   0   8        523.10        535.73        24.08 o                         
  -7   1   8         53.08         54.32         9.51 o                         
  -6   1   8         88.87        100.64         9.06 o                         
  -5   1   8         63.77         75.02         8.31 o                         
  -5   1   8        117.36        136.43        11.69 o                         
  -4   1   8         35.88         32.01         6.12 o                         
  -4   1   8         13.77         10.18         3.04 o                         
  -3   1   8        342.74        326.18        15.16 o                         
  -3   1   8        246.20        239.35         7.61 o                         
  -2   1   8        104.05        104.62         4.43 o                         
  -2   1   8        109.02        121.91         8.78 o                         
  -1   1   8        571.02        595.84        15.78 o                         
   0   1   8        229.90        271.83         7.90 o                         
   0   1   8        339.48        282.80        11.82 o                         
   1   1   8          3.96         12.21         1.44 o                         
   2   1   8        331.75        338.23         9.29 o                         
   2   1   8        396.98        302.31        13.07 o                         
   3   1   8         20.75         36.92         6.98 o                         
   3   1   8          8.95         18.52         2.09 o                         
   4   1   8        489.63        516.56        21.89 o                         
   4   1   8        162.43        195.36         5.95 o                         
   5   1   8        154.02        172.20         7.71 o                         
   5   1   8        314.40        299.45        15.58 o                         
   6   1   8          4.21          5.61        10.29 o                         
   7   1   8        167.40        131.52        13.07 o                         
   8   1   8         12.33          3.17        11.97 o                         
  -7   2   8         62.48         81.69        13.29 o                         
  -6   2   8         42.86         42.58         4.93 o                         
  -5   2   8          0.76         -1.52         2.67 o                         
  -4   2   8         89.76         79.07         4.77 o                         
  -3   2   8          1.91          4.79         2.27 o                         
  -2   2   8        862.39        795.51        20.44 o                         
  -1   2   8         20.36         27.10         2.65 o                         
   0   2   8         73.16         73.43         3.59 o                         
   1   2   8        518.08        509.07        13.39 o                         
   2   2   8         40.35         44.98         2.82 o                         
   3   2   8        340.68        368.86        10.09 o                         
   4   2   8        292.16        288.13         6.93 o                         
   5   2   8        134.78        137.20         4.16 o                         
   6   2   8        168.03        165.25        10.33 o                         
   7   2   8         33.94         37.84         6.52 o                         
   8   2   8        108.55         92.46         7.63 o                         
   9   2   8          0.85         -4.64         4.64 o                         
  -5   3   8        530.30        531.30        22.85 o                         
  -4   3   8          7.96         15.17         5.81 o                         
  -3   3   8        635.85        571.42        15.98 o                         
  -2   3   8        125.15        116.95         9.05 o                         
  -2   3   8        124.58        111.60         6.83 o                         
  -1   3   8        502.66        491.55        13.73 o                         
   0   3   8         77.22         98.77         6.20 o                         
   0   3   8        214.32        216.84        10.52 o                         
   1   3   8        219.17        250.21         7.54 o                         
   2   3   8        249.35        275.27         8.03 o                         
   3   3   8         74.84         66.46         3.47 o                         
   3   3   8         94.24         84.43         7.02 o                         
   4   3   8        450.36        452.88        12.13 o                         
   5   3   8        555.71        536.60        20.63 o                         
   5   3   8        936.89        863.68        26.49 o                         
   6   3   8         79.34         83.03         8.60 o                         
   6   3   8         69.98         72.92         6.01 o                         
   7   3   8        369.52        336.30        14.29 o                         
   8   3   8         58.58         38.85        10.14 o                         
   9   3   8         53.64         51.77        11.27 o                         
   9   3   8         86.22         57.44        14.45 o                         
  -5   4   8         68.12         58.61         7.47 o                         
  -4   4   8        183.78        200.65         7.48 o                         
  -3   4   8         24.84         33.23         3.94 o                         
  -2   4   8        768.55        719.37        18.87 o                         
  -1   4   8         11.39          8.61         3.26 o                         
   0   4   8        377.59        405.60        11.32 o                         
   1   4   8        441.89        459.26        12.45 o                         
   2   4   8          1.50         25.70         3.20 o                         
   3   4   8        933.39       1048.76        26.29 o                         
   4   4   8         41.89         56.69         3.68 o                         
   5   4   8         99.13        106.82         6.27 o                         
   6   4   8         68.14         71.26         5.66 o                         
   7   4   8         21.51         24.85         4.02 o                         
   8   4   8        204.76        187.25        10.07 o                         
   9   4   8          3.17         -5.54         9.71 o                         
  -5   5   8          8.73         -0.13        10.60 o                         
  -4   5   8         80.62         66.79         7.09 o                         
  -3   5   8        242.90        251.64         9.61 o                         
  -2   5   8          9.74         13.39         5.55 o                         
  -1   5   8        543.15        540.32        15.22 o                         
   0   5   8        238.69        215.33         7.19 o                         
   1   5   8        439.41        483.08        13.66 o                         
   2   5   8         81.45         88.22         5.07 o                         
   3   5   8        101.77        125.42         5.56 o                         
   4   5   8       1155.01       1132.55        33.26 o                         
   5   5   8        269.96        329.08        12.97 o                         
   6   5   8         28.28         20.27         7.32 o                         
   7   5   8        123.78        138.38         9.50 o                         
  -6   6   8          4.05         -3.88         6.06 o                         
  -5   6   8         44.17         44.65         7.50 o                         
  -4   6   8          2.76         -0.62         5.07 o                         
  -3   6   8         79.33         74.46         5.52 o                         
  -2   6   8        423.74        370.86        24.43 o                         
  -2   6   8        252.21        240.52         8.43 o                         
  -1   6   8         84.65         48.85        13.68 o                         
  -1   6   8         82.46         71.71         4.97 o                         
   0   6   8        233.65        266.25         8.78 o                         
   0   6   8        600.17        458.42        26.18 o                         
   1   6   8        104.29         95.90         5.16 o                         
   2   6   8          2.27          9.36         2.50 o                         
   3   6   8        141.78        141.65         5.86 o                         
   4   6   8          0.62         10.10         3.87 o                         
   5   6   8         69.13         62.54         5.62 o                         
   6   6   8        109.21        106.51         7.53 o                         
   7   6   8          0.38         19.27         4.37 o                         
   8   6   8        257.27        232.37        11.07 o                         
  -4   7   8         80.53         90.54        14.40 o                         
  -3   7   8        322.62        300.91        18.09 o                         
  -2   7   8          4.47          9.51         9.04 o                         
  -1   7   8        201.64        202.04         8.51 o                         
   0   7   8        260.51        243.19         8.94 o                         
   1   7   8        216.05        232.45         8.57 o                         
   2   7   8        163.29        197.53         9.02 o                         
   3   7   8         11.81         12.13         8.04 o                         
   4   7   8        559.03        571.08        19.75 o                         
   5   7   8          5.19         18.69         9.10 o                         
   6   7   8          9.65          1.62        11.36 o                         
   6   7   8          9.02         17.48         8.19 o                         
   7   7   8        136.71        193.96        12.53 o                         
  -4   8   8         22.28         13.46        10.82 o                         
  -3   8   8         35.70         36.99        10.39 o                         
  -2   8   8        285.63        271.82        14.83 o                         
  -1   8   8         37.54         19.40         4.97 o                         
   0   8   8        177.77        162.78         7.41 o                         
   1   8   8         87.31         72.48         5.95 o                         
   2   8   8        150.81        143.11         6.57 o                         
   3   8   8        585.41        571.17        19.27 o                         
   4   8   8          9.19         33.06         7.44 o                         
   5   8   8        187.52        197.67        10.76 o                         
   6   8   8          4.81         14.07         7.78 o                         
  -2   9   8         39.47         -6.77        11.80 o                         
  -1   9   8        133.79        127.43        13.43 o                         
   0   9   8         30.38         30.19         6.81 o                         
   1   9   8        129.69        125.76         8.59 o                         
   2   9   8         80.55         75.99        11.63 o                         
   3   9   8         31.35         32.62         9.83 o                         
   4   9   8        355.66        361.89        15.77 o                         
   5   9   8          3.89         50.50        10.08 o                         
  -1  10   8         51.59         15.51        15.76 o                         
   0  10   8        137.47        128.60        23.29 o                         
   0  10   8        118.65         91.45        10.25 o                         
   1  10   8         11.86         -1.50         6.48 o                         
   2  10   8         55.77         53.88         6.69 o                         
   3  10   8         60.21         50.63         8.91 o                         
   4  10   8          5.12          5.63         7.60 o                         
   0  -7   9         73.88         86.14         8.74 o                         
   1  -7   9         98.51        125.02         9.09 o                         
  -3  -6   9         63.90         42.29         5.17 o                         
  -2  -6   9          3.10          5.84         3.77 o                         
  -1  -6   9        106.77        102.07        10.08 o                         
   0  -6   9         34.46         34.50         6.32 o                         
   1  -6   9         12.13          8.98         3.84 o                         
   2  -6   9         78.91         90.39         6.39 o                         
   3  -6   9          4.50         13.65         3.99 o                         
   4  -6   9          9.59         13.62         3.89 o                         
  -4  -5   9        350.86        367.58        14.04 o                         
  -3  -5   9          6.75          5.16         7.19 o                         
  -2  -5   9         35.13         29.41         6.87 o                         
  -1  -5   9          6.19         11.19         4.72 o                         
   0  -5   9        259.48        245.03        12.94 o                         
   1  -5   9        683.79        627.66        18.28 o                         
   2  -5   9         35.12         60.50         6.82 o                         
   3  -5   9        312.05        325.97        11.93 o                         
   4  -5   9         11.20         26.22         6.58 o                         
   5  -5   9         10.50         28.41         6.87 o                         
  -5  -4   9          3.48         19.56         5.56 o                         
  -4  -4   9         25.41         14.90         5.18 o                         
  -3  -4   9        226.48        212.42         8.74 o                         
  -2  -4   9         23.98         36.46         3.36 o                         
  -1  -4   9        343.08        341.97         8.80 o                         
   0  -4   9        104.23        105.80         7.25 o                         
   1  -4   9         47.06         46.05         4.57 o                         
   2  -4   9        474.30        452.80        13.45 o                         
   3  -4   9         12.80         18.93         4.35 o                         
   4  -4   9        387.29        380.10        12.17 o                         
   5  -4   9         25.84         38.60         5.16 o                         
   6  -4   9         17.41         17.92         4.88 o                         
   7  -4   9        192.24        200.53        11.53 o                         
  -6  -3   9          8.09         10.40         7.40 o                         
  -5  -3   9         69.59         64.10         8.22 o                         
  -5  -3   9        142.88        167.98        14.03 o                         
  -4  -3   9         56.70         51.42         7.35 o                         
  -3  -3   9        192.79        193.08        13.43 o                         
  -2  -3   9        440.24        422.05        10.60 o                         
  -1  -3   9        261.82        225.63         6.96 o                         
   0  -3   9        299.68        301.58         9.78 o                         
   1  -3   9        106.69         92.87         6.20 o                         
   1  -3   9        103.98         70.88         5.11 o                         
   2  -3   9          2.37          8.47         5.03 o                         
   3  -3   9        360.99        374.86        12.09 o                         
   4  -3   9         72.52         73.10         6.38 o                         
   5  -3   9        770.08        761.19        21.54 o                         
   6  -3   9        165.25        171.76         9.19 o                         
  -6  -2   9         50.80         40.39         4.94 o                         
  -5  -2   9          3.15          2.23         3.22 o                         
  -4  -2   9         27.12         25.76         3.71 o                         
  -3  -2   9         84.91         76.89         3.88 o                         
  -2  -2   9         72.74         78.20         3.74 o                         
  -1  -2   9        536.70        468.97        10.85 o                         
   0  -2   9        118.44        125.53         4.33 o                         
   1  -2   9         21.72         24.19         2.16 o                         
   2  -2   9        173.86        144.57         5.81 o                         
   3  -2   9         43.67         41.29         3.55 o                         
   4  -2   9        232.11        209.89         7.56 o                         
   5  -2   9          0.46          3.03         2.49 o                         
   6  -2   9        204.54        216.39         8.28 o                         
   7  -2   9        214.57        240.21        10.62 o                         
   8  -2   9          1.03         -6.48         6.48 o                         
  -6  -1   9         41.48         38.62         7.94 o                         
  -5  -1   9        293.38        278.64        11.46 o                         
  -4  -1   9        319.92        301.81        11.22 o                         
  -3  -1   9         24.46         20.66         4.63 o                         
  -3  -1   9         11.25          7.96         3.45 o                         
  -2  -1   9        320.63        335.48        10.69 o                         
  -2  -1   9        226.95        235.16        11.07 o                         
  -1  -1   9        381.86        390.55         9.64 o                         
   0  -1   9         38.44         40.84         4.57 o                         
   0  -1   9         37.68         41.65         4.41 o                         
   1  -1   9         14.03         16.65         2.09 o                         
   2  -1   9        333.71        332.91        10.26 o                         
   2  -1   9        287.34        302.98        12.12 o                         
   3  -1   9        648.26        639.35        25.77 o                         
   3  -1   9        249.69        226.21        10.01 o                         
   4  -1   9         20.04         17.51         7.84 o                         
   4  -1   9         19.58         19.77         3.70 o                         
   5  -1   9        181.52        184.43         9.01 o                         
   5  -1   9        452.72        491.49        22.18 o                         
   6  -1   9        316.39        325.51        17.82 o                         
   6  -1   9         71.70         94.63         6.65 o                         
   7  -1   9         10.53         -2.07        11.65 o                         
   8  -1   9        206.57        195.53        16.58 o                         
  -7   0   9          2.10          4.34         4.18 o                         
  -6   0   9        109.33        110.07         7.28 o                         
  -5   0   9         19.34         17.46         3.70 o                         
  -4   0   9        579.79        574.13        13.36 o                         
  -3   0   9        427.34        418.96         9.96 o                         
  -2   0   9         17.61         18.27         2.16 o                         
  -1   0   9       1305.59       1339.52        27.57 o                         
   0   0   9       1659.63       1726.38        35.01 o                         
   1   0   9        168.30        203.25         5.36 o                         
   2   0   9        562.18        588.04        12.77 o                         
   3   0   9        892.95        961.89        20.09 o                         
   4   0   9        327.57        333.76         9.95 o                         
   5   0   9         27.14         47.91         3.81 o                         
   6   0   9         46.39         66.64         4.08 o                         
   7   0   9         62.81         58.99         8.23 o                         
   8   0   9          6.61          7.94         5.62 o                         
  -7   1   9         40.70         42.64         9.49 o                         
  -6   1   9         29.79         36.25         8.50 o                         
  -5   1   9        187.07        226.01        14.57 o                         
  -5   1   9        110.87        137.27         9.95 o                         
  -4   1   9         35.78         38.23         4.60 o                         
  -3   1   9        248.94        263.22        12.33 o                         
  -3   1   9        392.38        393.34        11.92 o                         
  -2   1   9        234.99        247.15         7.80 o                         
  -2   1   9        382.68        371.64        16.32 o                         
  -1   1   9         90.29         85.78         4.08 o                         
   0   1   9       1872.94       1764.87        44.40 o                         
   0   1   9        639.37        817.79        29.14 o                         
   1   1   9         22.96         52.20         3.15 o                         
   1   1   9         26.20         46.83         5.44 o                         
   2   1   9        876.26       1049.76        26.18 o                         
   2   1   9       1772.13       1857.22        67.33 o                         
   3   1   9        222.16        239.59         6.08 o                         
   4   1   9          0.76          8.67         1.85 o                         
   4   1   9         55.39         67.27         9.54 o                         
   5   1   9        320.79        358.15        13.92 o                         
   5   1   9        528.98        554.81        23.89 o                         
   6   1   9         70.31         73.15        11.47 o                         
   7   1   9        114.47        113.70        13.29 o                         
   8   1   9         46.17         52.94         8.20 o                         
  -6   2   9        109.43        119.13         8.10 o                         
  -5   2   9          0.64         -2.06         3.03 o                         
  -4   2   9         54.80         59.75         4.52 o                         
  -3   2   9         21.52         28.41         3.18 o                         
  -2   2   9        378.83        361.95        10.55 o                         
  -1   2   9        404.65        380.02        10.85 o                         
   0   2   9         14.59         17.12         2.45 o                         
   1   2   9        375.32        378.66        10.54 o                         
   2   2   9        364.47        361.73        10.17 o                         
   3   2   9          2.15          4.31         1.91 o                         
   4   2   9         54.06         56.57         2.94 o                         
   5   2   9         37.30         35.46         2.38 o                         
   6   2   9        414.29        394.84        17.81 o                         
   7   2   9         31.23         39.34         6.55 o                         
   8   2   9        192.75        180.42        12.26 o                         
   9   2   9         73.12         76.59         9.86 o                         
  -6   3   9          1.00          7.12         8.52 o                         
  -5   3   9        283.56        289.36        16.44 o                         
  -4   3   9         25.66         15.20         6.26 o                         
  -3   3   9        244.31        254.43         9.45 o                         
  -2   3   9         46.38         52.30         8.60 o                         
  -2   3   9          0.86         11.15         3.72 o                         
  -1   3   9        245.97        241.21         8.72 o                         
   0   3   9        713.86        758.19        19.93 o                         
   1   3   9        501.42        568.07        15.53 o                         
   2   3   9        217.76        224.24         7.12 o                         
   3   3   9         56.57         80.62         4.04 o                         
   3   3   9        128.61        145.25         8.71 o                         
   4   3   9        129.42        147.98         5.31 o                         
   4   3   9        435.98        386.29        16.72 o                         
   5   3   9        761.72        673.58        26.92 o                         
   5   3   9        259.66        240.39        11.02 o                         
   6   3   9         32.02         16.52         7.81 o                         
   6   3   9          5.76          3.96         3.54 o                         
   7   3   9        357.13        320.19        14.05 o                         
   8   3   9         73.66         52.78        11.57 o                         
   9   3   9         30.48         14.35        10.84 o                         
   9   3   9         31.75         -4.13        13.35 o                         
  -5   4   9         10.21         16.89         4.79 o                         
  -4   4   9        162.02        143.70         6.56 o                         
  -3   4   9         40.70         39.11         4.38 o                         
  -2   4   9       1162.08       1042.43        26.58 o                         
  -1   4   9        214.31        205.33         7.09 o                         
   0   4   9         25.70         35.93         3.76 o                         
   1   4   9        368.87        382.06        10.90 o                         
   2   4   9         62.48         80.91         4.32 o                         
   3   4   9        504.08        545.53        14.70 o                         
   4   4   9        793.19        880.14        22.52 o                         
   5   4   9         63.68         72.48         5.64 o                         
   6   4   9        370.88        361.34        12.78 o                         
   7   4   9         26.81         10.59         5.59 o                         
   8   4   9        204.29        153.59        11.05 o                         
   9   4   9         37.28         14.84         9.64 o                         
  -5   5   9        114.80        110.05        12.67 o                         
  -4   5   9         35.23         34.62         7.03 o                         
  -3   5   9        391.46        373.38        12.30 o                         
  -2   5   9        140.14        146.88         7.48 o                         
  -1   5   9        185.00        184.37         7.98 o                         
   0   5   9        198.91        201.14         7.95 o                         
   1   5   9        103.90        124.04         6.66 o                         
   2   5   9        490.65        529.29        13.24 o                         
   3   5   9          7.93         24.87         4.42 o                         
   4   5   9        853.08        853.30        26.09 o                         
   4   5   9        525.43        438.09        18.30 o                         
   5   5   9        847.16        901.99        27.62 o                         
   6   5   9         48.19         59.82         8.07 o                         
   7   5   9         69.27         69.73         8.76 o                         
   8   5   9          1.83        -17.51        17.51 o                         
  -6   6   9         21.83         21.22        10.45 o                         
  -5   6   9         20.38         11.63         6.20 o                         
  -4   6   9          7.03          1.77         5.37 o                         
  -3   6   9          1.50          5.55         3.69 o                         
  -2   6   9        193.39        184.31         7.58 o                         
  -2   6   9        346.96        296.33        21.95 o                         
  -1   6   9        174.63        174.02         7.11 o                         
  -1   6   9        206.00        112.67        15.60 o                         
   0   6   9          2.95          9.46         3.25 o                         
   0   6   9        249.21        223.81        17.93 o                         
   1   6   9        236.45        249.24         8.45 o                         
   2   6   9         41.39         48.18         4.12 o                         
   3   6   9        278.14        297.79         8.36 o                         
   4   6   9         56.03         72.28         6.60 o                         
   5   6   9         42.27         43.26         5.23 o                         
   6   6   9         56.86         54.14         5.71 o                         
   7   6   9          3.33          9.65         4.33 o                         
   8   6   9         70.29         69.22         7.08 o                         
  -4   7   9          9.39         -8.24        13.63 o                         
  -3   7   9        102.66        112.49        14.35 o                         
  -2   7   9          2.57         -0.16         7.23 o                         
  -1   7   9         51.28         40.89         6.78 o                         
   0   7   9        272.85        292.07         9.99 o                         
   1   7   9         63.32         72.06         7.51 o                         
   2   7   9        703.52        759.93        21.01 o                         
   3   7   9         19.25         41.27         8.68 o                         
   4   7   9        135.60        133.90        10.18 o                         
   5   7   9        345.32        331.31        14.55 o                         
   6   7   9         33.51         50.08        10.19 o                         
   7   7   9        184.62        224.22        13.23 o                         
  -3   8   9          6.62         10.70        10.18 o                         
  -2   8   9        253.31        240.00        13.97 o                         
  -1   8   9          2.90          3.90         5.13 o                         
   0   8   9         74.81         80.24         6.21 o                         
   1   8   9        175.35        190.92         8.23 o                         
   2   8   9         46.98         42.17         5.26 o                         
   3   8   9        422.91        381.93        14.44 o                         
   4   8   9          9.01         18.08         7.40 o                         
   5   8   9          5.57         -1.29        10.02 o                         
   6   8   9         60.76         80.79         9.14 o                         
  -2   9   9          1.23          8.72        12.42 o                         
  -1   9   9        244.16        241.49        16.53 o                         
   0   9   9         91.72         72.98         8.28 o                         
   1   9   9        113.04        105.63         8.61 o                         
   2   9   9         52.25         70.78         9.72 o                         
   3   9   9          8.50         11.21         9.56 o                         
   4   9   9        290.03        318.92        14.82 o                         
   5   9   9         57.75         67.90        13.89 o                         
  -1  10   9          0.78         -3.46         9.85 o                         
   0  10   9        112.93        109.30        11.73 o                         
   1  10   9         93.85         53.03         8.16 o                         
   2  10   9          1.82          2.39         5.41 o                         
   3  10   9         41.84         57.16         7.09 o                         
   4  10   9          0.39         18.50         9.87 o                         
  -3  -6  10         26.89         22.90         6.29 o                         
  -2  -6  10         36.96         49.06         8.43 o                         
  -1  -6  10         31.63         24.44         6.85 o                         
   0  -6  10        227.17        218.57         9.37 o                         
   1  -6  10         20.54         32.25         4.63 o                         
   2  -6  10          7.08         13.01         4.03 o                         
   3  -6  10         11.43         17.57         4.29 o                         
  -3  -5  10         85.69         60.29         7.90 o                         
  -2  -5  10         16.55         16.89         7.13 o                         
  -1  -5  10        160.83        133.31         8.73 o                         
   0  -5  10         52.44         49.94         8.33 o                         
   1  -5  10        539.49        517.74        15.93 o                         
   2  -5  10         31.10         66.89         7.23 o                         
   3  -5  10         25.88         42.81         6.96 o                         
   4  -5  10        116.95        139.81         8.56 o                         
   5  -5  10          8.79          1.86         9.59 o                         
  -4  -4  10         30.44         37.73         5.85 o                         
  -3  -4  10        158.20        158.78         7.75 o                         
  -2  -4  10          4.45          8.51         3.54 o                         
  -1  -4  10        124.06        105.83         4.72 o                         
   0  -4  10        307.73        268.64         9.26 o                         
   1  -4  10          5.91         12.95         3.67 o                         
   2  -4  10        213.76        206.20         8.05 o                         
   3  -4  10         28.80         44.44         4.78 o                         
   4  -4  10        213.45        211.42         8.52 o                         
   5  -4  10        227.00        236.65         9.38 o                         
   6  -4  10          0.73          4.67         6.37 o                         
  -5  -3  10          1.92         -5.29         5.31 o                         
  -5  -3  10         15.10         39.73        11.12 o                         
  -4  -3  10        548.15        521.00        16.87 o                         
  -3  -3  10          5.84         25.95         6.89 o                         
  -2  -3  10        244.15        234.85         7.60 o                         
  -1  -3  10         27.81         20.60         4.51 o                         
   0  -3  10        143.85        137.66         6.90 o                         
   1  -3  10        332.25        324.46        10.98 o                         
   2  -3  10          6.09         12.20         5.35 o                         
   3  -3  10        748.01        734.89        20.55 o                         
   4  -3  10         87.69         79.07         6.46 o                         
   5  -3  10         92.95        106.15         7.86 o                         
   6  -3  10        140.99        145.99         9.20 o                         
  -5  -2  10          2.45          5.90         3.52 o                         
  -4  -2  10         13.30         11.00         3.49 o                         
  -3  -2  10        100.39         98.50         5.98 o                         
  -2  -2  10          0.93          7.35         2.21 o                         
  -1  -2  10        342.58        341.51         8.59 o                         
   0  -2  10        129.66        115.53         4.37 o                         
   1  -2  10          0.79          3.76         1.70 o                         
   2  -2  10        118.33        126.33         5.58 o                         
   3  -2  10          8.14          9.09         2.60 o                         
   4  -2  10        263.60        249.80         8.63 o                         
   5  -2  10         87.16         81.33         5.23 o                         
   6  -2  10         14.72         21.62         3.80 o                         
   7  -2  10         77.10         72.35         5.94 o                         
  -5  -1  10         23.84         20.31         7.57 o                         
  -4  -1  10        251.05        216.36         9.96 o                         
  -3  -1  10         21.81         25.03         4.31 o                         
  -2  -1  10        114.32        108.67         5.36 o                         
  -1  -1  10        333.52        328.10         8.72 o                         
   0  -1  10        511.95        489.06        11.52 o                         
   1  -1  10        711.15        689.91        18.33 o                         
   2  -1  10         47.06         46.69         4.88 o                         
   2  -1  10         41.22         42.95         4.14 o                         
   3  -1  10        208.21        216.88         8.04 o                         
   4  -1  10         21.24         33.88         6.32 o                         
   4  -1  10         19.87         20.36         4.43 o                         
   5  -1  10         20.05         29.17         5.37 o                         
   6  -1  10        778.56        847.67        23.41 o                         
  -6   0  10        172.71        169.06         8.77 o                         
  -5   0  10         22.90         40.70         4.81 o                         
  -4   0  10         78.21         74.39         5.62 o                         
  -3   0  10        189.29        185.62         5.80 o                         
  -2   0  10         30.85         34.69         2.85 o                         
  -1   0  10        298.84        267.36         6.91 o                         
   0   0  10        676.58        685.91        14.85 o                         
   1   0  10        168.39        166.98         4.87 o                         
   2   0  10        984.00       1007.78        21.10 o                         
   3   0  10        370.18        357.38         8.49 o                         
   4   0  10        208.00        230.23         7.70 o                         
   5   0  10         16.56         32.37         3.51 o                         
   6   0  10         14.71         23.19         3.39 o                         
   7   0  10        838.50        873.65        35.61 o                         
   8   0  10          4.24          7.21         6.25 o                         
  -6   1  10         42.58         53.92         8.90 o                         
  -5   1  10        295.96        319.45        17.62 o                         
  -5   1  10        168.77        190.43        11.65 o                         
  -4   1  10        336.32        352.45        17.81 o                         
  -4   1  10        264.46        265.68        11.96 o                         
  -3   1  10         24.75         13.63         8.02 o                         
  -3   1  10         14.49         15.39         3.65 o                         
  -2   1  10        309.66        323.54         8.49 o                         
  -1   1  10        383.30        390.00        11.87 o                         
  -1   1  10        208.29        276.64        11.95 o                         
   0   1  10         35.19         45.41         7.05 o                         
   0   1  10          0.83          6.06         2.80 o                         
   1   1  10        204.67        215.18         6.98 o                         
   1   1  10        217.46        182.29         9.70 o                         
   2   1  10        312.82        330.24        10.32 o                         
   2   1  10         50.86         66.08         5.21 o                         
   3   1  10        437.19        483.23        10.87 o                         
   4   1  10         18.35         24.85         8.45 o                         
   4   1  10          0.50         -0.60         1.80 o                         
   5   1  10        462.96        500.79        22.40 o                         
   5   1  10        297.48        321.06        12.99 o                         
   6   1  10        333.77        339.68        18.46 o                         
   7   1  10         10.63         -4.19        11.59 o                         
   8   1  10         59.46         76.89         9.53 o                         
  -6   2  10         37.81         49.71         7.82 o                         
  -5   2  10         20.30         16.78         4.30 o                         
  -4   2  10        144.73        144.58         6.54 o                         
  -3   2  10        133.86        130.30         6.01 o                         
  -2   2  10          1.39         14.56         2.71 o                         
  -1   2  10        564.46        581.28        15.71 o                         
   0   2  10          1.63         13.30         2.40 o                         
   1   2  10          2.25          5.53         2.13 o                         
   2   2  10        389.57        362.22        10.36 o                         
   3   2  10          5.88         11.26         2.31 o                         
   4   2  10        310.69        336.80         8.14 o                         
   5   2  10          6.93         12.56         2.01 o                         
   6   2  10        320.43        318.76        15.81 o                         
   7   2  10         81.99         74.59         9.22 o                         
   8   2  10          0.37          2.33         5.81 o                         
  -6   3  10          0.83          1.64         5.95 o                         
  -5   3  10        103.25         91.81        12.39 o                         
  -4   3  10        148.39        147.35         8.36 o                         
  -3   3  10         49.24         54.66         6.20 o                         
  -2   3  10        354.32        323.46        10.94 o                         
  -1   3  10         10.99         29.32         5.31 o                         
   0   3  10       1136.96       1136.66        28.92 o                         
   1   3  10       1302.36       1412.08        49.20 o                         
   1   3  10        409.33        554.35        21.47 o                         
   2   3  10         55.15         73.61         6.33 o                         
   2   3  10        105.63        123.51         5.64 o                         
   3   3  10        254.18        257.44         8.08 o                         
   3   3  10        444.96        404.23        16.99 o                         
   4   3  10        184.29        182.68        11.06 o                         
   4   3  10        133.00        137.70         5.31 o                         
   5   3  10        418.51        425.95        12.09 o                         
   5   3  10        601.21        559.07        23.59 o                         
   6   3  10        261.13        226.86        13.94 o                         
   7   3  10        108.79         76.97        11.84 o                         
   8   3  10         61.53         34.44        12.08 o                         
  -5   4  10         32.64         34.06         5.30 o                         
  -4   4  10         95.92         87.55         5.85 o                         
  -3   4  10         11.90         16.59         4.27 o                         
  -2   4  10         22.56         25.25         4.16 o                         
  -1   4  10        747.05        710.31        18.90 o                         
   0   4  10         18.50         29.89         3.81 o                         
   1   4  10        337.73        336.86        10.09 o                         
   2   4  10       1077.18       1121.44        28.35 o                         
   3   4  10         29.11         49.73         4.02 o                         
   4   4  10        401.63        444.39        12.54 o                         
   5   4  10         19.14         32.31         6.18 o                         
   6   4  10        311.18        314.99        14.32 o                         
   7   4  10         68.65         55.64         6.31 o                         
   8   4  10         50.34         26.27         6.94 o                         
  -5   5  10        118.94        107.05        13.04 o                         
  -4   5  10         51.49         40.54         7.46 o                         
  -3   5  10        313.04        312.33        11.46 o                         
  -2   5  10        302.39        317.89        11.16 o                         
  -1   5  10         24.51         18.04         5.62 o                         
   0   5  10        440.04        449.03        13.48 o                         
   1   5  10         27.57         49.58         5.13 o                         
   2   5  10        522.76        564.15        14.02 o                         
   3   5  10        178.87        229.72         7.73 o                         
   4   5  10         42.63         42.49         7.40 o                         
   5   5  10        374.52        395.88        15.00 o                         
   6   5  10         12.11         26.05         7.87 o                         
   7   5  10         43.14         32.37         7.92 o                         
  -5   6  10         30.94         22.48         6.85 o                         
  -4   6  10         32.96         24.94         6.59 o                         
  -3   6  10         42.79         34.65         4.61 o                         
  -2   6  10        494.94        475.38        28.74 o                         
  -2   6  10        165.76        175.75         7.62 o                         
  -1   6  10        443.97        364.54        23.85 o                         
  -1   6  10        314.43        317.45        10.33 o                         
   0   6  10        109.04        124.19        15.49 o                         
   0   6  10        106.23        121.85         6.06 o                         
   1   6  10        168.67        171.48         7.06 o                         
   2   6  10          1.99         17.16         3.32 o                         
   3   6  10        341.03        317.63         9.94 o                         
   4   6  10        169.62        190.45        11.59 o                         
   5   6  10         58.04         79.07         6.50 o                         
   6   6  10         64.40         89.07         7.55 o                         
   7   6  10         11.02         16.36         4.70 o                         
   8   6  10         19.38         22.30         5.22 o                         
  -4   7  10         26.27         -6.31        14.03 o                         
  -3   7  10         71.36         46.12        13.39 o                         
  -2   7  10         76.32         52.54         8.14 o                         
  -1   7  10         13.34         15.39         6.85 o                         
   0   7  10        324.81        351.24        11.18 o                         
   1   7  10        182.90        181.32         9.38 o                         
   2   7  10        393.01        437.11        12.56 o                         
   3   7  10        121.72        126.04         7.48 o                         
   4   7  10         17.83         22.80         7.95 o                         
   4   7  10         25.51         30.38        11.15 o                         
   5   7  10        173.41        188.00        16.87 o                         
   5   7  10        243.72        290.74        17.54 o                         
   6   7  10         80.35         96.73        10.91 o                         
   7   7  10         28.28         56.33         9.99 o                         
  -3   8  10          4.61         -1.77        10.64 o                         
  -2   8  10        105.53        100.13        10.91 o                         
  -1   8  10         14.92         13.44         5.50 o                         
   0   8  10          7.78          0.42         5.15 o                         
   1   8  10        351.96        339.04        11.35 o                         
   2   8  10        178.03        193.16         8.52 o                         
   3   8  10        124.65        120.67        10.69 o                         
   4   8  10        383.33        376.36        18.90 o                         
   5   8  10         39.10         48.14        10.72 o                         
   6   8  10        129.35        152.08        13.27 o                         
  -1   9  10         49.70         60.92        13.24 o                         
   0   9  10         31.98         18.51         8.05 o                         
   1   9  10         39.08         34.45         8.15 o                         
   2   9  10        165.06        159.15        11.54 o                         
   3   9  10          3.52          8.34        12.21 o                         
   4   9  10         59.02         61.29        10.65 o                         
   5   9  10        322.73        331.69        20.25 o                         
   0  10  10          3.60          8.69         8.20 o                         
   1  10  10         39.61         42.63         7.73 o                         
   2  10  10         11.92        -10.55        14.70 o                         
   2  10  10          0.53         12.87         9.69 o                         
   3  10  10         24.74         25.92         6.45 o                         
   0  -6  11        181.30        173.55         9.04 o                         
   1  -6  11         23.86         22.41         4.63 o                         
   2  -6  11         25.82         40.15         9.40 o                         
  -2  -5  11         18.63         16.93         7.50 o                         
   0  -5  11          0.77         22.25         6.76 o                         
   1  -5  11        344.23        323.58        11.86 o                         
   2  -5  11        210.02        220.82        10.03 o                         
   3  -5  11         24.29         51.96         7.37 o                         
   4  -5  11        111.15        127.37        11.94 o                         
  -3  -4  11         74.56         66.62         6.02 o                         
  -2  -4  11        186.06        172.67         8.02 o                         
  -1  -4  11         99.39         88.11         4.63 o                         
   0  -4  11        358.10        304.95        10.32 o                         
   1  -4  11          1.30         11.28         3.86 o                         
   2  -4  11         19.37         22.31         4.59 o                         
   3  -4  11        234.85        215.35         8.56 o                         
   4  -4  11         15.63         14.56         4.80 o                         
   5  -4  11        276.83        287.11        10.76 o                         
  -4  -3  11        198.39        182.56        10.12 o                         
  -3  -3  11         53.78         43.44         7.51 o                         
  -2  -3  11        205.86        172.11         6.22 o                         
  -1  -3  11         32.48         32.97         4.95 o                         
   0  -3  11         13.40         11.74         7.32 o                         
   1  -3  11        147.71        134.41         7.40 o                         
   2  -3  11         14.27         27.98         5.92 o                         
   3  -3  11        123.46        130.30         7.59 o                         
   4  -3  11        683.89        631.65        18.48 o                         
   5  -3  11         26.66         29.99         6.71 o                         
   6  -3  11        217.92        239.90        11.09 o                         
  -5  -2  11        226.03        217.50         9.62 o                         
  -4  -2  11          0.42         -0.20         3.32 o                         
  -3  -2  11        192.88        188.93         8.31 o                         
  -2  -2  11        123.85        110.08         4.74 o                         
  -1  -2  11         27.53         18.89         2.53 o                         
   0  -2  11        151.01        144.06         5.87 o                         
   1  -2  11         96.12         89.96         3.87 o                         
   2  -2  11         21.04         28.66         3.36 o                         
   3  -2  11        154.47        134.47         6.10 o                         
   4  -2  11        127.37        125.07         5.96 o                         
   5  -2  11        275.15        269.46         9.60 o                         
   6  -2  11          1.86          3.60         3.17 o                         
   7  -2  11         68.67         82.78         6.22 o                         
  -5  -1  11          8.42          0.15         8.26 o                         
  -4  -1  11        331.01        389.57        14.07 o                         
  -3  -1  11        131.34        121.70         8.16 o                         
  -2  -1  11         69.73         75.52         5.15 o                         
  -1  -1  11        118.43        117.00         5.50 o                         
   0  -1  11         11.59         12.08         4.63 o                         
   1  -1  11        900.37        920.54        19.87 o                         
   2  -1  11          0.62          2.41         2.61 o                         
   2  -1  11         76.27         73.73         5.67 o                         
   3  -1  11        462.89        455.18        13.61 o                         
   4  -1  11        372.87        375.14        11.97 o                         
   5  -1  11         70.52         87.05         6.46 o                         
   6  -1  11        120.71        129.02         7.68 o                         
   7  -1  11         79.24         59.58        12.71 o                         
  -6   0  11        122.31        119.13        11.13 o                         
  -5   0  11         74.09         71.17         5.83 o                         
  -4   0  11          6.13         15.20         3.70 o                         
  -3   0  11         45.75         62.15         3.83 o                         
  -2   0  11         13.51         20.18         2.75 o                         
  -1   0  11         23.63         38.33         3.01 o                         
   0   0  11        728.75        678.42        14.89 o                         
   1   0  11          1.19          1.44         1.81 o                         
   2   0  11        671.95        740.60        16.03 o                         
   3   0  11         60.04         62.26         3.22 o                         
   4   0  11        277.63        265.16         8.63 o                         
   5   0  11         73.38         80.74         4.87 o                         
   6   0  11        201.50        236.59         8.55 o                         
   7   0  11        141.62        121.63        10.84 o                         
   8   0  11         64.53         61.78         9.34 o                         
  -5   1  11         22.17         11.91        11.26 o                         
  -4   1  11        258.38        246.54        10.80 o                         
  -3   1  11         22.36         12.82         5.27 o                         
  -2   1  11        110.62        108.24         5.34 o                         
  -1   1  11        342.24        342.33         8.93 o                         
   0   1  11        165.01        211.60        10.22 o                         
   0   1  11        494.60        481.03        19.75 o                         
   1   1  11        728.48        723.07        15.92 o                         
   2   1  11         43.98         44.46         5.08 o                         
   2   1  11          6.41          8.87         3.19 o                         
   3   1  11        210.50        243.54         7.04 o                         
   4   1  11          1.50          7.45         2.27 o                         
   4   1  11         19.61         30.12         8.76 o                         
   5   1  11          7.29         15.71         3.20 o                         
   5   1  11         19.51         36.29        10.17 o                         
   6   1  11        372.25        371.89        16.00 o                         
   6   1  11        772.65        778.84        32.42 o                         
   7   1  11          3.55        -12.36        12.36 o                         
   8   1  11        158.32        133.44        15.62 o                         
  -6   2  11         32.37         33.57         7.41 o                         
  -5   2  11         53.95         61.51         8.16 o                         
  -4   2  11         16.56         22.98         3.79 o                         
  -3   2  11        147.29        137.28         6.36 o                         
  -2   2  11         26.64         30.43         3.57 o                         
  -1   2  11        379.01        385.84        11.42 o                         
   0   2  11        698.70        660.94        17.61 o                         
   1   2  11         19.88         32.96         3.11 o                         
   2   2  11         70.99         83.56         4.39 o                         
   3   2  11         20.22         18.22         2.69 o                         
   4   2  11        178.85        203.75         5.85 o                         
   5   2  11        188.99        182.74         6.74 o                         
   6   2  11         51.97         68.91         7.76 o                         
   7   2  11        292.62        266.37        14.95 o                         
   8   2  11          0.45         -2.61         6.03 o                         
  -6   3  11          7.09         13.64         6.55 o                         
  -5   3  11         17.04         29.36        11.86 o                         
  -4   3  11        384.02        371.09        12.86 o                         
  -3   3  11         51.12         52.51         6.52 o                         
  -2   3  11        323.55        335.12        11.39 o                         
  -1   3  11         80.07         72.00         6.32 o                         
   0   3  11        172.94        182.66         8.13 o                         
   1   3  11        191.51        220.53         8.54 o                         
   2   3  11          3.45         24.56         5.28 o                         
   3   3  11        101.36        101.66         7.29 o                         
   3   3  11        123.56        137.41         6.59 o                         
   4   3  11         11.64         13.11         2.56 o                         
   4   3  11        152.17        130.39         9.91 o                         
   5   3  11        231.01        200.11        13.15 o                         
   5   3  11        202.19        195.06         6.78 o                         
   6   3  11       1000.39        858.69        34.30 o                         
   7   3  11          8.69        -10.72        10.83 o                         
   8   3  11         49.22         14.73        12.35 o                         
  -5   4  11        123.32        120.48         7.24 o                         
  -4   4  11         43.64         37.50         5.28 o                         
  -3   4  11        274.54        260.25         9.31 o                         
  -2   4  11         43.15         46.22         4.75 o                         
  -1   4  11        599.31        570.59        15.86 o                         
   0   4  11        126.69        167.53         6.59 o                         
   1   4  11         42.98         52.27         4.17 o                         
   2   4  11        279.55        309.71         9.71 o                         
   3   4  11         90.07        110.08         5.44 o                         
   4   4  11        453.51        528.31        14.70 o                         
   5   4  11         85.02        109.12         8.52 o                         
   6   4  11         64.91         70.61         7.33 o                         
  -5   5  11        134.24        141.61        14.41 o                         
  -4   5  11        133.69        136.23         9.29 o                         
  -3   5  11         59.76         60.54         7.37 o                         
  -2   5  11        242.17        252.74        10.19 o                         
  -1   5  11         38.93         48.91         6.30 o                         
   0   5  11        223.17        242.77         9.54 o                         
   1   5  11        382.89        404.90        12.60 o                         
   2   5  11        341.64        392.39        12.36 o                         
   3   5  11        615.07        665.93        18.41 o                         
   4   5  11         35.56         77.52         8.46 o                         
   5   5  11        232.82        242.14        14.22 o                         
   6   5  11        196.40        200.78        13.56 o                         
   7   5  11         14.11         -7.66        17.60 o                         
  -5   6  11          2.22         -0.96         6.65 o                         
  -4   6  11         41.79         31.62         7.01 o                         
  -3   6  11         22.58         22.45         4.60 o                         
  -2   6  11         32.21         26.07         4.44 o                         
  -1   6  11        521.87        460.59        21.22 o                         
  -1   6  11        400.28        355.98        16.01 o                         
   0   6  11         15.56         17.79         3.73 o                         
   1   6  11          3.22         15.60         3.55 o                         
   2   6  11        204.20        211.90         7.95 o                         
   3   6  11          9.58         17.27         3.27 o                         
   4   6  11        109.61         98.32         9.40 o                         
   5   6  11          1.40         -2.82         5.14 o                         
   6   6  11         25.22         20.31         5.00 o                         
   7   6  11        155.27        138.59         8.86 o                         
  -3   7  11         15.26         -8.73        12.96 o                         
  -2   7  11        113.75        104.63         9.26 o                         
  -1   7  11         26.78         35.90         8.18 o                         
   0   7  11        274.10        273.85        10.04 o                         
   1   7  11        203.04        240.86        10.78 o                         
   2   7  11        104.89         96.91         7.43 o                         
   3   7  11        147.01        184.58         8.40 o                         
   4   7  11         99.76        115.85        11.00 o                         
   5   7  11        111.49        103.11        13.65 o                         
   6   7  11        140.80        166.67        15.00 o                         
   7   7  11         34.64         11.53        12.03 o                         
  -2   8  11          7.17          8.84         9.22 o                         
  -1   8  11        286.93        257.32        10.05 o                         
   0   8  11         59.49         60.49         6.35 o                         
   1   8  11        183.68        172.62         8.25 o                         
   2   8  11        268.67        277.60        10.53 o                         
   3   8  11         54.84         65.42         9.77 o                         
   4   8  11         86.91         96.52        10.79 o                         
   5   8  11         18.36         21.97        10.54 o                         
   6   8  11        101.57        120.27        10.06 o                         
  -1   9  11          6.50         -1.45        12.56 o                         
   0   9  11        117.15         99.77         9.28 o                         
   1   9  11         94.28         70.42         8.87 o                         
   2   9  11        123.55        110.91        13.62 o                         
   3   9  11        199.69        191.86        15.86 o                         
   4   9  11         14.55         27.17        13.69 o                         
   0  10  11          0.96          4.15         6.97 o                         
   1  10  11         42.26         39.81         7.66 o                         
   2  10  11          9.93         15.28         5.88 o                         
   0  -5  12         51.86         45.74         9.12 o                         
   1  -5  12          8.04         13.73         6.60 o                         
   2  -5  12        315.54        304.56        16.49 o                         
  -3  -4  12          3.14          6.82         7.35 o                         
  -2  -4  12        159.43        150.53         7.81 o                         
  -1  -4  12          1.81          8.10         4.39 o                         
   0  -4  12        158.32        134.82         6.92 o                         
   1  -4  12        312.30        283.99        10.14 o                         
   2  -4  12          3.49         30.23         4.96 o                         
   3  -4  12        277.28        256.24         9.71 o                         
   4  -4  12          7.06         31.12         5.38 o                         
  -3  -3  12        139.10        153.02        11.02 o                         
  -3  -3  12        203.98        174.72        14.31 o                         
  -2  -3  12        137.06        112.18         5.56 o                         
  -1  -3  12         74.12         57.58         8.36 o                         
  -1  -3  12         36.78         33.39         5.05 o                         
   0  -3  12          8.22          9.84         7.92 o                         
   1  -3  12        148.06        141.78         7.98 o                         
   2  -3  12        707.96        665.16        19.29 o                         
   3  -3  12          9.84         28.57         6.34 o                         
   4  -3  12        479.78        477.75        15.18 o                         
   5  -3  12          4.66         20.80         7.04 o                         
  -4  -2  12         15.73         24.07         4.48 o                         
  -3  -2  12         26.54         21.96         4.09 o                         
  -2  -2  12        233.85        212.05         6.69 o                         
  -1  -2  12         10.88         12.46         2.52 o                         
   0  -2  12        100.94         89.52         4.14 o                         
   1  -2  12          8.52         11.66         2.25 o                         
   2  -2  12          0.55          5.32         2.68 o                         
   3  -2  12        278.16        264.01         9.27 o                         
   4  -2  12         18.70         10.40         2.95 o                         
   5  -2  12        168.94        179.32         7.73 o                         
   6  -2  12          4.77          5.28         3.49 o                         
   7  -2  12          9.16         15.45         5.33 o                         
  -4  -1  12          1.28         15.77         7.84 o                         
  -3  -1  12        309.03        329.59        12.64 o                         
  -2  -1  12          2.83         -4.61         4.61 o                         
  -1  -1  12        150.78        160.17         6.42 o                         
   0  -1  12         49.84         53.54         5.71 o                         
   1  -1  12        322.46        312.40        10.73 o                         
   1  -1  12        201.72        188.21         9.41 o                         
   2  -1  12        331.72        305.27        10.48 o                         
   3  -1  12         26.67         30.04         5.36 o                         
   4  -1  12        284.16        293.24        10.37 o                         
   5  -1  12         57.28         56.92         6.17 o                         
   6  -1  12        127.38        131.56         7.86 o                         
   7  -1  12        301.45        262.25        18.05 o                         
  -5   0  12        450.08        461.89        15.28 o                         
  -4   0  12         24.27         28.30         4.26 o                         
  -3   0  12         55.56         54.48         3.87 o                         
  -2   0  12        268.65        249.43         7.13 o                         
  -1   0  12         79.39         94.21         4.15 o                         
   0   0  12        733.89        751.11        19.93 o                         
   1   0  12          3.96          6.06         1.99 o                         
   2   0  12        336.64        342.28         8.54 o                         
   3   0  12        249.88        254.61         8.61 o                         
   4   0  12         52.35         53.95         4.14 o                         
   5   0  12        160.87        164.44         6.78 o                         
   6   0  12         63.96         73.67         5.11 o                         
   7   0  12        103.69        115.54        10.94 o                         
  -5   1  12          7.88          6.12        11.77 o                         
  -4   1  12        329.27        393.47        20.00 o                         
  -3   1  12        136.09        137.47         7.81 o                         
  -2   1  12         64.20         64.24         5.06 o                         
  -1   1  12        110.84        106.25         5.28 o                         
   0   1  12          9.28         10.35         2.50 o                         
   1   1  12        891.02        917.75        19.79 o                         
   2   1  12         83.55         92.23         4.80 o                         
   3   1  12        450.73        464.19        11.29 o                         
   4   1  12        388.35        405.07        12.65 o                         
   5   1  12         71.83         93.42        11.38 o                         
   5   1  12         44.65         46.94         4.90 o                         
   6   1  12         46.56         48.92         6.94 o                         
   7   1  12         82.46         55.41        14.17 o                         
  -5   2  12        100.77         94.64        10.55 o                         
  -4   2  12          5.22         18.36         3.72 o                         
  -3   2  12         99.98         94.49         5.83 o                         
  -2   2  12         85.09         88.86         5.43 o                         
  -1   2  12         51.68         60.72         4.58 o                         
   0   2  12        183.10        178.59         6.85 o                         
   1   2  12          2.28          9.45         2.48 o                         
   2   2  12          1.50          0.51         2.14 o                         
   3   2  12        134.59        139.42         5.75 o                         
   4   2  12         42.05         50.28         3.83 o                         
   5   2  12        411.41        390.03        11.70 o                         
   6   2  12         68.46         74.00         7.99 o                         
   7   2  12         44.68         42.20         7.72 o                         
   8   2  12         21.17          7.23         6.31 o                         
  -5   3  12         71.40         72.06        13.60 o                         
  -4   3  12        143.83        147.37         9.18 o                         
  -3   3  12         51.82         41.90         6.87 o                         
  -2   3  12        208.34        223.35         9.53 o                         
  -1   3  12        462.34        468.52        14.42 o                         
   0   3  12        278.67        269.84        10.04 o                         
   1   3  12        298.85        312.76        10.78 o                         
   2   3  12         97.77         93.54         6.46 o                         
   3   3  12          2.51         12.38         5.39 o                         
   4   3  12        353.53        391.74        12.15 o                         
   5   3  12         12.16         20.58         3.89 o                         
   5   3  12         68.17         56.38         6.54 o                         
   6   3  12        771.55        664.73        28.47 o                         
   7   3  12        151.90        107.33        13.04 o                         
   8   3  12         30.22         -5.73        12.93 o                         
  -5   4  12        131.20        119.42        11.07 o                         
  -4   4  12         34.03         29.36         5.38 o                         
  -3   4  12        208.73        188.94         8.00 o                         
  -2   4  12         14.52         20.45         4.52 o                         
  -1   4  12        234.87        234.92         8.45 o                         
   0   4  12        769.52        749.01        20.06 o                         
   1   4  12         11.24         19.91         4.12 o                         
   2   4  12        118.47        129.05         5.82 o                         
   3   4  12        233.94        252.23         8.60 o                         
   4   4  12        215.44        230.87         8.17 o                         
   5   4  12        301.43        354.69        16.13 o                         
   6   4  12         29.71         34.42         6.65 o                         
  -4   5  12        248.43        253.82        11.64 o                         
  -3   5  12         19.79         14.68         7.23 o                         
  -2   5  12        117.35        112.46         8.05 o                         
  -1   5  12         41.63         65.54         6.86 o                         
   0   5  12         20.20         28.52         6.30 o                         
   1   5  12        338.65        380.65        12.29 o                         
   2   5  12         10.98          9.33         5.97 o                         
   3   5  12        632.00        714.28        19.74 o                         
   4   5  12        118.04        126.07        11.65 o                         
   5   5  12         90.32         93.86        11.25 o                         
   6   5  12        226.15        251.71        15.21 o                         
   7   5  12          9.76        -14.22        18.69 o                         
  -4   6  12         25.01         18.47         5.25 o                         
  -3   6  12         71.34         81.72         6.47 o                         
  -2   6  12          6.82          7.02         4.12 o                         
  -1   6  12          3.62         16.61         4.12 o                         
   0   6  12        171.08        190.30         8.02 o                         
   1   6  12        202.31        177.10         7.62 o                         
   2   6  12        195.41        207.05         8.10 o                         
   3   6  12        122.42        123.18         6.26 o                         
   4   6  12        278.72        275.56        14.35 o                         
   5   6  12         90.17         83.59         9.34 o                         
   6   6  12          0.55          4.32         5.81 o                         
   7   6  12         58.69         51.14         7.46 o                         
  -2   7  12         94.32         78.45         9.23 o                         
  -1   7  12         62.08         39.17         8.78 o                         
   0   7  12         11.30         23.02         8.12 o                         
   1   7  12        500.36        538.04        16.97 o                         
   2   7  12         50.50         75.08         8.22 o                         
   3   7  12        355.26        347.63        12.53 o                         
   4   7  12         14.11         17.79        12.97 o                         
   5   7  12          6.99         13.79        13.02 o                         
   6   7  12        369.65        402.79        22.01 o                         
   7   7  12         16.74         19.96        12.99 o                         
   7   7  12          9.24         29.99         9.94 o                         
  -2   8  12         29.31         28.45         6.48 o                         
  -1   8  12        356.68        297.17        11.15 o                         
   0   8  12         84.88         79.53         6.76 o                         
   1   8  12         45.08         41.05         6.16 o                         
   2   8  12        229.22        254.27        10.17 o                         
   3   8  12          1.69          6.97         8.70 o                         
   4   8  12         73.66         58.43        10.22 o                         
   5   8  12         21.72         29.51        11.20 o                         
  -1   9  12          7.67         20.60        11.03 o                         
   0   9  12        152.23        149.05        10.25 o                         
   1   9  12         75.27         66.68         8.96 o                         
   2   9  12         32.48         36.18        12.34 o                         
   3   9  12         72.17         95.74        13.86 o                         
   4   9  12         16.91         55.67        17.41 o                         
  -2  -4  13        133.98        119.36         9.74 o                         
  -1  -4  13         65.59         48.72         4.99 o                         
   0  -4  13          6.30          7.82         3.62 o                         
   1  -4  13        189.02        155.50         7.53 o                         
   2  -4  13          9.31          9.55         3.54 o                         
   3  -4  13         73.32         71.76         6.05 o                         
  -3  -3  13        138.09        137.52        10.83 o                         
  -2  -3  13          4.27         -0.52        11.37 o                         
  -2  -3  13          1.46          2.67         4.19 o                         
  -1  -3  13         65.61         51.91         6.53 o                         
   0  -3  13         44.83         39.22         6.78 o                         
   1  -3  13          3.02         10.46         6.50 o                         
   2  -3  13        553.19        503.39        15.94 o                         
   3  -3  13         19.44         53.37         7.13 o                         
   4  -3  13         99.80        113.34         7.91 o                         
  -3  -2  13          1.12          3.73         3.52 o                         
  -2  -2  13         61.00         53.91         3.93 o                         
  -1  -2  13          3.32          6.18         2.49 o                         
   0  -2  13         17.76         18.01         2.54 o                         
   1  -2  13        351.80        324.16        10.71 o                         
   2  -2  13         11.31          8.41         3.04 o                         
   3  -2  13        130.69        135.06         6.66 o                         
   4  -2  13         41.30         40.37         4.06 o                         
   5  -2  13          0.54          6.01         3.20 o                         
   6  -2  13         32.35         47.58         5.21 o                         
  -4  -1  13         12.29          9.12        12.81 o                         
  -3  -1  13        159.04        159.98         9.88 o                         
  -2  -1  13         75.77         77.87         5.74 o                         
  -1  -1  13         75.31         78.61         5.61 o                         
   0  -1  13        156.73        157.02         7.60 o                         
   1  -1  13         85.50         84.28         4.74 o                         
   1  -1  13        115.15        115.72         9.76 o                         
   2  -1  13       1111.02       1084.64        28.84 o                         
   3  -1  13          1.26         12.87         5.61 o                         
   4  -1  13         19.68         44.26         5.87 o                         
   5  -1  13        139.82        160.28         8.26 o                         
   6  -1  13          2.63         20.41         6.21 o                         
  -4   0  13         69.66         94.74         6.97 o                         
  -3   0  13          6.79          7.20         2.80 o                         
  -2   0  13        143.44        145.70         5.42 o                         
  -1   0  13         32.63         41.69         3.47 o                         
   0   0  13        348.00        327.83         8.40 o                         
   1   0  13        697.84        663.17        14.83 o                         
   2   0  13          5.86          7.57         2.21 o                         
   3   0  13        162.65        169.08         6.95 o                         
   4   0  13          6.64         19.12         3.04 o                         
   5   0  13         58.67         70.43         4.94 o                         
   6   0  13        190.11        169.96         7.35 o                         
   7   0  13          5.80         -1.50         5.89 o                         
  -4   1  13          1.22         15.94        11.17 o                         
  -3   1  13        304.82        313.50        11.48 o                         
  -2   1  13          2.76          3.98         4.77 o                         
  -1   1  13        144.38        150.67         6.26 o                         
   0   1  13          0.49          3.79         2.39 o                         
   1   1  13        316.34        309.77         8.60 o                         
   2   1  13        355.65        346.85         9.23 o                         
   3   1  13         28.24         31.67         4.53 o                         
   4   1  13        287.23        305.72        15.99 o                         
   4   1  13        166.80        179.06         9.38 o                         
   5   1  13         47.99         44.69         5.27 o                         
   5   1  13         60.32         69.22        11.34 o                         
   6   1  13        127.52        111.78        13.32 o                         
   7   1  13        297.56        249.87        18.58 o                         
  -4   2  13         46.31         55.70         5.19 o                         
  -3   2  13          1.97          1.95         3.08 o                         
  -2   2  13        156.44        155.91         6.98 o                         
  -1   2  13          2.83          9.85         2.89 o                         
   0   2  13        115.36        117.03         5.84 o                         
   1   2  13         43.85         47.98         4.05 o                         
   2   2  13          1.94          3.98         2.39 o                         
   3   2  13        275.47        266.32         8.75 o                         
   4   2  13          6.88         12.80         2.43 o                         
   5   2  13        466.31        461.68        13.56 o                         
   6   2  13         71.18         71.10         7.94 o                         
   7   2  13         24.38         17.90         7.27 o                         
   8   2  13         71.71         63.53         9.15 o                         
  -4   3  13         16.20         12.63         7.88 o                         
  -3   3  13        536.37        523.78        16.49 o                         
  -2   3  13          5.84         13.20         6.64 o                         
  -1   3  13        234.05        235.71         9.77 o                         
   0   3  13         25.95         23.32         6.26 o                         
   1   3  13         66.60         76.48         6.50 o                         
   1   3  13        142.39        139.36        11.42 o                         
   2   3  13        326.90        356.96        11.98 o                         
   3   3  13          5.77         14.27         5.62 o                         
   4   3  13        470.34        528.46        21.48 o                         
   4   3  13        761.36        797.82        30.04 o                         
   5   3  13         81.18         86.68         8.46 o                         
  -4   4  13          3.22         14.67         5.60 o                         
  -3   4  13         27.81         20.28         5.07 o                         
  -2   4  13        244.67        236.17         8.98 o                         
  -1   4  13         22.05         36.81         4.67 o                         
   0   4  13        345.75        350.34        11.12 o                         
   1   4  13         96.17        106.87         5.85 o                         
   2   4  13         44.64         50.10         4.56 o                         
   3   4  13        457.39        501.42        14.48 o                         
   4   4  13         13.92         15.76         4.20 o                         
   5   4  13        377.01        403.42        17.92 o                         
  -4   5  13        169.83        174.38        10.38 o                         
  -3   5  13         75.07         90.92         8.44 o                         
  -2   5  13         37.78         46.72         7.32 o                         
  -1   5  13        198.36        206.65         9.46 o                         
   0   5  13          8.71         13.45         6.38 o                         
   1   5  13        458.23        488.56        14.97 o                         
   2   5  13         87.88         88.35         6.95 o                         
   3   5  13        254.41        277.17        10.46 o                         
   4   5  13        122.26        153.84         8.19 o                         
   5   5  13         69.86         65.72        11.22 o                         
   6   5  13        143.22        157.53        13.07 o                         
  -4   6  13          0.21         -0.33         6.80 o                         
  -3   6  13         80.85         69.84         6.22 o                         
  -2   6  13         74.28         61.89         5.72 o                         
  -1   6  13          5.39         11.61         4.07 o                         
   0   6  13        248.12        255.36         9.49 o                         
   1   6  13          0.83          9.42         3.68 o                         
   2   6  13         55.68         75.56         5.55 o                         
   3   6  13         45.84         54.77         4.86 o                         
   4   6  13        138.50        123.95        10.37 o                         
   5   6  13         39.37         57.56         8.08 o                         
   6   6  13          0.77          7.98         6.08 o                         
   7   6  13         34.33         41.97         7.66 o                         
  -3   7  13         16.53         18.37         6.95 o                         
  -2   7  13         15.25         -2.79         8.82 o                         
  -1   7  13        275.51        259.53        12.20 o                         
   0   7  13         16.19         12.93         8.45 o                         
   1   7  13        246.65        255.99        11.61 o                         
   2   7  13        116.71        105.31         9.02 o                         
   3   7  13         29.85         29.82         7.81 o                         
   4   7  13        130.72        110.67        14.92 o                         
   5   7  13          0.99          8.83        13.26 o                         
   6   7  13        190.57        222.04        18.04 o                         
  -2   8  13          8.55         -1.93         8.09 o                         
  -1   8  13         19.95         25.45         6.46 o                         
   0   8  13        372.82        359.92        12.57 o                         
   1   8  13          1.13         10.30         6.00 o                         
   2   8  13         70.26         70.88         7.05 o                         
   3   8  13        212.78        178.14        13.21 o                         
   4   8  13          5.51          0.90         9.52 o                         
   5   8  13        261.57        270.39        17.43 o                         
   1   9  13        125.73        113.43        10.07 o                         
   2   9  13         12.57          8.35        13.02 o                         
  -2  -3  14         41.93         32.43         6.06 o                         
  -1  -3  14         28.05         33.52         9.48 o                         
  -1  -3  14         15.50          9.44         4.34 o                         
   0  -3  14         90.43         87.69         7.84 o                         
   1  -3  14         11.85         21.32         7.15 o                         
   2  -3  14        303.02        298.60        11.90 o                         
   3  -3  14        297.14        288.51        11.79 o                         
  -2  -2  14         31.08         33.92         3.55 o                         
  -1  -2  14         78.55         69.94         5.24 o                         
   0  -2  14         15.25         17.92         2.69 o                         
   1  -2  14         27.38         20.71         3.61 o                         
   2  -2  14         14.09         20.77         3.75 o                         
   3  -2  14         18.57         28.31         3.98 o                         
   4  -2  14        212.52        199.98         8.24 o                         
   5  -2  14        124.92        147.28         7.49 o                         
  -3  -1  14         39.65         35.56        12.23 o                         
  -2  -1  14         73.87         70.10         6.05 o                         
  -1  -1  14         31.80         28.98         6.17 o                         
   0  -1  14        309.77        287.96        14.99 o                         
   0  -1  14        151.50        139.16         8.78 o                         
   1  -1  14         70.59         69.79         9.34 o                         
   1  -1  14         49.42         58.12         4.33 o                         
   2  -1  14        110.03        111.47         7.51 o                         
   3  -1  14        132.34        140.78         7.99 o                         
   4  -1  14         17.77         52.46         6.49 o                         
   5  -1  14        240.86        262.26        10.66 o                         
   6  -1  14         51.47         57.53         9.21 o                         
  -4   0  14         77.10         48.68         9.33 o                         
  -3   0  14          1.72         10.93         3.30 o                         
  -2   0  14          1.66          4.10         2.98 o                         
  -1   0  14        148.03        138.66         5.38 o                         
   0   0  14         40.66         41.14         3.20 o                         
   1   0  14       1319.61       1290.31        27.29 o                         
   2   0  14          1.42          5.48         2.22 o                         
   3   0  14         33.15         46.03         4.21 o                         
   4   0  14         28.45         39.68         4.02 o                         
   5   0  14          2.79          9.07         2.96 o                         
   6   0  14        260.07        277.93        10.06 o                         
  -3   1  14        150.57        131.52        13.06 o                         
  -3   1  14         33.02         44.60         6.02 o                         
  -2   1  14         73.55         67.18         5.74 o                         
  -1   1  14         75.04         70.73         6.53 o                         
   0   1  14        168.43        170.42         6.62 o                         
   1   1  14        110.47        110.21         5.72 o                         
   2   1  14       1104.25       1148.38        24.65 o                         
   3   1  14          1.25         20.03         5.63 o                         
   4   1  14         18.21         39.50         6.07 o                         
   5   1  14        142.63        163.89         8.32 o                         
   6   1  14          2.72          9.19        11.80 o                         
  -4   2  14        111.00        124.24        11.51 o                         
  -3   2  14         13.44          6.03         3.49 o                         
  -2   2  14        125.47        126.48         6.68 o                         
  -1   2  14         37.59         48.74         4.54 o                         
   0   2  14        108.34        105.39         5.80 o                         
   1   2  14        203.97        192.92         7.54 o                         
   2   2  14          6.70          5.75         2.64 o                         
   3   2  14         51.72         59.43         4.44 o                         
   4   2  14         74.49         71.06         6.72 o                         
   5   2  14         67.66         74.05         5.01 o                         
   6   2  14        107.31         82.35         9.03 o                         
   7   2  14         23.18         18.53         7.25 o                         
  -3   3  14        211.32        215.52        10.63 o                         
  -2   3  14         53.61         46.99         7.34 o                         
  -1   3  14        215.76        220.45         9.82 o                         
   0   3  14         30.75         38.58         6.64 o                         
   1   3  14         14.46         11.55         6.06 o                         
   2   3  14        154.60        174.39         8.63 o                         
   3   3  14         14.79         18.57         5.84 o                         
   4   3  14        123.59        127.74         8.95 o                         
   4   3  14        133.42        141.15        10.52 o                         
   5   3  14        305.20        335.58        14.66 o                         
  -4   4  14        280.65        284.38        15.16 o                         
  -3   4  14         33.18         38.13         5.73 o                         
  -2   4  14        159.13        156.80         7.66 o                         
  -1   4  14          4.73          6.37         4.46 o                         
   0   4  14        121.25        104.62         6.10 o                         
   1   4  14        308.07        296.88        10.05 o                         
   2   4  14          5.52         14.31         4.17 o                         
   3   4  14        218.74        233.58         8.57 o                         
   4   4  14         28.49         47.50         5.04 o                         
   5   4  14        215.37        206.57        12.02 o                         
  -3   5  14        350.12        400.90        14.56 o                         
  -2   5  14          6.97         15.24         7.18 o                         
  -1   5  14         32.12         26.06         6.91 o                         
   0   5  14          5.99         10.47         6.66 o                         
   1   5  14        241.61        247.98        10.10 o                         
   2   5  14        702.74        706.84        19.99 o                         
   3   5  14         34.40         41.94         6.72 o                         
   4   5  14        315.42        336.82        12.08 o                         
   5   5  14         10.30         11.38        10.86 o                         
  -3   6  14         46.86         34.80         6.45 o                         
  -2   6  14        103.07        102.18         7.22 o                         
  -1   6  14         12.78         15.30         4.31 o                         
   0   6  14         21.04         16.30         4.11 o                         
   1   6  14         56.06         69.38         5.43 o                         
   2   6  14          9.18          7.75         3.53 o                         
   3   6  14        173.97        173.16         7.64 o                         
   4   6  14          4.60          7.49         4.62 o                         
   5   6  14         88.68         88.64        10.22 o                         
   6   6  14          5.33         10.20         6.14 o                         
   7   6  14          3.85          2.56        10.12 o                         
  -2   7  14         21.79         30.79         9.72 o                         
  -1   7  14         74.56         51.92         9.66 o                         
   0   7  14         91.23         85.98         9.55 o                         
   1   7  14         57.51         56.09         8.66 o                         
   2   7  14         95.03        113.24         9.52 o                         
   3   7  14          2.39         -5.85         7.82 o                         
   4   7  14        114.90        120.57        15.61 o                         
   5   7  14         18.52          8.18        14.26 o                         
   6   7  14         68.65         72.34        15.18 o                         
   0   8  14        344.03        317.80        11.93 o                         
   1   8  14        159.44        126.92         7.99 o                         
   2   8  14         15.65          7.80         6.24 o                         
   3   8  14         30.23         23.78        10.00 o                         
   4   8  14          1.87         -7.27         9.79 o                         
  -1  -2  15         69.70         74.23         4.75 o                         
   0  -2  15          5.66          7.14         3.38 o                         
   1  -2  15         54.83         59.50         5.13 o                         
   2  -2  15        113.87         92.13         6.26 o                         
   3  -2  15         20.76         18.83         3.81 o                         
   4  -2  15         35.11         32.89         4.55 o                         
  -2  -1  15        237.81        214.86        16.48 o                         
  -1  -1  15          9.60          9.19         6.22 o                         
   0  -1  15         91.24         82.82         7.22 o                         
   0  -1  15        154.23        140.58         8.34 o                         
   1  -1  15         77.19         88.21         7.58 o                         
   2  -1  15         72.58         91.81         7.74 o                         
   3  -1  15        432.22        438.36        14.51 o                         
   4  -1  15         79.17        111.86         7.91 o                         
   5  -1  15         38.38         49.82         7.05 o                         
  -3   0  15         10.20          3.57         7.82 o                         
  -2   0  15          2.91          2.70         3.26 o                         
  -1   0  15        524.62        493.96        14.75 o                         
   0   0  15          5.15          4.39         2.34 o                         
   1   0  15         67.09         63.62         4.16 o                         
   2   0  15         12.62         28.73         3.86 o                         
   3   0  15          0.90          3.72         2.86 o                         
   4   0  15        225.97        232.37         8.72 o                         
   5   0  15        393.25        407.02        13.01 o                         
   6   0  15        345.28        342.65        11.78 o                         
  -3   1  15          1.23          2.76         4.06 o                         
  -2   1  15         74.02         70.91        11.25 o                         
  -2   1  15         39.49         43.74         6.09 o                         
  -1   1  15         32.61         30.72         6.39 o                         
   0   1  15        311.72        326.77        11.80 o                         
   1   1  15         68.28         88.59        10.52 o                         
   1   1  15         23.22         44.54         5.96 o                         
   2   1  15        103.07         95.49         5.81 o                         
   3   1  15        143.13        155.19         7.99 o                         
   4   1  15         17.92         52.47         6.42 o                         
   5   1  15        241.30        249.90        10.36 o                         
   6   1  15         16.17         16.95         5.99 o                         
  -3   2  15          0.28         12.59         3.76 o                         
  -2   2  15          7.10          6.11         3.36 o                         
  -1   2  15         66.14         70.93         5.46 o                         
   0   2  15          5.42          3.54         2.94 o                         
   1   2  15        115.02        112.60         5.97 o                         
   2   2  15         35.43         38.57         4.02 o                         
   3   2  15          1.87          6.53         2.86 o                         
   4   2  15        323.94        323.08        14.72 o                         
   5   2  15          1.31         16.47         3.44 o                         
   6   2  15        116.12         98.51        10.93 o                         
   7   2  15         33.99         46.24        12.62 o                         
  -3   3  15         72.86         68.26        10.96 o                         
  -2   3  15        197.98        182.50         9.79 o                         
  -1   3  15        142.59        149.77         9.07 o                         
   0   3  15         74.49         63.87         7.49 o                         
   1   3  15          7.96          8.89         6.57 o                         
   2   3  15         98.40         94.30         7.99 o                         
   2   3  15        151.60        149.67        12.50 o                         
   3   3  15        670.75        679.00        19.43 o                         
   4   3  15          9.60         10.17         6.14 o                         
   5   3  15        222.12        235.79        11.76 o                         
  -3   4  15          9.19          7.21         7.06 o                         
  -2   4  15         78.29         65.26         6.01 o                         
  -1   4  15        192.67        182.18         8.02 o                         
   0   4  15         97.04         82.88         5.79 o                         
   1   4  15        353.70        338.91        11.21 o                         
   2   4  15          1.30         10.49         4.44 o                         
   3   4  15         21.09         25.16         4.60 o                         
   4   4  15        228.50        237.23         8.98 o                         
  -2   5  15         93.89         81.41         8.61 o                         
  -1   5  15         16.14         22.83         7.31 o                         
   0   5  15        168.24        162.47         9.28 o                         
   1   5  15         47.88         38.68         6.97 o                         
   2   5  15        550.29        562.14        17.06 o                         
   3   5  15         28.46         53.68         7.15 o                         
   4   5  15         28.11         21.80         6.66 o                         
   5   5  15        121.99        136.82        13.85 o                         
  -2   6  15          0.50         -4.84         4.84 o                         
  -1   6  15         26.93         23.53         4.72 o                         
   0   6  15         10.75         10.65         4.02 o                         
   1   6  15        322.15        303.69        10.93 o                         
   2   6  15          0.39          6.59         3.81 o                         
   3   6  15        158.16        149.31         7.37 o                         
   4   6  15         13.46         21.12         4.51 o                         
   5   6  15         65.45         73.84         9.35 o                         
   6   6  15        112.76        105.20        10.60 o                         
  -1   7  15          6.52          0.63         7.83 o                         
   0   7  15         78.25         81.13         9.82 o                         
   1   7  15          3.92          1.78         8.81 o                         
   2   7  15        302.94        294.27        12.93 o                         
   3   7  15          8.19          9.03         8.19 o                         
   4   7  15        135.14        119.18        15.58 o                         
   5   7  15        213.62        233.77        18.85 o                         
   1   8  15        121.23        124.05        10.83 o                         
   2   8  15         11.07         -2.15         9.46 o                         
   0  -1  16         20.82         19.30         3.41 o                         
   0  -1  16         40.73         44.83        10.44 o                         
   1  -1  16        183.02        182.13         9.54 o                         
   2  -1  16          8.41         27.05         7.01 o                         
   3  -1  16        189.90        206.89        10.07 o                         
   4  -1  16          0.70          1.66         4.34 o                         
  -2   0  16         15.29         19.09         5.65 o                         
  -1   0  16        147.97        134.15         5.66 o                         
   0   0  16        276.78        245.13         7.50 o                         
   1   0  16         85.43         80.00         4.68 o                         
   2   0  16        174.53        143.99         7.12 o                         
   3   0  16          3.82         10.72         3.28 o                         
   4   0  16          1.45          2.88         3.31 o                         
   5   0  16          3.54         13.13         5.18 o                         
  -2   1  16        235.54        219.25        13.87 o                         
  -1   1  16         10.34          5.39         6.60 o                         
   0   1  16        152.28        133.07         8.39 o                         
   1   1  16         84.32         89.69         7.70 o                         
   2   1  16         67.40         73.80        10.70 o                         
   3   1  16        442.14        453.04        20.65 o                         
   3   1  16        284.86        288.60        14.35 o                         
   4   1  16         76.65         95.13        10.31 o                         
   4   1  16         26.46         45.67         6.18 o                         
   5   1  16         37.49         33.23         8.80 o                         
   5   1  16         14.80         25.05         5.76 o                         
   6   1  16         25.50         30.03         6.90 o                         
  -2   2  16          0.27          0.43         3.29 o                         
  -1   2  16        138.19        130.41         7.05 o                         
   0   2  16          2.61          2.45         3.08 o                         
   1   2  16          2.59          2.41         2.92 o                         
   2   2  16        124.82        119.50         6.33 o                         
   3   2  16          3.41          2.83         2.97 o                         
   4   2  16        305.09        300.65        14.32 o                         
   5   2  16         63.16         60.93         6.61 o                         
  -1   3  16          4.42          3.06         7.49 o                         
   0   3  16         65.42         58.19         7.75 o                         
   1   3  16         46.29         33.16         7.35 o                         
   2   3  16          2.91         -4.43        10.24 o                         
   2   3  16          0.93         -0.07         3.73 o                         
   3   3  16        574.26        571.71        17.26 o                         
   4   3  16         19.34         33.09         9.83 o                         
   5   3  16        109.18        104.70        10.22 o                         
  -1   4  16        162.33        145.75         7.51 o                         
   0   4  16          1.92          0.46         4.66 o                         
   1   4  16        155.26        140.41         7.29 o                         
   2   4  16        294.85        284.31        10.18 o                         
   3   4  16          3.42         18.32         4.75 o                         
   4   4  16        273.50        282.66        10.22 o                         
  -1   5  16         18.46         11.96         7.47 o                         
   0   5  16        178.16        154.14         9.47 o                         
   1   5  16          0.78          0.37         6.83 o                         
   2   5  16        343.37        349.13        12.92 o                         
   3   5  16        214.82        230.56        10.53 o                         
   4   5  16         26.09         17.90         7.00 o                         
   5   5  16        101.56         85.60        13.49 o                         
   0   6  16          4.19          7.66         3.98 o                         
   1   6  16        119.92        140.89         7.69 o                         
   2   6  16         17.18         21.47         4.18 o                         
   3   6  16         25.85         20.99         4.36 o                         
   4   6  16         47.86         42.45         5.42 o                         
   5   6  16          0.50          6.98         6.46 o                         
   6   6  16         34.71         14.17        11.73 o                         
   2   7  16         76.38         80.04        12.52 o                         
   3   7  16         94.50         86.84        12.33 o                         
   0   0  17        392.36        407.45        19.24 o                         
   1   0  17          0.61          7.83         3.74 o                         
   2   0  17        141.69        165.22         8.92 o                         
   3   0  17          7.92         17.56         5.12 o                         
   4   0  17        134.76        135.09        11.05 o                         
   0   1  17         40.82         49.15        12.19 o                         
   1   1  17        185.96        190.93         9.98 o                         
   2   1  17          8.38         -7.98         9.45 o                         
   3   1  17        179.32        199.05        14.07 o                         
   0   2  17        136.75        111.76         6.67 o                         
   1   2  17         42.37         40.50         4.49 o                         
   2   2  17        130.26        117.82         6.57 o                         
   3   2  17         17.98         31.49         6.06 o                         
   4   2  17          0.69          7.32         4.32 o                         
   5   2  17          0.69         -2.14         3.63 o                         
   0   3  17         27.90         28.53        12.46 o                         
   0   3  17         13.76         14.95         5.08 o                         
   1   3  17         92.30         87.03         8.38 o                         
   2   3  17          9.78         11.92         4.71 o                         
   2   3  17         12.46         11.90        11.31 o                         
   3   3  17        319.67        329.71        12.32 o                         
   4   3  17        288.73        297.99        17.04 o                         
   5   3  17          8.27         21.30         9.70 o                         
   0   4  17         60.96         45.43         5.81 o                         
   1   4  17          5.81          0.11         5.03 o                         
   2   4  17        193.73        176.40         8.03 o                         
   3   4  17          9.62         12.40         4.78 o                         
   4   4  17         78.30         67.12         6.03 o                         
   1   5  17         53.42         56.59         8.01 o                         
   2   5  17          7.40         22.07         9.86 o                         
   3   5  17        327.03        331.04        12.69 o                         
   4   5  17         23.41         15.14         7.60 o                         
   1   6  17         37.15         33.06         7.83 o                         
   2   6  17        171.29        162.97         8.41 o                         
   3   6  17          1.67          3.32         4.04 o                         
   4   6  17         45.47         45.20         6.82 o                         
   1   2  18         15.85         19.05         6.44 o                         
   2   2  18         13.23         11.80         5.62 o                         
                                                                                
