# Supplementary material for: Crystal structures of two coordination isomers of copper(II) 4-sulfo­benzoic acid hexa­hydrate and two mixed silver/potassium 4-sulfo­benzoic acid salts
Source: Acta Crystallogr E Crystallogr Commun. 2019 Oct 31;75(Pt 11):1801–7. doi: 10.1107/S2056989019014610 (PMC6829707; doi:10.1107/S2056989019014610)
Supplement: Supplementary file 4 [file e-75-01801-IIIsup4.hkl]

data_III                                                         
_shelx_title ' PJS_7_17_1_a.res in C2/c'                                        
_shelx_refln_list_code          4                                               
_shelx_F_calc_maximum      374.39                                               
_exptl_crystal_F_000      1130.56                                               
_reflns_d_resolution_high  0.7017                                               
                                                                                
loop_                                                                           
 _space_group_symop_operation_xyz                                               
 'x, y, z'                                                                      
 '-x, y, -z+1/2'                                                                
 'x+1/2, y+1/2, z'                                                              
 '-x+1/2, y+1/2, -z+1/2'                                                        
 '-x, -y, -z'                                                                   
 'x, -y, z-1/2'                                                                 
 '-x+1/2, -y+1/2, -z'                                                           
 'x+1/2, -y+1/2, z-1/2'                                                         
                                                                                
_cell_length_a    19.4358                                                       
_cell_length_b    15.6436                                                       
_cell_length_c     5.3355                                                       
_cell_angle_alpha  90.000                                                       
_cell_angle_beta   95.651                                                       
_cell_angle_gamma  90.000                                                       
                                                                                
_shelx_F_squared_multiplier     1.000                                           
                                                                                
loop_                                                                           
 _refln_index_h                                                                 
 _refln_index_k                                                                 
 _refln_index_l                                                                 
 _refln_F_squared_calc                                                          
 _refln_F_squared_meas                                                          
 _refln_F_squared_sigma                                                         
 _refln_observed_status                                                         
   2   0   0      83420.80      85349.98      1338.55 o                         
   4   0   0      22046.01      22844.06       224.39 o                         
   6   0   0        414.75        598.82        24.03 o                         
   8   0   0       7270.80       6420.53        81.03 o                         
  10   0   0     122517.28     123766.62      1187.03 o                         
  12   0   0      65167.78      66758.42       657.70 o                         
  14   0   0      11643.17      12139.64       150.26 o                         
  16   0   0       6335.28       6293.24        99.65 o                         
  18   0   0      17454.55      16571.26       203.75 o                         
  20   0   0      31532.55      31716.38       394.17 o                         
  22   0   0      20405.34      20360.64       218.07 o                         
  24   0   0       3333.09       3214.37        90.35 o                         
  26   0   0       1505.96       1479.88        87.40 o                         
   1   1   0      38237.21      37406.45       522.54 o                         
   3   1   0      21761.13      22517.34       292.99 o                         
   5   1   0       7544.73       7244.45        52.74 o                         
   7   1   0      13772.21      13266.85       100.92 o                         
   9   1   0      37961.11      38764.64       273.64 o                         
  11   1   0      25831.07      26234.30       194.29 o                         
  13   1   0       9097.20       9590.36        86.94 o                         
  15   1   0       6861.95       6815.92        72.05 o                         
  17   1   0       4595.88       4466.57        59.54 o                         
  19   1   0       7645.73       7757.85        79.64 o                         
  21   1   0       6618.82       6834.94       110.35 o                         
  23   1   0        336.30        305.44        28.11 o                         
  25   1   0       1354.12       1482.52        48.76 o                         
  27   1   0       1607.30       1648.09        61.94 o                         
   0   2   0       1857.78       1846.27        20.69 o                         
   2   2   0       2097.17       2165.71        18.00 o                         
   4   2   0       3325.21       3572.50        29.82 o                         
   6   2   0       1611.54       1707.79        22.93 o                         
   8   2   0          9.89         38.69         9.93 o                         
  10   2   0        904.23        985.88        24.92 o                         
  12   2   0        717.23        790.01        24.07 o                         
  14   2   0       4776.59       4854.39        57.01 o                         
  16   2   0        138.16        175.54        19.23 o                         
  18   2   0        245.66        228.65        22.06 o                         
  20   2   0         74.61         72.93        21.14 o                         
  22   2   0        400.11        334.85        28.00 o                         
  24   2   0       2157.74       2149.65        54.57 o                         
  26   2   0        389.77        384.79        43.08 o                         
   1   3   0       1385.67       1433.18        15.21 o                         
   3   3   0      17226.47      17143.62       136.22 o                         
   5   3   0      44013.52      44127.92       261.97 o                         
   7   3   0      26487.79      27792.54       170.31 o                         
   9   3   0          4.58         31.75        12.01 o                         
  11   3   0       2401.91       2434.62        31.48 o                         
  13   3   0       4348.87       4263.95        51.55 o                         
  15   3   0      10773.38      10997.43       132.71 o                         
  17   3   0       2699.79       2959.36        49.28 o                         
  19   3   0        520.41        480.87        27.71 o                         
  21   3   0        347.71        346.86        27.30 o                         
  23   3   0       7676.62       7690.71        94.73 o                         
  25   3   0       4955.57       4764.84        77.42 o                         
  27   3   0       1380.12       1439.04        54.63 o                         
   0   4   0      38755.66      40970.49       342.65 o                         
   2   4   0      31537.86      31822.29       190.23 o                         
   4   4   0      43522.15      41600.05       247.74 o                         
   6   4   0      55850.64      54816.44       325.46 o                         
   8   4   0      55008.48      57049.89       340.31 o                         
  10   4   0       6816.04       6681.59        52.92 o                         
  12   4   0      11981.75      11865.44        92.36 o                         
  14   4   0      22186.58      22115.50       173.85 o                         
  16   4   0       8886.14       8847.18        93.78 o                         
  18   4   0       2380.63       2595.04        48.58 o                         
  20   4   0        605.17        640.73        30.81 o                         
  22   4   0       2924.22       2774.14        57.13 o                         
  24   4   0       9235.72       8958.64       106.22 o                         
  26   4   0       5752.87       5826.21        87.93 o                         
   1   5   0      16911.54      17535.84       109.71 o                         
   3   5   0       2870.75       2766.33        26.12 o                         
   5   5   0        358.50        425.37        13.11 o                         
   7   5   0         87.27        113.55        10.64 o                         
   9   5   0        297.91        376.80        24.61 o                         
  11   5   0        565.00        643.19        17.69 o                         
  13   5   0       3496.30       3528.84        63.15 o                         
  15   5   0        541.85        622.95        25.51 o                         
  17   5   0        831.68        838.06        30.04 o                         
  19   5   0        187.96        213.54        23.52 o                         
  21   5   0        786.61        769.41        34.48 o                         
  23   5   0       2155.70       2269.93        67.62 o                         
  25   5   0        117.41        139.47        29.95 o                         
   0   6   0      19878.85      20541.53       181.52 o                         
   2   6   0      12463.75      12435.09        88.97 o                         
   4   6   0       5203.22       4844.76        39.89 o                         
   6   6   0       1708.66       1619.96        31.17 o                         
   8   6   0       1451.14       1493.50        23.62 o                         
  10   6   0       8497.58       8729.31        66.95 o                         
  12   6   0       5058.02       5050.23        47.20 o                         
  14   6   0      11973.23      11964.94       107.45 o                         
  16   6   0         58.67         30.31        17.91 o                         
  18   6   0       1008.43        952.63        52.81 o                         
  20   6   0         17.97         20.03        20.75 o                         
  22   6   0       3173.57       2973.59        59.78 o                         
  24   6   0       8098.34       8304.87       111.91 o                         
  26   6   0        346.39        358.90        36.49 o                         
   1   7   0        107.14        101.48        10.58 o                         
   3   7   0       2182.86       2256.03        26.03 o                         
   5   7   0       8329.79       7762.10        58.69 o                         
   7   7   0       5222.18       5203.02        63.02 o                         
   9   7   0         54.67         98.73        11.53 o                         
  11   7   0        514.42        597.30        18.35 o                         
  13   7   0        743.36        726.54        23.60 o                         
  15   7   0       2539.81       2508.29        44.94 o                         
  17   7   0          1.51         44.54        19.35 o                         
  19   7   0         18.71          5.19        28.67 o                         
  21   7   0         41.54         20.83        23.78 o                         
  23   7   0       3566.40       3482.20        71.63 o                         
  25   7   0       2608.96       2837.08        80.78 o                         
   0   8   0       4074.70       4509.01        70.11 o                         
   2   8   0       1701.84       1658.71        24.51 o                         
   4   8   0       1271.47       1339.66        25.48 o                         
   6   8   0        438.31        546.57        16.47 o                         
   8   8   0        543.19        653.86        21.64 o                         
  10   8   0        151.74        158.46        13.48 o                         
  12   8   0        318.29        327.65        21.98 o                         
  14   8   0       3518.00       3487.18        46.80 o                         
  16   8   0        195.91        206.89        21.59 o                         
  18   8   0       1924.94       1966.72        48.06 o                         
  20   8   0       2291.30       2338.37        63.11 o                         
  22   8   0          4.29         18.71        29.69 o                         
  24   8   0       1666.91       1734.04        69.47 o                         
   1   9   0      18151.99      18592.96       122.20 o                         
   3   9   0      10216.55      10078.38        78.07 o                         
   5   9   0       1781.13       1666.25        24.86 o                         
   7   9   0       3168.67       3276.59        36.31 o                         
   9   9   0       1873.93       1851.15        29.10 o                         
  11   9   0       2785.90       2765.54        36.57 o                         
  13   9   0       6941.74       7130.73       103.43 o                         
  15   9   0        396.66        447.95        25.89 o                         
  17   9   0       5261.52       5362.76       126.38 o                         
  19   9   0       2559.28       2610.79        70.08 o                         
  21   9   0       2137.26       2174.11        69.20 o                         
  23   9   0       2189.35       2183.99       108.75 o                         
  25   9   0       1181.44       1254.56        67.78 o                         
   0  10   0      43282.25      43051.65       374.20 o                         
   2  10   0      29527.62      28832.96       190.43 o                         
   4  10   0      12967.16      12961.97       107.44 o                         
   6  10   0      10877.38      10969.33        81.83 o                         
   8  10   0      18478.12      18527.94       127.12 o                         
  10  10   0      25607.83      25250.07       167.87 o                         
  12  10   0      18117.45      18347.57       208.39 o                         
  14  10   0       5078.29       5116.88        74.31 o                         
  16  10   0      13001.07      13143.15       156.00 o                         
  18  10   0       6969.17       7313.00       112.76 o                         
  20  10   0      12103.26      12263.79       158.36 o                         
  22  10   0       4592.21       4810.20        98.55 o                         
  24  10   0        329.82        350.97        48.57 o                         
   1  11   0      43944.77      43973.73       271.95 o                         
   3  11   0       5476.49       5291.02        48.47 o                         
   5  11   0        108.60        101.37        12.64 o                         
   7  11   0       1329.29       1421.95        31.16 o                         
   9  11   0      16960.37      17425.62       150.66 o                         
  11  11   0      25451.79      25412.95       201.38 o                         
  13  11   0       5382.98       5649.81       113.80 o                         
  15  11   0        448.80        502.99        60.39 o                         
  17  11   0       2061.18       2012.28        64.11 o                         
  19  11   0       6143.28       6274.23       113.18 o                         
  21  11   0       7851.71       7660.48       122.60 o                         
  23  11   0       1158.89       1225.76        59.99 o                         
   0  12   0       2255.96       2231.45        44.56 o                         
   2  12   0       7161.63       7512.86        69.28 o                         
   4  12   0          7.89         30.00        15.40 o                         
   6  12   0       3236.31       3435.17        45.89 o                         
   8  12   0        897.18        889.83        31.03 o                         
  10  12   0       1833.19       1887.38        43.65 o                         
  12  12   0       1415.70       1419.44        41.92 o                         
  14  12   0         98.72        116.71        31.34 o                         
  16  12   0       1038.20        994.31        49.26 o                         
  18  12   0       2183.95       2114.30        67.91 o                         
  20  12   0       2634.58       2679.05        77.14 o                         
  22  12   0       1088.85       1151.38        57.45 o                         
   1  13   0        306.69        323.51        22.38 o                         
   3  13   0       6513.82       6552.47        65.50 o                         
   5  13   0      16807.49      16967.10       144.30 o                         
   7  13   0       7852.06       7705.76        87.65 o                         
   9  13   0       4426.38       4370.84        62.31 o                         
  11  13   0       1923.65       1979.15        51.91 o                         
  13  13   0       4281.95       4333.43        73.56 o                         
  15  13   0       9599.02       9963.21       134.09 o                         
  17  13   0       2001.68       2151.48        68.94 o                         
  19  13   0        106.41         90.60        34.63 o                         
  21  13   0        688.33        667.58        49.79 o                         
   0  14   0        299.90        308.36        33.05 o                         
   2  14   0       5972.43       5964.18        81.17 o                         
   4  14   0      24952.29      24385.30       217.97 o                         
   6  14   0      29457.05      28518.33       224.42 o                         
   8  14   0      10582.04      10555.37       105.84 o                         
  10  14   0        395.68        438.47        28.05 o                         
  12  14   0       4264.38       4314.32        87.24 o                         
  14  14   0       8836.18       8965.55       112.44 o                         
  16  14   0      10436.25      10460.36       142.83 o                         
  18  14   0       5177.49       5175.11       100.54 o                         
  20  14   0       1406.36       1402.09        61.91 o                         
   1  15   0          5.04         -9.13        29.23 o                         
   3  15   0       5529.08       5435.46        80.29 o                         
   5  15   0       9324.80       9277.53       121.07 o                         
   7  15   0       4947.54       4930.61        79.08 o                         
   9  15   0       1140.45       1204.24        39.63 o                         
  11  15   0        192.23        164.57        25.25 o                         
  13  15   0       3859.77       3862.99        73.18 o                         
  15  15   0       3243.51       3378.11        80.71 o                         
  17  15   0       2099.78       2185.18        88.48 o                         
  19  15   0        401.54        493.07        73.70 o                         
   0  16   0        446.15        493.42        56.20 o                         
   2  16   0        186.80        183.66        35.36 o                         
   4  16   0          0.00        -21.68        30.62 o                         
   6  16   0        574.57        592.96        47.36 o                         
   8  16   0         69.56         61.69        28.55 o                         
  10  16   0        445.83        479.81        36.68 o                         
  12  16   0         30.01         -8.04        37.23 o                         
  14  16   0          5.77          7.86        30.82 o                         
  16  16   0        160.43        119.63        35.48 o                         
  18  16   0          0.19         25.88        47.85 o                         
   1  17   0       2093.49       2097.83        69.74 o                         
   3  17   0         10.75         -7.15        33.13 o                         
   5  17   0        247.33        242.61        38.50 o                         
   7  17   0          5.20         -9.59        33.02 o                         
   9  17   0        172.57        169.78        38.50 o                         
  11  17   0        421.78        479.13        44.26 o                         
  13  17   0        319.60        314.42        53.85 o                         
  15  17   0        179.89        241.23        46.75 o                         
  17  17   0        285.69        265.72        49.96 o                         
   0  18   0       2548.67       2638.31       136.79 o                         
   2  18   0        568.09        534.47        44.90 o                         
   4  18   0         29.37         18.23        35.73 o                         
   6  18   0          3.58        -34.84        34.84 o                         
   8  18   0        406.38        415.85        43.52 o                         
  10  18   0       3040.31       3049.87        83.73 o                         
  12  18   0          1.31        -25.53        36.79 o                         
  14  18   0        430.00        446.81        56.34 o                         
  16  18   0         10.13        -54.48        85.94 o                         
   1  19   0         16.47         25.69        37.52 o                         
   3  19   0       1101.38        952.60        54.74 o                         
   5  19   0        134.31         97.86        39.03 o                         
   7  19   0        124.53         61.66        38.85 o                         
   9  19   0        242.61        176.38        41.19 o                         
  11  19   0        110.68         17.07        38.28 o                         
  13  19   0       1953.16       1807.02       107.54 o                         
   0  20   0       2865.85       2954.06       264.07 o                         
   2  20   0       3407.27       3279.79        91.71 o                         
   4  20   0       1083.98       1115.82        60.29 o                         
   6  20   0       1537.07       1577.24        68.61 o                         
   8  20   0       2536.82       2461.22        83.99 o                         
  10  20   0       3426.47       3243.76        91.83 o                         
   1  21   0       4994.78       4986.01       153.31 o                         
   3  21   0        538.14        458.42        51.15 o                         
   5  21   0        634.05        630.15        63.44 o                         
   7  21   0        567.98        479.30        51.59 o                         
   0  22   0       1884.87       1897.75       164.59 o                         
   2  22   0        611.72        530.55        57.71 o                         
 -27   1   1       4563.93       4480.56       100.59 o                         
 -25   1   1       6414.37       6053.98       120.82 o                         
 -23   1   1       2143.07       2183.13        52.37 o                         
 -21   1   1         87.85        102.72        21.70 o                         
 -19   1   1        469.37        545.21        45.36 o                         
 -17   1   1       8021.09       8000.07        83.22 o                         
 -15   1   1      43731.58      43946.23       319.36 o                         
 -13   1   1      13055.37      13536.65       112.89 o                         
 -11   1   1       1890.47       1880.61        23.81 o                         
  -9   1   1        865.16        867.58        17.35 o                         
  -7   1   1      11568.55      10618.86        71.09 o                         
  -5   1   1      66056.83      63910.70       374.73 o                         
  -3   1   1      35067.61      34631.24       214.28 o                         
  -1   1   1       5621.39       5858.62        44.37 o                         
   1   1   1       6567.53       6626.06        43.79 o                         
   3   1   1      32831.12      32823.25       195.38 o                         
   5   1   1      88151.59      89708.18       528.74 o                         
   7   1   1      79445.51      83922.85       527.66 o                         
   9   1   1        162.31        144.62        10.58 o                         
  11   1   1        589.39        596.12        20.94 o                         
  13   1   1       1216.42       1199.83        33.23 o                         
  15   1   1      13527.60      13497.04       118.93 o                         
  17   1   1       6037.74       6706.22        76.30 o                         
  19   1   1       3232.79       3036.92        53.78 o                         
  21   1   1       1159.74       1077.05        40.52 o                         
  23   1   1       4499.24       4590.66        73.36 o                         
  25   1   1       4303.17       4393.10        88.65 o                         
 -26   2   1       2631.79       2585.39        79.16 o                         
 -24   2   1      12056.65      12049.60       125.97 o                         
 -22   2   1        217.73        156.04        24.90 o                         
 -20   2   1       1824.12       1875.83        46.78 o                         
 -18   2   1        810.05        783.17        29.46 o                         
 -16   2   1         10.55         26.15        17.15 o                         
 -14   2   1      24423.75      23984.03       184.83 o                         
 -12   2   1       1674.61       1728.53        24.04 o                         
 -10   2   1         76.69         78.33         9.73 o                         
  -8   2   1       5741.17       6394.97        48.70 o                         
  -6   2   1      13104.89      13007.99        84.29 o                         
  -4   2   1      22859.85      22664.44       164.12 o                         
  -2   2   1       9781.03      10237.38        65.24 o                         
   0   2   1        620.12        712.88        11.86 o                         
   2   2   1       3794.18       3657.55        28.15 o                         
   4   2   1      20072.04      19665.28       121.12 o                         
   6   2   1      17682.21      17921.18       113.06 o                         
   8   2   1         38.58         27.91         8.49 o                         
  10   2   1         16.04         19.47         9.17 o                         
  12   2   1        382.61        370.91        18.75 o                         
  14   2   1      12421.19      12522.62       102.19 o                         
  16   2   1       6930.04       7490.14        80.48 o                         
  18   2   1       3959.71       3596.29        56.53 o                         
  20   2   1        119.35         78.05        28.79 o                         
  22   2   1        888.79        891.13        40.89 o                         
  24   2   1       2606.71       2509.92        59.22 o                         
  26   2   1         20.08         -6.76        34.27 o                         
 -27   3   1        460.44        404.32        45.53 o                         
 -25   3   1        112.62          2.94        50.33 o                         
 -23   3   1        489.68        539.37        32.18 o                         
 -21   3   1        933.87        986.12        38.60 o                         
 -19   3   1          2.84         21.63        18.33 o                         
 -17   3   1       3758.42       3882.55        75.97 o                         
 -15   3   1       6737.93       6712.31        71.39 o                         
 -13   3   1         71.70        112.64        13.96 o                         
 -11   3   1       2579.90       2699.92        30.22 o                         
  -9   3   1        114.23        115.45        10.38 o                         
  -7   3   1        669.24        552.65        16.10 o                         
  -5   3   1       5600.76       5291.22        40.26 o                         
  -3   3   1       2280.07       2358.41        26.54 o                         
  -1   3   1      34471.66      35341.55       209.78 o                         
   1   3   1        210.38        356.14        13.77 o                         
   3   3   1       1880.32       1934.47        23.23 o                         
   5   3   1      11093.33      11111.00        74.48 o                         
   7   3   1      14811.99      16088.25       104.34 o                         
   9   3   1        666.96        741.40        20.15 o                         
  11   3   1        199.58        233.05        13.32 o                         
  13   3   1        540.59        633.26        29.41 o                         
  15   3   1        231.94        205.03        19.68 o                         
  17   3   1        109.70         44.71        18.08 o                         
  19   3   1        304.30        300.41        24.97 o                         
  21   3   1        341.35        326.99        27.53 o                         
  23   3   1        496.33        480.73        31.80 o                         
  25   3   1       1027.65       1210.97        49.99 o                         
 -26   4   1        605.81        665.33        58.49 o                         
 -24   4   1       1063.32       1092.72        55.29 o                         
 -22   4   1       4298.99       4142.99        66.43 o                         
 -20   4   1       7996.83       7867.46        89.77 o                         
 -18   4   1       6653.73       6341.23        74.87 o                         
 -16   4   1       1252.99       1183.65        33.90 o                         
 -14   4   1       3294.68       3345.84        42.51 o                         
 -12   4   1       6834.30       6878.11        56.35 o                         
 -10   4   1      19110.66      19062.41       124.79 o                         
  -8   4   1      16274.57      16881.39       110.30 o                         
  -6   4   1       3537.46       3551.66        32.64 o                         
  -4   4   1      26781.70      27903.96       179.16 o                         
  -2   4   1       5599.80       5415.59        40.18 o                         
   0   4   1     104192.41     104196.66       610.54 o                         
   2   4   1       2704.49       2386.18        29.09 o                         
   4   4   1       8374.63       8331.15        62.60 o                         
   6   4   1       3695.83       3675.86        38.23 o                         
   8   4   1       9153.69       9101.90        66.10 o                         
  10   4   1      26469.39      27409.18       173.42 o                         
  12   4   1      12146.86      12578.98        98.02 o                         
  14   4   1       3311.00       3462.07        49.72 o                         
  16   4   1       3560.64       3362.90        51.90 o                         
  18   4   1       3937.80       3830.85        58.82 o                         
  20   4   1       5428.09       5376.34        74.05 o                         
  22   4   1       3140.00       3157.22        68.09 o                         
  24   4   1        462.86        449.04        35.36 o                         
  26   4   1       1348.11       1397.32        65.56 o                         
 -25   5   1       2349.37       2271.22        84.33 o                         
 -23   5   1       4574.43       4469.33        71.42 o                         
 -21   5   1      16516.71      16759.90       152.90 o                         
 -19   5   1      19587.80      19721.52       168.53 o                         
 -17   5   1      22527.74      22174.99       188.43 o                         
 -15   5   1       4870.22       5060.01        61.22 o                         
 -13   5   1      17407.38      17370.77       119.52 o                         
 -11   5   1      21920.32      21961.51       143.75 o                         
  -9   5   1      24277.68      23404.34       149.95 o                         
  -7   5   1      54829.89      56777.63       339.63 o                         
  -5   5   1      56486.06      57727.80       343.25 o                         
  -3   5   1     111774.66     113377.06       708.08 o                         
  -1   5   1     114390.71     114035.92       666.73 o                         
   1   5   1      21683.31      19444.08       142.52 o                         
   3   5   1       5636.03       4821.12        47.20 o                         
   5   5   1      15366.19      15701.36       110.24 o                         
   7   5   1      42845.94      42561.80       264.66 o                         
   9   5   1      90318.06      91442.92       541.25 o                         
  11   5   1      38730.16      39219.12       243.39 o                         
  13   5   1       8841.25       9195.89       114.16 o                         
  15   5   1       7162.58       7166.31        77.43 o                         
  17   5   1      17119.94      16735.80       145.99 o                         
  19   5   1      25759.32      26079.35       213.28 o                         
  21   5   1      14588.42      14917.16       181.60 o                         
  23   5   1        801.50        864.74        42.77 o                         
  25   5   1       2094.66       2242.95       100.14 o                         
 -26   6   1       1043.27       1042.81        57.33 o                         
 -24   6   1          7.72         29.91        24.45 o                         
 -22   6   1       4500.23       4655.69        71.61 o                         
 -20   6   1       8084.48       8235.78        93.43 o                         
 -18   6   1       8341.54       8279.64        89.80 o                         
 -16   6   1      13824.38      13833.47       123.56 o                         
 -14   6   1       4029.22       4178.79        50.20 o                         
 -12   6   1       8841.23       8973.15        71.19 o                         
 -10   6   1      16072.76      16392.62       111.97 o                         
  -8   6   1       3503.89       3143.18        33.67 o                         
  -6   6   1      14610.05      14974.38       102.29 o                         
  -4   6   1      22140.33      22892.60       144.26 o                         
  -2   6   1      24271.18      23743.44       147.94 o                         
   0   6   1      27917.61      27243.67       180.15 o                         
   2   6   1       8641.55       8025.75        70.00 o                         
   4   6   1       9230.34       9128.44        83.64 o                         
   6   6   1      21105.31      21488.15       137.04 o                         
   8   6   1      36383.00      36700.60       226.60 o                         
  10   6   1      23154.35      22961.04       149.73 o                         
  12   6   1       4013.15       4038.75        41.94 o                         
  14   6   1       1456.13       1471.19        38.03 o                         
  16   6   1       2843.86       2728.68        48.57 o                         
  18   6   1       7203.27       7390.30        94.26 o                         
  20   6   1      10292.41      10150.16       119.65 o                         
  22   6   1       1584.58       1638.94        57.56 o                         
  24   6   1        536.89        529.08        43.09 o                         
 -25   7   1        574.44        489.48        39.69 o                         
 -23   7   1       1168.18       1159.71        42.02 o                         
 -21   7   1       1083.10       1161.99        40.55 o                         
 -19   7   1        961.92        951.14        41.79 o                         
 -17   7   1         14.55         43.17        20.39 o                         
 -15   7   1        183.86        196.73        20.94 o                         
 -13   7   1        402.39        437.77        18.61 o                         
 -11   7   1       5321.77       5511.07        51.19 o                         
  -9   7   1        836.30        821.51        21.05 o                         
  -7   7   1       4679.42       4913.58        44.40 o                         
  -5   7   1       2139.45       2183.45        29.16 o                         
  -3   7   1       1268.99       1288.95        21.44 o                         
  -1   7   1      18188.61      18934.45       150.13 o                         
   1   7   1        837.20        823.24        35.77 o                         
   3   7   1        237.09        230.66        15.64 o                         
   5   7   1        277.93        318.40        13.18 o                         
   7   7   1        127.98        136.63        10.89 o                         
   9   7   1       2011.24       2075.26        29.46 o                         
  11   7   1       5244.17       5284.11        52.12 o                         
  13   7   1        718.74        799.46        24.51 o                         
  15   7   1       1340.44       1388.50        41.13 o                         
  17   7   1       2019.32       1966.09        53.27 o                         
  19   7   1        834.82        856.87        49.62 o                         
  21   7   1        756.45        717.19        44.40 o                         
  23   7   1        454.39        485.76        42.60 o                         
  25   7   1        286.07        368.75        41.87 o                         
 -24   8   1       2461.59       2337.70        70.47 o                         
 -22   8   1        469.04        465.19        32.08 o                         
 -20   8   1        235.91        266.79        26.37 o                         
 -18   8   1       2745.40       2791.04        52.91 o                         
 -16   8   1      11941.92      12012.65       113.31 o                         
 -14   8   1       7804.65       7831.94        75.49 o                         
 -12   8   1       4526.69       4567.84        65.77 o                         
 -10   8   1       2103.06       2159.03        32.02 o                         
  -8   8   1       9571.69       9524.57        72.92 o                         
  -6   8   1      20985.81      21470.65       140.27 o                         
  -4   8   1       3530.49       3097.11        33.07 o                         
  -2   8   1       7722.33       7722.97        58.86 o                         
   0   8   1       1014.35       1284.44        24.26 o                         
   2   8   1      35751.39      38005.97       272.80 o                         
   4   8   1      24196.56      23821.43       179.92 o                         
   6   8   1      18167.52      17808.08       142.89 o                         
   8   8   1       5713.30       5635.95        49.28 o                         
  10   8   1         33.34         39.67        11.88 o                         
  12   8   1       4461.84       4360.35        50.22 o                         
  14   8   1      10730.53      10261.11       126.23 o                         
  16   8   1       3133.67       3201.88        73.91 o                         
  18   8   1       1965.62       2056.31        62.51 o                         
  20   8   1        887.84        887.06        71.94 o                         
  22   8   1       3301.81       3245.83        81.57 o                         
  24   8   1       6709.46       6905.85       120.89 o                         
 -25   9   1       9116.09       9061.61       223.15 o                         
 -23   9   1       6620.18       6443.16       111.14 o                         
 -21   9   1       1916.96       1820.85        55.09 o                         
 -19   9   1       1215.84       1212.58        44.45 o                         
 -17   9   1       4354.45       4477.83        64.09 o                         
 -15   9   1      19767.03      20044.65       154.06 o                         
 -13   9   1      17681.82      17758.45       127.19 o                         
 -11   9   1      11208.30      11761.03       120.41 o                         
  -9   9   1      14651.02      15323.23       109.00 o                         
  -7   9   1      10995.77      10624.89        80.08 o                         
  -5   9   1      18045.09      17885.51       120.38 o                         
  -3   9   1       7633.16       7122.27        57.19 o                         
  -1   9   1       6586.37       6345.86        51.60 o                         
   1   9   1      23888.31      24302.50       168.03 o                         
   3   9   1      56374.75      57565.03       405.40 o                         
   5   9   1      37359.74      36673.74       268.52 o                         
   7   9   1      13309.04      13052.52       135.87 o                         
   9   9   1       1606.60       1584.21        37.00 o                         
  11   9   1       2403.27       2502.70        44.46 o                         
  13   9   1      24755.33      24757.88       217.96 o                         
  15   9   1      12632.37      12624.65       150.06 o                         
  17   9   1       8966.67       8906.92       123.48 o                         
  19   9   1        428.61        412.58        38.12 o                         
  21   9   1       1689.24       1636.97        63.15 o                         
  23   9   1      10984.33      10969.29       155.76 o                         
 -24  10   1       3150.61       3049.98        95.44 o                         
 -22  10   1         21.69         53.27        32.31 o                         
 -20  10   1        215.35        257.74        37.24 o                         
 -18  10   1          6.22         39.80        21.92 o                         
 -16  10   1       2645.62       2690.34        51.27 o                         
 -14  10   1       2843.90       2825.64        46.02 o                         
 -12  10   1       2086.48       2113.25        35.96 o                         
 -10  10   1        288.23        279.90        17.70 o                         
  -8  10   1       3461.19       3632.20        41.80 o                         
  -6  10   1       6979.00       6894.57        62.95 o                         
  -4  10   1      10905.10      10934.83        81.35 o                         
  -2  10   1       4172.71       4141.78        40.46 o                         
   0  10   1         12.57         44.53        12.67 o                         
   2  10   1        304.53        338.43        20.85 o                         
   4  10   1       3526.18       3544.80        48.45 o                         
   6  10   1       5791.71       5599.28        64.16 o                         
   8  10   1       1824.02       1780.49        41.00 o                         
  10  10   1         19.64         27.07        18.74 o                         
  12  10   1       2475.18       2476.77        46.85 o                         
  14  10   1       1014.07        999.17        65.25 o                         
  16  10   1       6161.39       6211.81        99.95 o                         
  18  10   1       1081.39       1014.57        49.63 o                         
  20  10   1         38.77         19.71        33.15 o                         
  22  10   1        697.09        802.33        50.94 o                         
 -23  11   1        148.52        191.43        44.98 o                         
 -21  11   1          0.38          6.01        31.33 o                         
 -19  11   1         81.19         51.16        30.32 o                         
 -17  11   1        183.53        159.69        35.33 o                         
 -15  11   1       1694.16       1708.69        42.04 o                         
 -13  11   1        191.09        203.57        18.68 o                         
 -11  11   1        267.97        297.07        19.07 o                         
  -9  11   1         77.57         97.66        15.49 o                         
  -7  11   1       3901.24       3926.52        44.10 o                         
  -5  11   1       4736.70       4692.54        47.34 o                         
  -3  11   1       2367.15       2296.51        32.79 o                         
  -1  11   1        813.23        912.73        26.63 o                         
   1  11   1         36.40         74.15        14.55 o                         
   3  11   1         29.62         40.71        16.37 o                         
   5  11   1       3042.99       3080.86        44.78 o                         
   7  11   1       1496.30       1454.77        43.40 o                         
   9  11   1         47.63         47.42        19.51 o                         
  11  11   1       2067.66       2144.40        46.19 o                         
  13  11   1        322.36        346.32        32.29 o                         
  15  11   1       1685.91       1719.16        59.73 o                         
  17  11   1       1023.13       1045.77        50.08 o                         
  19  11   1        512.95        561.55        43.30 o                         
  21  11   1        766.27        742.16        48.65 o                         
  23  11   1        224.56        244.95        49.62 o                         
 -22  12   1        805.92        765.60        52.58 o                         
 -20  12   1       3489.26       3502.40        83.51 o                         
 -18  12   1         54.92         83.86        31.31 o                         
 -16  12   1       4304.27       4425.67        84.14 o                         
 -14  12   1       4557.85       4540.25        73.29 o                         
 -12  12   1         94.61        109.02        19.88 o                         
 -10  12   1       3636.20       3694.93        46.83 o                         
  -8  12   1        115.87        118.49        16.19 o                         
  -6  12   1       2876.38       2895.23        38.78 o                         
  -4  12   1       3349.35       3334.35        45.25 o                         
  -2  12   1        879.34        927.38        27.91 o                         
   0  12   1       8964.03       9483.42        91.52 o                         
   2  12   1        126.45        216.20        20.40 o                         
   4  12   1       6977.41       7071.70        77.31 o                         
   6  12   1       6370.13       6270.07        73.47 o                         
   8  12   1        362.09        374.63        25.19 o                         
  10  12   1       7424.08       7345.31        83.63 o                         
  12  12   1        722.62        800.14        33.06 o                         
  14  12   1       1533.78       1631.84        51.38 o                         
  16  12   1        504.44        461.52        46.25 o                         
  18  12   1        141.30        145.31        34.79 o                         
  20  12   1        654.19        694.87        48.05 o                         
  22  12   1          0.41         12.53        34.29 o                         
 -21  13   1       1535.31       1434.75        95.45 o                         
 -19  13   1       2539.45       2581.96        75.18 o                         
 -17  13   1          0.44        -28.90        28.90 o                         
 -15  13   1       1162.62       1249.82        47.05 o                         
 -13  13   1        630.52        578.40        30.60 o                         
 -11  13   1       2913.30       2926.83        69.90 o                         
  -9  13   1       3021.34       3010.52        47.53 o                         
  -7  13   1        245.26        267.06        28.04 o                         
  -5  13   1        639.86        595.99        24.18 o                         
  -3  13   1         75.61         79.70        17.84 o                         
  -1  13   1       3578.32       3543.07        53.26 o                         
   1  13   1       4857.82       4787.30        62.48 o                         
   3  13   1        143.96        178.52        29.56 o                         
   5  13   1        866.88        829.20        31.15 o                         
   7  13   1        684.98        664.04        29.63 o                         
   9  13   1       1443.90       1432.88        42.62 o                         
  11  13   1       5532.01       5330.37        72.37 o                         
  13  13   1         43.15         27.99        25.72 o                         
  15  13   1        211.79        224.17        47.51 o                         
  17  13   1        624.11        598.45        51.74 o                         
  19  13   1        758.18        754.62        62.16 o                         
  21  13   1        467.01        413.55        50.68 o                         
 -20  14   1       1445.32       1543.42        65.25 o                         
 -18  14   1        238.89        272.89        37.89 o                         
 -16  14   1       2437.47       2562.64        73.76 o                         
 -14  14   1        340.87        316.58        31.56 o                         
 -12  14   1        623.66        622.73        31.71 o                         
 -10  14   1         37.20          1.93        25.39 o                         
  -8  14   1       2277.71       2413.34        75.00 o                         
  -6  14   1       3824.49       3852.58        59.89 o                         
  -4  14   1       4261.12       4356.99        70.04 o                         
  -2  14   1       2398.92       2469.70        55.05 o                         
   0  14   1        408.94        438.72        25.88 o                         
   2  14   1        334.53        360.86        24.89 o                         
   4  14   1        708.96        729.24        30.64 o                         
   6  14   1       1709.04       1690.50        44.13 o                         
   8  14   1       2018.06       1936.53        47.75 o                         
  10  14   1        498.51        516.24        30.35 o                         
  12  14   1       2929.80       2911.14        58.10 o                         
  14  14   1         41.69         29.14        27.42 o                         
  16  14   1       2319.85       2251.30        71.62 o                         
  18  14   1        919.40       1013.16        54.48 o                         
  20  14   1        429.08        364.26        44.05 o                         
 -19  15   1       7729.66       7816.81       132.82 o                         
 -17  15   1       4102.99       3932.65       105.29 o                         
 -15  15   1       1244.15       1199.29        63.67 o                         
 -13  15   1       2734.96       2755.63        72.65 o                         
 -11  15   1      10867.72      10900.26       126.56 o                         
  -9  15   1      13729.98      13772.84       146.79 o                         
  -7  15   1       4056.47       3839.37        80.82 o                         
  -5  15   1       1767.30       1902.24        54.79 o                         
  -3  15   1       4143.06       4290.60        72.18 o                         
  -1  15   1      14812.43      14645.67       150.28 o                         
   1  15   1      15977.89      16025.17       182.68 o                         
   3  15   1      10897.40      10871.38       109.23 o                         
   5  15   1       1020.84       1110.61        45.47 o                         
   7  15   1       4640.00       4593.06        71.86 o                         
   9  15   1      13261.14      13384.38       130.45 o                         
  11  15   1       6487.99       6597.74        85.44 o                         
  13  15   1       9861.77       9678.84       120.76 o                         
  15  15   1        658.04        721.37        49.87 o                         
  17  15   1       1760.05       1882.71        70.43 o                         
  19  15   1       4374.92       4596.08       127.97 o                         
 -18  16   1       2988.32       3015.74       100.19 o                         
 -16  16   1        406.32        484.63        52.28 o                         
 -14  16   1         21.11        -12.12        34.63 o                         
 -12  16   1       4570.21       4664.94        82.74 o                         
 -10  16   1       6341.69       6283.80       105.85 o                         
  -8  16   1       3372.25       3486.80        92.28 o                         
  -6  16   1       3011.86       3110.38        77.75 o                         
  -4  16   1        794.26        762.38        45.57 o                         
  -2  16   1      15991.95      16176.17       196.46 o                         
   0  16   1       9283.62       9190.41       112.60 o                         
   2  16   1       2312.06       2232.47        60.87 o                         
   4  16   1         40.77          5.94        27.13 o                         
   6  16   1       1173.45       1259.15        44.08 o                         
   8  16   1       5528.36       5712.79        79.10 o                         
  10  16   1      15745.24      15621.23       149.59 o                         
  12  16   1       2858.55       2821.47        69.72 o                         
  14  16   1         29.40          4.90        29.35 o                         
  16  16   1       1159.74       1147.72        57.23 o                         
  18  16   1       3147.84       3141.92        88.85 o                         
 -17  17   1        253.23        193.39        48.84 o                         
 -15  17   1        433.89        385.45        44.95 o                         
 -13  17   1         91.55        102.35        44.29 o                         
 -11  17   1       2836.63       2830.26        79.77 o                         
  -9  17   1       1731.99       1574.40        83.77 o                         
  -7  17   1        329.39        297.53        39.91 o                         
  -5  17   1        956.42        935.88        50.80 o                         
  -3  17   1        201.81        190.22        37.52 o                         
  -1  17   1       3004.72       3140.08        85.73 o                         
   1  17   1       2300.80       2345.26        63.83 o                         
   3  17   1        385.69        390.47        35.24 o                         
   5  17   1        911.89        871.12        43.15 o                         
   7  17   1        265.13        286.30        43.11 o                         
   9  17   1       1616.03       1727.77        58.68 o                         
  11  17   1       1605.99       1582.28        79.38 o                         
  13  17   1        197.19        185.70        33.39 o                         
  15  17   1       1389.76       1289.72        59.23 o                         
 -16  18   1       1857.31       1869.05       105.00 o                         
 -14  18   1       3108.22       2933.51       101.34 o                         
 -12  18   1       3436.10       3448.96       116.36 o                         
 -10  18   1       2185.57       2098.71        79.40 o                         
  -8  18   1       2036.29       2004.33        73.08 o                         
  -6  18   1       2176.96       2222.81        75.07 o                         
  -4  18   1       2424.58       2436.31        75.95 o                         
  -2  18   1       2066.30       1994.48        88.18 o                         
   0  18   1       2463.46       2510.69        77.84 o                         
   2  18   1       3797.60       3780.35        90.71 o                         
   4  18   1       5159.52       5158.39       102.07 o                         
   6  18   1       3896.75       3832.82        98.44 o                         
   8  18   1       2078.40       2015.83        65.09 o                         
  10  18   1       1743.65       1659.31        59.78 o                         
  12  18   1        950.33        944.31        55.70 o                         
  14  18   1       3239.01       3157.66       152.29 o                         
 -13  19   1       6426.02       6218.35       200.20 o                         
 -11  19   1       1802.98       1724.79        71.46 o                         
  -9  19   1       4400.30       4221.09        98.25 o                         
  -7  19   1       7319.17       7490.75       125.84 o                         
  -5  19   1       7623.96       7546.29       126.56 o                         
  -3  19   1       3980.90       3653.69        91.96 o                         
  -1  19   1       2030.45       1963.00        99.88 o                         
   1  19   1       4856.62       4754.81       101.63 o                         
   3  19   1       8260.35       8121.96       192.16 o                         
   5  19   1      12167.29      12193.23       166.92 o                         
   7  19   1       2154.19       2194.59        79.64 o                         
   9  19   1        680.76        685.34        45.15 o                         
  11  19   1       3333.23       3286.90        81.67 o                         
  13  19   1       5863.69       5917.74       128.60 o                         
 -10  20   1       1631.14       1648.19        76.44 o                         
  -8  20   1       2415.42       2303.47        82.68 o                         
  -6  20   1       1120.72       1141.78        60.69 o                         
  -4  20   1       4294.31       4379.73       101.73 o                         
  -2  20   1        124.64         94.61        40.86 o                         
   0  20   1       1482.56       1331.46        76.19 o                         
   2  20   1       4470.98       4324.31       101.37 o                         
   4  20   1       6932.40       6776.77       122.80 o                         
   6  20   1       2769.12       2705.89        87.00 o                         
   8  20   1        201.87         88.05        42.05 o                         
  10  20   1          8.49        -24.53        47.93 o                         
  -7  21   1        260.44        190.42        45.72 o                         
  -5  21   1         13.20          6.07        42.46 o                         
  -3  21   1       1289.99       1152.07        72.22 o                         
  -1  21   1         22.09        -39.78        39.78 o                         
   1  21   1         78.13         61.39        58.51 o                         
   3  21   1         59.70         77.22        42.59 o                         
   5  21   1         29.65        -31.86        40.74 o                         
   7  21   1        563.12        560.80        79.75 o                         
   0  22   1       1115.60       1078.91        65.05 o                         
 -26   0   2       1597.22       1421.39        95.09 o                         
 -24   0   2       2796.70       2890.27       157.27 o                         
 -22   0   2      18477.42      18046.07       290.42 o                         
 -20   0   2      29948.58      29846.51       418.78 o                         
 -18   0   2      13941.94      13987.82       226.30 o                         
 -16   0   2        447.83        521.67        33.40 o                         
 -14   0   2       4742.33       4748.47        64.53 o                         
 -12   0   2      41465.69      41223.94       359.45 o                         
 -10   0   2     112042.44     112622.83       936.42 o                         
  -8   0   2     140168.12     143287.19      1286.84 o                         
  -6   0   2      17799.94      17114.47       183.25 o                         
  -4   0   2      13301.56      12277.54       135.68 o                         
  -2   0   2       8051.73       6732.55        85.48 o                         
   0   0   2      80033.78      76930.15       638.20 o                         
   2   0   2      44730.96      43936.34       371.41 o                         
   4   0   2      65582.70      68016.05       568.92 o                         
   6   0   2      30052.53      28934.95       253.99 o                         
   8   0   2      50970.91      50764.16       434.09 o                         
  10   0   2      56846.17      56871.99       486.88 o                         
  12   0   2      27796.39      28621.19       306.02 o                         
  14   0   2      11622.64      11852.46       153.11 o                         
  16   0   2      15762.01      14061.34       179.04 o                         
  18   0   2       9529.06       9432.17       140.46 o                         
  20   0   2      12588.74      12745.74       179.06 o                         
  22   0   2       5445.27       5619.48       124.59 o                         
  24   0   2       1463.63       1478.27        96.74 o                         
 -27   1   2       1393.18       1395.33        64.82 o                         
 -25   1   2        143.82        104.56        65.02 o                         
 -23   1   2       3959.19       3780.57        85.56 o                         
 -21   1   2      10452.01      10384.44       137.76 o                         
 -19   1   2       8135.66       8516.84       245.42 o                         
 -17   1   2      12012.65      11797.33       109.10 o                         
 -15   1   2         71.06         81.19        15.84 o                         
 -13   1   2       4945.51       4807.99        45.13 o                         
 -11   1   2      16033.17      15946.72       123.74 o                         
  -9   1   2      16677.91      16154.78       106.80 o                         
  -7   1   2      28867.81      30425.29       186.85 o                         
  -5   1   2       5285.68       5145.79        49.93 o                         
  -3   1   2      20133.96      19413.71       142.42 o                         
  -1   1   2      25594.02      24979.44       152.76 o                         
   1   1   2      46623.08      47073.31       280.33 o                         
   3   1   2      15804.90      15960.70       102.98 o                         
   5   1   2       8731.10       8835.52        63.39 o                         
   7   1   2      12235.32      12368.05        85.39 o                         
   9   1   2      13611.91      13544.82        93.77 o                         
  11   1   2      14147.70      14324.32       141.07 o                         
  13   1   2       4100.01       4031.13        52.71 o                         
  15   1   2       3191.20       2889.95        47.65 o                         
  17   1   2       3061.97       3092.10        52.44 o                         
  19   1   2      10472.57      10012.28        98.09 o                         
  21   1   2       6634.67       6639.35        86.41 o                         
  23   1   2       1777.38       1698.88        52.21 o                         
  25   1   2       4364.13       4563.20        87.14 o                         
 -26   2   2         44.18         -6.55        35.51 o                         
 -24   2   2        728.24        614.50        46.70 o                         
 -22   2   2        855.41        866.72        47.80 o                         
 -20   2   2          4.74        -26.47        27.14 o                         
 -18   2   2        400.25        403.45        26.99 o                         
 -16   2   2         15.19         14.13        15.71 o                         
 -14   2   2       2437.43       2425.15        35.18 o                         
 -12   2   2        944.69       1007.29        21.60 o                         
 -10   2   2       1550.36       1621.06        24.19 o                         
  -8   2   2        455.03        419.12        13.76 o                         
  -6   2   2        796.58        800.92        22.52 o                         
  -4   2   2        702.67        697.15        17.14 o                         
  -2   2   2       1335.97       1477.93        18.69 o                         
   0   2   2        283.10        317.06        10.43 o                         
   2   2   2       2701.83       2816.39        43.01 o                         
   4   2   2       3608.89       3579.02        32.70 o                         
   6   2   2       2395.64       2379.15        26.97 o                         
   8   2   2        228.24        229.43        11.45 o                         
  10   2   2         40.07         40.43         9.94 o                         
  12   2   2        121.36        159.34        15.54 o                         
  14   2   2       2484.88       2509.62        43.75 o                         
  16   2   2       1996.76       1973.83        42.99 o                         
  18   2   2        717.87        785.80        32.45 o                         
  20   2   2          2.54         -6.84        20.76 o                         
  22   2   2          1.65         34.93        25.10 o                         
  24   2   2        141.61        159.02        30.71 o                         
 -27   3   2       1745.48       1536.14       131.67 o                         
 -25   3   2       5233.77       5534.00       106.76 o                         
 -23   3   2        779.38        723.85        56.26 o                         
 -21   3   2          3.59        -31.25        31.25 o                         
 -19   3   2        598.45        609.27        33.00 o                         
 -17   3   2       1515.92       1455.59        37.03 o                         
 -15   3   2      27127.57      26781.74       205.95 o                         
 -13   3   2       6627.20       6624.62        56.83 o                         
 -11   3   2       1252.38       1329.14        23.36 o                         
  -9   3   2       1829.76       1953.70        26.78 o                         
  -7   3   2       3866.46       3415.75        32.87 o                         
  -5   3   2      23706.44      23434.20       146.36 o                         
  -3   3   2      13404.39      13917.08        90.98 o                         
  -1   3   2        997.12        993.30        18.72 o                         
   1   3   2       5895.86       6208.76        46.56 o                         
   3   3   2      11746.63      11418.00        77.48 o                         
   5   3   2      17939.57      17708.43       114.98 o                         
   7   3   2      10048.10      10064.46        72.54 o                         
   9   3   2         54.55         83.68        10.24 o                         
  11   3   2       5191.33       4942.70        49.01 o                         
  13   3   2       6781.32       6769.33        72.07 o                         
  15   3   2      13559.17      13370.67       120.61 o                         
  17   3   2       4003.52       3956.40        59.69 o                         
  19   3   2          9.98        -12.36        20.17 o                         
  21   3   2        155.00        180.62        28.16 o                         
  23   3   2       3026.84       3054.74        70.10 o                         
  25   3   2        835.13        884.94        46.32 o                         
 -26   4   2       4775.81       4772.02       102.52 o                         
 -24   4   2       4948.93       4911.01        99.29 o                         
 -22   4   2        986.21        969.50        49.17 o                         
 -20   4   2       1701.28       1804.71        61.34 o                         
 -18   4   2      11086.94      11015.04       118.86 o                         
 -16   4   2      27616.84      27002.28       210.18 o                         
 -14   4   2      13557.71      13637.24        99.57 o                         
 -12   4   2       1696.77       1822.50        28.21 o                         
 -10   4   2        887.04        884.11        20.52 o                         
  -8   4   2       5195.86       4653.33        41.49 o                         
  -6   4   2      44595.91      44324.34       268.06 o                         
  -4   4   2      30930.29      30374.72       186.71 o                         
  -2   4   2      17327.58      17221.24       110.55 o                         
   0   4   2      19676.60      20355.50       121.02 o                         
   2   4   2      61779.19      65146.12       411.90 o                         
   4   4   2      35042.63      33399.00       204.72 o                         
   6   4   2      19101.14      19056.11       123.82 o                         
   8   4   2         46.07         20.89         9.32 o                         
  10   4   2         66.44         84.01        11.17 o                         
  12   4   2      16134.38      15557.89       118.99 o                         
  14   4   2      25303.93      24576.91       214.04 o                         
  16   4   2       9382.29       9964.82       100.00 o                         
  18   4   2       3633.49       3507.71        64.49 o                         
  20   4   2        639.04        634.00        40.87 o                         
  22   4   2       5870.04       5654.35        95.23 o                         
  24   4   2      11238.34      11765.23       209.69 o                         
 -25   5   2       1027.33       1112.73        71.58 o                         
 -23   5   2          4.62        -21.62        31.55 o                         
 -21   5   2         40.46         11.83        31.67 o                         
 -19   5   2        112.33        122.84        23.52 o                         
 -17   5   2         15.37         10.90        17.97 o                         
 -15   5   2       2089.24       2034.83        37.06 o                         
 -13   5   2        805.06        797.13        27.84 o                         
 -11   5   2        538.05        579.05        18.26 o                         
  -9   5   2       4766.12       5021.07        45.29 o                         
  -7   5   2       1363.68       1184.40        21.87 o                         
  -5   5   2       1558.53       1586.86        28.50 o                         
  -3   5   2        303.18        364.40        17.75 o                         
  -1   5   2         47.41         93.91        10.13 o                         
   1   5   2        555.09        709.89        17.78 o                         
   3   5   2       6267.65       6596.05        60.10 o                         
   5   5   2       3094.96       2884.29        35.06 o                         
   7   5   2          3.77          2.57         8.75 o                         
   9   5   2       2471.68       2464.11        30.40 o                         
  11   5   2          2.08          5.10        13.69 o                         
  13   5   2       4175.68       4054.50        53.85 o                         
  15   5   2        775.58        793.56        32.66 o                         
  17   5   2        678.64        603.34        32.83 o                         
  19   5   2        438.24        403.74        31.17 o                         
  21   5   2          0.49        -20.51        32.73 o                         
  23   5   2        225.35        208.66        35.89 o                         
  25   5   2         39.26         35.68        41.10 o                         
 -26   6   2        442.52        453.00        46.78 o                         
 -24   6   2       1581.57       1758.48        67.12 o                         
 -22   6   2       1469.08       1545.47        60.74 o                         
 -20   6   2         55.07         16.68        29.41 o                         
 -18   6   2       4324.04       4263.25        69.23 o                         
 -16   6   2        936.32        954.61        31.29 o                         
 -14   6   2       6769.99       6618.80        60.83 o                         
 -12   6   2        851.71       1011.84        25.14 o                         
 -10   6   2       3843.80       3862.26        40.90 o                         
  -8   6   2       8219.84       8080.78        69.89 o                         
  -6   6   2       8184.62       7929.05        61.24 o                         
  -4   6   2       1218.30       1064.89        20.88 o                         
  -2   6   2        966.88       1072.46        19.61 o                         
   0   6   2        757.01        723.65        16.77 o                         
   2   6   2      21552.24      22436.00       153.55 o                         
   4   6   2      21844.30      21973.51       166.80 o                         
   6   6   2       5131.99       4961.91        47.92 o                         
   8   6   2        187.08        238.12        12.43 o                         
  10   6   2         16.33         23.52        12.31 o                         
  12   6   2       2467.40       2475.47        51.48 o                         
  14   6   2      15094.52      14920.98       165.81 o                         
  16   6   2       6016.64       6030.56        95.40 o                         
  18   6   2        389.43        438.64        36.29 o                         
  20   6   2        114.39         65.74        30.19 o                         
  22   6   2        200.38        269.60        36.88 o                         
  24   6   2       1689.01       1681.25        67.25 o                         
 -25   7   2       1600.56       1532.52        64.47 o                         
 -23   7   2        244.24        339.91        39.45 o                         
 -21   7   2        429.50        410.99        54.06 o                         
 -19   7   2         22.52         36.85        23.27 o                         
 -17   7   2       2683.52       2720.72        50.81 o                         
 -15   7   2       9439.61       9460.83        86.57 o                         
 -13   7   2        274.47        267.91        18.27 o                         
 -11   7   2       1359.35       1365.74        28.34 o                         
  -9   7   2        199.51        283.43        15.23 o                         
  -7   7   2       4402.46       4407.75        42.84 o                         
  -5   7   2       5600.91       5450.98        47.57 o                         
  -3   7   2       1626.41       1605.22        23.79 o                         
  -1   7   2       6632.46       7413.14        56.64 o                         
   1   7   2       5478.08       6048.60        60.82 o                         
   3   7   2       7316.72       7438.47        71.02 o                         
   5   7   2       7161.16       7116.69        61.43 o                         
   7   7   2        245.22        254.69        13.84 o                         
   9   7   2       9638.10       9778.05        88.31 o                         
  11   7   2       2501.17       2523.80        43.09 o                         
  13   7   2       3921.84       3819.40        71.54 o                         
  15   7   2       9955.57       9624.32       125.74 o                         
  17   7   2        120.79        145.62        31.67 o                         
  19   7   2       2609.25       2668.25        71.77 o                         
  21   7   2         11.56          7.14        29.41 o                         
  23   7   2       1837.16       1832.30        70.74 o                         
 -24   8   2        178.96        138.79        37.03 o                         
 -22   8   2         30.72        -10.17        31.81 o                         
 -20   8   2         28.32         11.58        41.42 o                         
 -18   8   2        183.33        163.88        26.34 o                         
 -16   8   2        516.96        534.62        27.78 o                         
 -14   8   2          0.91          1.85        15.13 o                         
 -12   8   2       2065.70       2063.60        34.91 o                         
 -10   8   2        808.49        868.21        28.75 o                         
  -8   8   2         13.61         34.79        12.48 o                         
  -6   8   2        333.87        343.45        15.26 o                         
  -4   8   2        445.98        439.94        15.68 o                         
  -2   8   2       7329.68       7784.57        60.34 o                         
   0   8   2        646.25        716.92        23.65 o                         
   2   8   2       4126.44       4827.61        56.55 o                         
   4   8   2       3884.57       3968.40        50.22 o                         
   6   8   2        215.64        191.78        17.83 o                         
   8   8   2       8513.87       8876.13        86.58 o                         
  10   8   2      10804.66      10571.62        99.75 o                         
  12   8   2        787.50        770.00        31.73 o                         
  14   8   2       2320.75       2353.21        61.52 o                         
  16   8   2       1497.02       1589.54        57.35 o                         
  18   8   2         27.85         96.40        30.10 o                         
  20   8   2       2363.78       2430.09        73.31 o                         
  22   8   2         21.70         39.25        35.69 o                         
 -23   9   2       1125.42       1056.57        54.69 o                         
 -21   9   2       3240.07       3274.04        79.61 o                         
 -19   9   2        597.97        603.32        35.11 o                         
 -17   9   2        374.62        383.85        26.74 o                         
 -15   9   2       1072.04       1092.37        49.00 o                         
 -13   9   2       7486.96       7352.43        68.16 o                         
 -11   9   2       6544.46       6787.46        62.95 o                         
  -9   9   2       7930.17       7985.49        68.26 o                         
  -7   9   2       4353.43       4273.19        44.76 o                         
  -5   9   2       2115.55       2149.60        30.59 o                         
  -3   9   2       6931.84       6963.95        57.49 o                         
  -1   9   2       5829.51       5995.89        56.46 o                         
   1   9   2        380.35        307.25        19.30 o                         
   3   9   2       3186.32       3201.79        46.01 o                         
   5   9   2       4207.76       4161.71        54.30 o                         
   7   9   2       6620.78       6780.11        98.77 o                         
   9   9   2      16010.83      16304.52       139.55 o                         
  11   9   2       1932.49       1898.53        42.55 o                         
  13   9   2       1970.59       1818.06        55.64 o                         
  15   9   2       1241.91       1216.96        58.49 o                         
  17   9   2       3001.57       2887.63        73.45 o                         
  19   9   2       1616.04       1701.92        64.65 o                         
  21   9   2       1429.79       1457.40        70.88 o                         
  23   9   2         59.63         76.00        35.71 o                         
 -24  10   2       2197.26       2255.31       296.26 o                         
 -22  10   2       8293.62       7924.72       123.70 o                         
 -20  10   2      16850.33      17146.07       249.53 o                         
 -18  10   2       6594.79       6765.04        98.47 o                         
 -16  10   2       4469.96       4493.69        66.74 o                         
 -14  10   2       1424.33       1589.98        35.59 o                         
 -12  10   2      15907.00      15825.45       117.94 o                         
 -10  10   2      31109.49      31305.49       205.19 o                         
  -8  10   2      18249.18      18277.10       130.58 o                         
  -6  10   2      12078.56      12330.31        92.43 o                         
  -4  10   2      10974.42      11286.75        90.92 o                         
  -2  10   2      18196.23      18829.38       304.28 o                         
   0  10   2      38393.12      38690.87       284.53 o                         
   2  10   2      16655.54      16251.18       135.88 o                         
   4  10   2       9390.52       9477.68       100.21 o                         
   6  10   2      11705.17      12130.46       111.40 o                         
   8  10   2      23056.25      23428.66       223.22 o                         
  10  10   2      20671.13      20243.98       191.89 o                         
  12  10   2      12277.42      12126.60       128.96 o                         
  14  10   2       2510.15       2511.92        80.45 o                         
  16  10   2       3890.74       3938.99        83.14 o                         
  18  10   2      10473.24      10437.56       145.19 o                         
  20  10   2      10068.31      10081.34       147.47 o                         
  22  10   2       5369.68       5512.20       156.47 o                         
 -23  11   2       3568.40       3416.00       127.91 o                         
 -21  11   2       7963.49       8008.11       299.18 o                         
 -19  11   2       9372.02       9332.22       116.39 o                         
 -17  11   2        845.84        817.86        35.94 o                         
 -15  11   2          7.55         11.51        26.46 o                         
 -13  11   2       1267.93       1360.38        34.36 o                         
 -11  11   2      19937.32      19684.01       140.78 o                         
  -9  11   2      16904.00      16879.44       122.83 o                         
  -7  11   2       8950.08       8791.49        74.27 o                         
  -5  11   2       1676.85       1751.04        35.93 o                         
  -3  11   2        906.40        969.02        31.71 o                         
  -1  11   2      23782.53      24679.60       193.76 o                         
   1  11   2       9309.04       9060.22        82.40 o                         
   3  11   2      10665.21      10394.39       100.11 o                         
   5  11   2       3041.73       3142.43        51.78 o                         
   7  11   2       3988.10       3972.86        58.82 o                         
   9  11   2      18071.97      17810.13       154.53 o                         
  11  11   2       4541.25       4364.65        64.76 o                         
  13  11   2       3848.96       3790.19        68.62 o                         
  15  11   2        863.23        829.05        45.39 o                         
  17  11   2       2817.22       2701.89        75.70 o                         
  19  11   2       8020.88       8161.11       129.43 o                         
  21  11   2       2156.44       2307.37        79.07 o                         
 -22  12   2        231.56        232.79        81.93 o                         
 -20  12   2        560.55        619.74        63.82 o                         
 -18  12   2        716.97        772.60        46.71 o                         
 -16  12   2        790.56        783.08        42.96 o                         
 -14  12   2        413.58        404.35        23.84 o                         
 -12  12   2       2647.22       2490.94        42.30 o                         
 -10  12   2       1743.58       1839.42        46.79 o                         
  -8  12   2       1929.80       2029.13        41.06 o                         
  -6  12   2       2676.59       2734.93        45.01 o                         
  -4  12   2         16.86         26.99        19.29 o                         
  -2  12   2       7863.66       8156.73       112.51 o                         
   0  12   2         67.14         91.52        20.81 o                         
   2  12   2       1209.75       1154.64        52.34 o                         
   4  12   2        622.81        632.09        29.08 o                         
   6  12   2        371.38        388.99        25.79 o                         
   8  12   2       3837.48       3822.92        60.73 o                         
  10  12   2       7238.87       7092.35        85.71 o                         
  12  12   2        248.23        271.36        29.39 o                         
  14  12   2       1324.56       1392.67        74.78 o                         
  16  12   2          3.21         15.27        30.92 o                         
  18  12   2        319.82        290.19        41.81 o                         
  20  12   2       1936.51       1952.74        73.61 o                         
 -21  13   2        498.74        551.84       143.37 o                         
 -19  13   2       1910.04       1775.59        92.98 o                         
 -17  13   2       3768.11       3899.58        92.64 o                         
 -15  13   2       8769.25       8737.92       100.32 o                         
 -13  13   2       1985.83       2114.42        47.66 o                         
 -11  13   2       1902.39       1820.13        43.08 o                         
  -9  13   2        921.03        985.74        35.22 o                         
  -7  13   2       2376.19       2374.06        48.42 o                         
  -5  13   2      13555.96      13513.82       123.90 o                         
  -3  13   2       3285.12       3114.27        53.50 o                         
  -1  13   2       5612.58       5570.12        70.61 o                         
   1  13   2       7200.37       7375.84        83.87 o                         
   3  13   2       8368.56       8436.15        91.22 o                         
   5  13   2       8814.03       8743.93        94.95 o                         
   7  13   2       2925.80       2841.21        54.80 o                         
   9  13   2         99.09         60.01        27.37 o                         
  11  13   2       1103.80       1164.34        47.36 o                         
  13  13   2       6959.32       6978.42       148.34 o                         
  15  13   2       4724.10       4703.82       143.30 o                         
  17  13   2       4577.71       4493.00        96.44 o                         
  19  13   2       1233.92       1130.87        81.72 o                         
 -20  14   2        242.73         89.24        84.85 o                         
 -18  14   2       1615.35       1576.73       156.54 o                         
 -16  14   2      14109.96      14585.88       207.75 o                         
 -14  14   2      20855.97      20662.78       224.25 o                         
 -12  14   2       6667.30       6773.54        86.60 o                         
 -10  14   2        180.35        207.62        29.36 o                         
  -8  14   2       3809.65       3902.72        61.54 o                         
  -6  14   2      10709.52      10828.04       109.31 o                         
  -4  14   2      25895.45      25606.68       207.34 o                         
  -2  14   2      13783.59      13368.88       125.95 o                         
   0  14   2       2741.91       2798.95        53.74 o                         
   2  14   2       4613.44       4748.80        68.74 o                         
   4  14   2      11049.97      11059.35       129.74 o                         
   6  14   2      13801.79      13459.48       154.29 o                         
   8  14   2       8073.01       7945.78        94.04 o                         
  10  14   2       4420.44       4485.22        71.77 o                         
  12  14   2       5168.54       5243.77        86.25 o                         
  14  14   2       7271.11       7330.64       118.60 o                         
  16  14   2       8367.69       8259.30       154.78 o                         
  18  14   2       2220.70       2204.71        98.83 o                         
 -19  15   2        190.30         86.32        81.93 o                         
 -17  15   2       3575.79       3304.86       125.82 o                         
 -15  15   2       4509.16       4615.74        95.87 o                         
 -13  15   2       2854.07       2862.29        76.05 o                         
 -11  15   2         19.97         77.62        29.58 o                         
  -9  15   2        994.06        981.86        42.34 o                         
  -7  15   2       2330.92       2389.39        60.26 o                         
  -5  15   2       6419.75       6365.08        90.82 o                         
  -3  15   2       3268.35       3201.75        66.72 o                         
  -1  15   2        115.61        117.63        25.38 o                         
   1  15   2       2448.65       2524.47        60.41 o                         
   3  15   2       3777.73       3892.73        65.33 o                         
   5  15   2       4894.62       4938.24        73.14 o                         
   7  15   2       1516.38       1467.65        47.11 o                         
   9  15   2         62.98         30.33        25.17 o                         
  11  15   2       1114.08       1096.90        42.66 o                         
  13  15   2       4748.71       4679.46        85.56 o                         
  15  15   2       2200.76       2149.13        73.67 o                         
  17  15   2       1227.80       1176.77        59.35 o                         
 -18  16   2         10.57        -30.72        62.91 o                         
 -16  16   2         29.31        -39.50        61.45 o                         
 -14  16   2         11.89        -40.29        40.29 o                         
 -12  16   2        246.28        190.07        37.76 o                         
 -10  16   2         12.90         18.75        33.57 o                         
  -8  16   2          1.35          6.31        28.59 o                         
  -6  16   2        263.10        268.26        32.59 o                         
  -4  16   2        629.59        656.69        39.35 o                         
  -2  16   2        554.02        511.23        37.16 o                         
   0  16   2        442.44        420.22        40.78 o                         
   2  16   2          4.36         55.18        25.29 o                         
   4  16   2        455.42        435.35        32.05 o                         
   6  16   2        175.90        193.27        35.57 o                         
   8  16   2         62.11         70.25        40.67 o                         
  10  16   2         12.16         55.36        27.22 o                         
  12  16   2        224.06        209.74        34.01 o                         
  14  16   2        725.98        671.73        48.68 o                         
  16  16   2         10.86        -13.38        35.70 o                         
 -15  17   2        381.41        326.74        63.22 o                         
 -13  17   2        476.77        375.34        47.30 o                         
 -11  17   2        715.56        659.98        48.45 o                         
  -9  17   2        726.93        730.74        52.36 o                         
  -7  17   2         50.67         63.00        35.42 o                         
  -5  17   2       1139.37       1007.83        46.21 o                         
  -3  17   2       1483.59       1616.82        61.32 o                         
  -1  17   2        437.28        510.90        45.60 o                         
   1  17   2          5.94          7.39        30.58 o                         
   3  17   2       1014.00       1115.44        48.91 o                         
   5  17   2        706.76        653.91        36.16 o                         
   7  17   2       1083.02       1065.39        42.21 o                         
   9  17   2       3983.17       4003.43        73.19 o                         
  11  17   2       2029.33       2123.56        66.00 o                         
  13  17   2       1726.40       1767.87        94.31 o                         
  15  17   2        262.17        289.85        52.37 o                         
 -14  18   2         67.28        -17.78        45.52 o                         
 -12  18   2       1171.27       1211.19        59.54 o                         
 -10  18   2       2843.00       2694.94        82.68 o                         
  -8  18   2        117.44         15.57        35.90 o                         
  -6  18   2          4.98         30.54        36.85 o                         
  -4  18   2         78.97         70.58        38.81 o                         
  -2  18   2       1859.36       1979.24        65.12 o                         
   0  18   2       2619.28       2539.60        81.47 o                         
   2  18   2        222.05        175.12        35.40 o                         
   4  18   2        211.74        222.81        35.77 o                         
   6  18   2         82.81         85.69        34.28 o                         
   8  18   2       1839.68       1852.77        65.48 o                         
  10  18   2       2074.02       2108.50        75.46 o                         
  12  18   2          1.26        -14.87        31.22 o                         
 -11  19   2          3.65        -37.78        37.78 o                         
  -9  19   2        752.24        595.61        55.96 o                         
  -7  19   2        512.96        559.67        49.82 o                         
  -5  19   2        914.37        869.84        55.83 o                         
  -3  19   2        152.91        171.37        41.82 o                         
  -1  19   2         41.36         20.82        38.63 o                         
   1  19   2        405.92        422.08        40.99 o                         
   3  19   2       1802.67       1856.05        64.33 o                         
   5  19   2        946.77        951.75        50.14 o                         
   7  19   2          3.44        -19.16        34.00 o                         
   9  19   2        171.14        217.56        59.00 o                         
  11  19   2         10.81         26.41        41.39 o                         
 -10  20   2       2937.67       3024.82        91.17 o                         
  -8  20   2       1003.37        984.19        58.91 o                         
  -6  20   2        657.39        681.18        54.22 o                         
  -4  20   2       3271.44       3188.18        92.73 o                         
  -2  20   2       4220.28       4084.71       100.77 o                         
   0  20   2       3400.59       3376.23       111.92 o                         
   2  20   2       1484.06       1385.64        66.16 o                         
   4  20   2          5.12        -39.79        39.79 o                         
   6  20   2       3788.33       3528.50        85.59 o                         
   8  20   2       3547.71       3611.94       100.20 o                         
  -5  21   2         17.92         10.03        57.65 o                         
  -3  21   2       2225.81       2151.02        84.55 o                         
  -1  21   2       3376.60       3495.40        98.63 o                         
   1  21   2       1540.26       1469.76        85.36 o                         
   3  21   2         87.97         68.05        45.06 o                         
 -25   1   3       6080.42       6005.56       114.49 o                         
 -23   1   3       3329.01       3192.01       126.49 o                         
 -21   1   3       1136.40       1079.60        52.77 o                         
 -19   1   3       1549.59       1503.81        57.77 o                         
 -17   1   3       3621.79       3541.37        73.23 o                         
 -15   1   3      10297.92      10231.46        98.50 o                         
 -13   1   3       4502.48       4723.44        58.91 o                         
 -11   1   3       2176.67       2111.87        38.59 o                         
  -9   1   3       2195.94       1981.10        36.02 o                         
  -7   1   3      12044.25      11866.26       100.99 o                         
  -5   1   3      26547.39      26149.85       194.59 o                         
  -3   1   3      25923.38      26203.36       193.77 o                         
  -1   1   3      10660.29      10620.85        74.75 o                         
   1   1   3      13265.17      13899.56        94.46 o                         
   3   1   3       1035.71        775.58        20.06 o                         
   5   1   3       3930.97       3880.96        38.51 o                         
   7   1   3       5872.57       5788.65        51.10 o                         
   9   1   3        934.05       1005.04        23.36 o                         
  11   1   3      24301.19      23784.12       159.11 o                         
  13   1   3       8530.22       8206.99        97.81 o                         
  15   1   3       6742.59       6818.49        78.54 o                         
  17   1   3       1479.24       1556.56        43.48 o                         
  19   1   3         52.36         47.49        23.07 o                         
  21   1   3       2376.68       2315.71        62.02 o                         
  23   1   3       6274.93       6422.07       105.76 o                         
 -26   2   3       2078.52       1903.60        73.33 o                         
 -24   2   3        904.58        923.87        53.53 o                         
 -22   2   3       1033.06       1056.93        52.79 o                         
 -20   2   3         87.82         66.99        31.55 o                         
 -18   2   3       1681.85       1642.58        57.99 o                         
 -16   2   3      10927.77      10728.93       132.38 o                         
 -14   2   3       8304.72       8055.75        82.94 o                         
 -12   2   3         22.08         33.19        16.54 o                         
 -10   2   3          3.74         -3.95        14.74 o                         
  -8   2   3         28.62          5.33        13.88 o                         
  -6   2   3      13568.52      13362.41       110.35 o                         
  -4   2   3      10533.69      10510.63        89.99 o                         
  -2   2   3       2309.49       2476.94        27.17 o                         
   0   2   3        676.21        852.64        24.93 o                         
   2   2   3       5729.50       5957.98        49.07 o                         
   4   2   3      10339.06       9995.65        73.67 o                         
   6   2   3       9519.14       9691.53        73.23 o                         
   8   2   3       1899.82       1839.09        28.45 o                         
  10   2   3        155.16        173.11        13.97 o                         
  12   2   3       1616.59       1585.83        36.67 o                         
  14   2   3       5793.73       5662.96        93.23 o                         
  16   2   3       2027.33       1994.03        60.41 o                         
  18   2   3        162.77        201.06        27.24 o                         
  20   2   3         14.85         35.16        27.51 o                         
  22   2   3       1436.33       1510.33        54.87 o                         
  24   2   3       1761.04       1854.63       103.20 o                         
 -25   3   3       1578.73       1559.51       118.66 o                         
 -23   3   3          0.61         19.86        34.89 o                         
 -21   3   3         63.89         63.31        32.78 o                         
 -19   3   3        513.80        508.72        39.99 o                         
 -17   3   3       1407.59       1462.65        55.37 o                         
 -15   3   3        226.72        272.93        22.16 o                         
 -13   3   3        133.05        151.62        24.75 o                         
 -11   3   3        504.22        502.54        23.06 o                         
  -9   3   3        967.31       1068.13        32.84 o                         
  -7   3   3       3013.39       3237.29        43.70 o                         
  -5   3   3       2115.72       2124.99        28.71 o                         
  -3   3   3       4430.72       4631.36        40.31 o                         
  -1   3   3         21.20         24.42         9.03 o                         
   1   3   3       1673.55       1940.47        28.89 o                         
   3   3   3        939.95       1103.74        22.81 o                         
   5   3   3        261.79        279.02        13.27 o                         
   7   3   3        276.21        295.46        16.93 o                         
   9   3   3       1364.01       1286.91        25.89 o                         
  11   3   3       8835.77       8414.00        70.32 o                         
  13   3   3       1802.08       1747.96        39.57 o                         
  15   3   3        896.11        942.75        36.67 o                         
  17   3   3        153.62        149.53        25.35 o                         
  19   3   3       1541.12       1598.81        52.13 o                         
  21   3   3        462.69        539.95        43.13 o                         
  23   3   3       1712.86       1798.56        69.73 o                         
 -24   4   3       1415.80       1407.90        61.59 o                         
 -22   4   3       2325.22       2328.51        72.85 o                         
 -20   4   3       3836.33       3888.01        83.88 o                         
 -18   4   3       2349.03       2439.23        65.35 o                         
 -16   4   3       2595.57       2692.89        64.60 o                         
 -14   4   3       5260.14       5145.57        64.22 o                         
 -12   4   3       9336.11       9476.07        91.41 o                         
 -10   4   3      10586.67      10550.72        96.53 o                         
  -8   4   3      10074.55       9995.17        81.44 o                         
  -6   4   3       1953.83       1852.78        26.06 o                         
  -4   4   3       8831.46       8653.90        64.95 o                         
  -2   4   3       5936.56       5874.89        48.64 o                         
   0   4   3      13250.18      12887.65        89.31 o                         
   2   4   3      10470.71      10334.83        75.17 o                         
   4   4   3       9303.04       9453.66        70.98 o                         
   6   4   3       8505.99       8318.40        65.76 o                         
   8   4   3      14332.81      14135.52       101.29 o                         
  10   4   3       2788.49       2927.79        37.30 o                         
  12   4   3       5644.93       5599.73        80.06 o                         
  14   4   3        740.72        798.45        33.39 o                         
  16   4   3       4862.55       4656.94        73.24 o                         
  18   4   3       5526.37       5640.13        97.39 o                         
  20   4   3       3126.42       3049.44        77.26 o                         
  22   4   3       2487.03       2683.74        90.17 o                         
 -25   5   3       2436.71       2407.36        81.51 o                         
 -23   5   3       7700.07       7648.13       124.59 o                         
 -21   5   3      13919.25      13875.47       172.78 o                         
 -19   5   3       5350.37       5495.56       111.92 o                         
 -17   5   3       8510.52       8585.59       118.56 o                         
 -15   5   3       4638.26       4750.49        63.01 o                         
 -13   5   3      40475.57      38732.35       288.48 o                         
 -11   5   3      49345.91      49812.28       359.70 o                         
  -9   5   3      21739.62      21496.51       154.53 o                         
  -7   5   3       6125.00       6221.23        52.70 o                         
  -5   5   3       1149.99       1226.88        22.42 o                         
  -3   5   3      41956.64      41572.74       255.43 o                         
  -1   5   3      72098.46      72389.20       432.19 o                         
   1   5   3      42462.01      40844.41       251.21 o                         
   3   5   3      18019.89      17688.02       118.59 o                         
   5   5   3       7748.47       7794.30        78.64 o                         
   7   5   3      27951.46      28284.63       196.53 o                         
   9   5   3      59444.18      59047.88       388.08 o                         
  11   5   3      16202.96      16013.94       124.75 o                         
  13   5   3       4597.86       4598.13        69.49 o                         
  15   5   3       1812.75       1726.54        57.08 o                         
  17   5   3       7216.39       7282.93       111.09 o                         
  19   5   3      23897.15      23237.24       250.87 o                         
  21   5   3      13855.96      13751.74       176.45 o                         
  23   5   3       2073.13       2092.58        74.87 o                         
 -24   6   3       3442.08       3403.15        89.10 o                         
 -22   6   3       5247.85       5017.15        99.49 o                         
 -20   6   3       5919.66       6199.88       105.42 o                         
 -18   6   3       2703.89       2919.70        72.01 o                         
 -16   6   3         30.40         57.36        24.33 o                         
 -14   6   3       3343.20       3516.68        54.05 o                         
 -12   6   3      22816.26      21743.42       174.88 o                         
 -10   6   3      21088.68      21067.00       153.86 o                         
  -8   6   3       9152.01       9447.01        73.78 o                         
  -6   6   3       1352.68       1264.56        26.45 o                         
  -4   6   3       3882.30       3833.72        38.72 o                         
  -2   6   3      31355.79      31255.37       196.82 o                         
   0   6   3      35709.42      36070.20       224.38 o                         
   2   6   3       6719.58       6487.60        59.16 o                         
   4   6   3        641.60        663.68        26.76 o                         
   6   6   3       2081.65       2137.13        33.50 o                         
   8   6   3      15928.57      15788.89       133.32 o                         
  10   6   3      20093.14      19701.19       166.29 o                         
  12   6   3       7210.02       7070.94        87.21 o                         
  14   6   3        722.41        797.34        56.59 o                         
  16   6   3       1781.73       1807.43        92.46 o                         
  18   6   3      11335.44      11224.38       148.58 o                         
  20   6   3       7779.06       7641.76       122.23 o                         
  22   6   3       2648.76       2705.34        80.49 o                         
 -23   7   3        407.74        422.28        44.38 o                         
 -21   7   3         98.17         35.60        33.62 o                         
 -19   7   3       1392.86       1275.52        74.06 o                         
 -17   7   3         91.85         61.62        29.54 o                         
 -15   7   3       4847.65       4654.59        64.40 o                         
 -13   7   3        679.12        683.65        28.77 o                         
 -11   7   3       1048.75       1103.02        31.38 o                         
  -9   7   3       1329.40       1463.34        32.70 o                         
  -7   7   3          7.37         29.25        12.61 o                         
  -5   7   3       1789.11       1847.77        33.66 o                         
  -3   7   3       1105.06       1165.72        23.20 o                         
  -1   7   3       1013.65        948.49        20.84 o                         
   1   7   3        705.91        663.07        26.94 o                         
   3   7   3       3906.85       3988.72        51.58 o                         
   5   7   3       2325.34       2411.07        74.06 o                         
   7   7   3       4234.03       4306.21        56.72 o                         
   9   7   3       2439.52       2404.44        44.73 o                         
  11   7   3          2.91         -2.91        22.68 o                         
  13   7   3        365.25        389.00        36.74 o                         
  15   7   3        639.54        662.98        41.39 o                         
  17   7   3        257.28        330.67        46.03 o                         
  19   7   3       1840.93       1920.72        68.02 o                         
  21   7   3         65.42         57.59        33.52 o                         
 -24   8   3       2416.76       2391.84        80.29 o                         
 -22   8   3        543.97        593.87        46.64 o                         
 -20   8   3        508.26        508.80        42.38 o                         
 -18   8   3       5248.52       5273.02        94.12 o                         
 -16   8   3       8872.68       8867.17       106.70 o                         
 -14   8   3       3578.70       3595.88        62.70 o                         
 -12   8   3        209.01        231.05        23.12 o                         
 -10   8   3        342.03        345.73        20.30 o                         
  -8   8   3       4909.78       4995.03        50.46 o                         
  -6   8   3      27864.20      28107.34       182.80 o                         
  -4   8   3       8911.91       8797.50        70.05 o                         
  -2   8   3       4766.06       4565.64        48.70 o                         
   0   8   3       1852.07       2007.09        38.49 o                         
   2   8   3       6159.21       6472.12        69.90 o                         
   4   8   3      10698.12      10386.57        97.66 o                         
   6   8   3       5504.39       5612.27        66.65 o                         
   8   8   3          5.94         27.82        18.12 o                         
  10   8   3       4851.72       4783.69        63.79 o                         
  12   8   3       6194.02       5999.83        82.41 o                         
  14   8   3      15587.38      15378.08       178.43 o                         
  16   8   3       2406.05       2469.89        69.89 o                         
  18   8   3         16.11         53.02        30.94 o                         
  20   8   3        229.73        257.53        38.59 o                         
  22   8   3       1888.80       1877.75        74.88 o                         
 -23   9   3       2775.88       2870.91        83.34 o                         
 -21   9   3       1506.55       1584.89        63.21 o                         
 -19   9   3       6238.96       6057.68       103.68 o                         
 -17   9   3       7111.12       7367.34       110.45 o                         
 -15   9   3      18447.27      18181.19       158.94 o                         
 -13   9   3       1373.31       1586.21        42.94 o                         
 -11   9   3        836.27        835.33        28.31 o                         
  -9   9   3       9046.27       9153.85        77.52 o                         
  -7   9   3      20927.37      20390.30       140.46 o                         
  -5   9   3      51483.05      50749.10       324.66 o                         
  -3   9   3       6040.53       5839.57        66.54 o                         
  -1   9   3       2574.86       2543.41        45.14 o                         
   1   9   3       4189.88       4379.52        57.46 o                         
   3   9   3      17571.96      17979.69       150.20 o                         
   5   9   3      30058.23      29199.89       226.12 o                         
   7   9   3       6654.27       6311.67        74.16 o                         
   9   9   3       1293.36       1222.04        48.79 o                         
  11   9   3       4010.47       3959.98        60.64 o                         
  13   9   3      16341.46      16472.55       186.97 o                         
  15   9   3      14629.63      14609.21       176.41 o                         
  17   9   3       7689.45       7533.05       127.73 o                         
  19   9   3        138.42        177.69        37.15 o                         
  21   9   3        951.23        832.46        52.16 o                         
 -22  10   3        151.89        153.50        39.06 o                         
 -20  10   3        688.72        655.05        77.71 o                         
 -18  10   3         31.32         -4.18        52.37 o                         
 -16  10   3       5501.13       5636.46        85.08 o                         
 -14  10   3       2839.61       2700.70        64.99 o                         
 -12  10   3        459.25        522.08        28.30 o                         
 -10  10   3        244.75        273.58        25.77 o                         
  -8  10   3        535.17        504.96        22.19 o                         
  -6  10   3        694.34        708.67        27.88 o                         
  -4  10   3       7519.13       7525.30        79.98 o                         
  -2  10   3        190.06        162.03        20.63 o                         
   0  10   3       1814.08       1846.23        41.58 o                         
   2  10   3       1583.91       1591.73        38.82 o                         
   4  10   3       2625.17       2639.64        48.91 o                         
   6  10   3       3808.34       3741.63        57.32 o                         
   8  10   3       1159.66       1137.67        41.36 o                         
  10  10   3        924.71        913.84        34.18 o                         
  12  10   3        953.63        934.59        39.44 o                         
  14  10   3       1016.71        961.09        49.53 o                         
  16  10   3        721.67        811.77        49.99 o                         
  18  10   3          1.99         33.48        33.63 o                         
  20  10   3        588.41        553.01        46.96 o                         
 -21  11   3          7.52        -32.00        32.00 o                         
 -19  11   3          4.16        -32.52        32.52 o                         
 -17  11   3        635.33        686.07        42.90 o                         
 -15  11   3       5645.46       5651.78        84.27 o                         
 -13  11   3        778.37        831.27        33.92 o                         
 -11  11   3          4.51         -4.54        25.95 o                         
  -9  11   3         34.45         44.00        19.19 o                         
  -7  11   3          9.03         18.43        20.07 o                         
  -5  11   3       1386.31       1393.36        39.27 o                         
  -3  11   3       4077.41       4090.53        58.53 o                         
  -1  11   3          2.60          5.82        19.63 o                         
   1  11   3        620.16        603.45        28.71 o                         
   3  11   3        797.63        799.76        31.95 o                         
   5  11   3        275.50        336.01        25.75 o                         
   7  11   3       2306.54       2234.73        49.37 o                         
   9  11   3        116.70        120.13        23.92 o                         
  11  11   3        751.62        828.19        35.33 o                         
  13  11   3        325.04        362.90        37.64 o                         
  15  11   3        634.30        615.72        44.66 o                         
  17  11   3        234.57        261.21        38.22 o                         
  19  11   3         39.61          4.82        33.89 o                         
 -20  12   3        361.09        266.87        40.61 o                         
 -18  12   3         13.78          4.20        34.18 o                         
 -16  12   3        833.12        775.34        47.06 o                         
 -14  12   3        292.61        280.93        32.17 o                         
 -12  12   3        320.13        315.84        29.28 o                         
 -10  12   3       1091.58       1035.00        40.35 o                         
  -8  12   3         86.39         74.32        23.82 o                         
  -6  12   3       3577.19       3555.55        57.55 o                         
  -4  12   3       1036.83        985.79        36.02 o                         
  -2  12   3         14.40         43.73        21.18 o                         
   0  12   3          8.49         38.25        21.61 o                         
   2  12   3        202.95        143.76        23.62 o                         
   4  12   3        321.42        356.64        27.11 o                         
   6  12   3         39.08         67.79        23.30 o                         
   8  12   3       1065.63       1118.47        50.82 o                         
  10  12   3         84.89         70.85        24.82 o                         
  12  12   3       1604.92       1677.47        54.60 o                         
  14  12   3       1521.24       1693.74       117.41 o                         
  16  12   3          1.70         16.03        32.54 o                         
  18  12   3       1062.65       1065.74        62.49 o                         
 -19  13   3       1249.94       1078.12        83.04 o                         
 -17  13   3         67.09         49.42        39.98 o                         
 -15  13   3       1030.32        903.09        49.53 o                         
 -13  13   3        168.76        174.08        43.08 o                         
 -11  13   3       1709.98       1702.58        72.16 o                         
  -9  13   3       1279.84       1340.99        42.97 o                         
  -7  13   3        498.68        531.94        29.93 o                         
  -5  13   3       2586.98       2603.72        52.58 o                         
  -3  13   3        148.66        178.14        25.12 o                         
  -1  13   3        465.68        503.72        29.83 o                         
   1  13   3       1470.94       1429.70        46.62 o                         
   3  13   3        687.28        609.76        33.15 o                         
   5  13   3        187.80        159.23        28.64 o                         
   7  13   3        844.64        947.93        38.19 o                         
   9  13   3        196.35        221.36        28.15 o                         
  11  13   3        292.02        310.81        33.00 o                         
  13  13   3        258.60        268.25        38.21 o                         
  15  13   3          0.09         30.55        33.90 o                         
  17  13   3        123.57        123.60        37.71 o                         
 -18  14   3          5.71        -95.09        95.09 o                         
 -16  14   3       2776.44       2811.14       170.44 o                         
 -14  14   3       1847.76       1827.92        66.38 o                         
 -12  14   3        497.10        466.51        47.09 o                         
 -10  14   3       1270.95       1194.28        47.06 o                         
  -8  14   3        333.42        377.51        29.25 o                         
  -6  14   3         60.28         57.14        26.28 o                         
  -4  14   3       3409.26       3381.15        60.69 o                         
  -2  14   3         70.96         68.60        24.85 o                         
   0  14   3       3254.01       3130.41        59.58 o                         
   2  14   3       1379.23       1356.11        44.91 o                         
   4  14   3       1021.71       1131.92        40.52 o                         
   6  14   3       1412.63       1454.87        47.01 o                         
   8  14   3        723.83        733.04        36.97 o                         
  10  14   3       1380.15       1358.61        46.17 o                         
  12  14   3       1219.41       1278.88        51.39 o                         
  14  14   3        455.87        490.31        45.02 o                         
  16  14   3        203.64        191.59        39.56 o                         
 -15  15   3        788.82        921.93        79.33 o                         
 -13  15   3       3083.84       3268.26       140.33 o                         
 -11  15   3       9712.79       9659.06       161.01 o                         
  -9  15   3       8954.14       9080.01       133.20 o                         
  -7  15   3       5938.75       6004.01        81.33 o                         
  -5  15   3       4286.82       4350.71       107.85 o                         
  -3  15   3       1519.26       1612.11        50.06 o                         
  -1  15   3      13394.52      13032.10       129.95 o                         
   1  15   3       5511.55       5596.35        92.74 o                         
   3  15   3       4965.79       4861.77        75.35 o                         
   5  15   3       5807.11       5715.92        82.38 o                         
   7  15   3       2966.53       3077.44        64.79 o                         
   9  15   3       7817.21       7817.67       100.34 o                         
  11  15   3       3081.82       3169.10        74.36 o                         
  13  15   3       2994.88       3000.51       100.07 o                         
  15  15   3       2130.48       2198.92       130.50 o                         
 -16  16   3        388.52        437.44       111.19 o                         
 -14  16   3       2320.11       2411.01       179.95 o                         
 -12  16   3       6962.95       7230.39       142.00 o                         
 -10  16   3       6701.33       6786.33       212.22 o                         
  -8  16   3       1414.23       1337.04        50.87 o                         
  -6  16   3          5.22         36.26        27.30 o                         
  -4  16   3       1062.02       1049.67        41.26 o                         
  -2  16   3       9684.83       9680.80       109.82 o                         
   0  16   3       4936.90       5018.23        77.55 o                         
   2  16   3       4048.14       3829.38        69.86 o                         
   4  16   3        173.72        147.47        29.99 o                         
   6  16   3       2700.84       2736.54        64.14 o                         
   8  16   3       8132.21       8216.93       104.36 o                         
  10  16   3       6562.38       6636.08        94.81 o                         
  12  16   3         63.46         79.69        33.04 o                         
  14  16   3        250.74        269.41        42.53 o                         
 -13  17   3        567.28        473.47        69.90 o                         
 -11  17   3       2410.07       2310.31        94.35 o                         
  -9  17   3       2204.38       2318.28        96.71 o                         
  -7  17   3        410.28        404.24        39.16 o                         
  -5  17   3          9.65        -30.71        30.71 o                         
  -3  17   3        557.02        614.29        42.29 o                         
  -1  17   3       2743.55       2804.86        74.04 o                         
   1  17   3       1634.23       1528.48        51.69 o                         
   3  17   3        922.07        807.09        41.66 o                         
   5  17   3         14.53        -11.27        29.25 o                         
   7  17   3       1421.63       1488.71        51.77 o                         
   9  17   3       1538.81       1645.88        82.22 o                         
  11  17   3        931.57        907.10        57.65 o                         
 -12  18   3       1981.54       1820.18       275.77 o                         
 -10  18   3        203.67        260.47        70.36 o                         
  -8  18   3       3602.95       3699.88       100.38 o                         
  -6  18   3       4722.60       4548.56        88.97 o                         
  -4  18   3       2763.31       2910.72        76.32 o                         
  -2  18   3       3478.79       3307.30        94.38 o                         
   0  18   3        603.43        683.05        46.04 o                         
   2  18   3       1811.72       1837.54        65.47 o                         
   4  18   3       3068.33       3099.87        74.55 o                         
   6  18   3       2257.92       2211.36        64.35 o                         
   8  18   3       1763.74       1664.82        56.52 o                         
  10  18   3       1233.22       1160.74        53.15 o                         
  -9  19   3       2701.53       2816.70       179.07 o                         
  -7  19   3       8514.00       8961.86       151.39 o                         
  -5  19   3       8693.37       9123.19       270.21 o                         
  -3  19   3       4793.39       4684.84        95.29 o                         
  -1  19   3         70.46         33.54        35.91 o                         
   1  19   3       3219.33       3009.14        80.70 o                         
   3  19   3       9665.67       9651.92       133.77 o                         
   5  19   3       8213.78       8080.54       122.28 o                         
   7  19   3       3789.66       3633.20       153.97 o                         
  -6  20   3       6550.29       6803.84       321.13 o                         
  -4  20   3       3545.15       3558.26       128.88 o                         
  -2  20   3         18.57         10.41        42.15 o                         
   0  20   3        350.31        252.51        62.73 o                         
   2  20   3       1553.42       1525.22        62.25 o                         
 -24   0   4       2885.49       2956.71       125.18 o                         
 -22   0   4       5897.25       5866.65       155.55 o                         
 -20   0   4      18167.87      17909.47       292.79 o                         
 -18   0   4      15690.66      15829.96       261.43 o                         
 -16   0   4      13428.65      13223.68       177.92 o                         
 -14   0   4      10784.13      10421.98       147.23 o                         
 -12   0   4      12977.46      12738.51       167.08 o                         
 -10   0   4      12483.37      12570.18       162.38 o                         
  -8   0   4      14608.25      14250.37       231.19 o                         
  -6   0   4      14901.92      14740.07       177.83 o                         
  -4   0   4      43740.96      42584.68       438.05 o                         
  -2   0   4      38706.95      38225.07       396.39 o                         
   0   0   4      25875.66      25125.07       231.26 o                         
   2   0   4      23678.08      23974.39       223.61 o                         
   4   0   4      15293.60      15716.60       141.12 o                         
   6   0   4      24236.13      24224.88       229.66 o                         
   8   0   4      43370.70      43251.32       386.77 o                         
  10   0   4       1119.98       1268.62        52.58 o                         
  12   0   4       8593.97       8300.24       124.65 o                         
  14   0   4       2999.22       2995.01       114.42 o                         
  16   0   4      18057.33      17824.70       258.52 o                         
  18   0   4      36790.78      36766.58       717.60 o                         
  20   0   4       7287.54       6880.30       214.33 o                         
 -23   1   4        691.70        562.04        47.77 o                         
 -21   1   4       5673.69       5800.64       106.74 o                         
 -19   1   4       3253.81       3315.55        79.95 o                         
 -17   1   4       4073.49       3997.44        82.50 o                         
 -15   1   4       1136.17       1187.86        39.58 o                         
 -13   1   4      12075.24      11258.62       109.03 o                         
 -11   1   4      12308.97      12194.41       113.42 o                         
  -9   1   4       8000.15       8147.03        83.95 o                         
  -7   1   4       6730.09       6897.75        86.47 o                         
  -5   1   4        480.55        462.27        25.52 o                         
  -3   1   4      14825.01      14594.18       123.13 o                         
  -1   1   4      16848.55      16984.57       116.27 o                         
   1   1   4       9831.27       9707.66        74.80 o                         
   3   1   4       5217.78       5154.55        49.38 o                         
   5   1   4       2854.69       2869.18        36.78 o                         
   7   1   4       7752.12       7565.25        66.42 o                         
   9   1   4      15370.31      15229.75       112.60 o                         
  11   1   4       8193.98       8158.33       107.82 o                         
  13   1   4       2760.91       2709.53        50.21 o                         
  15   1   4       2300.30       2340.09        55.56 o                         
  17   1   4       4608.16       4512.89        76.64 o                         
  19   1   4       4122.82       3881.34        84.97 o                         
  21   1   4       2294.65       2358.16        85.52 o                         
 -24   2   4         40.36        -19.56        50.47 o                         
 -22   2   4        283.52        349.49        43.24 o                         
 -20   2   4        187.96        158.02        36.38 o                         
 -18   2   4        670.68        680.21        43.63 o                         
 -16   2   4        690.97        636.98        31.14 o                         
 -14   2   4         41.96         50.41        21.01 o                         
 -12   2   4         10.37         13.76        19.27 o                         
 -10   2   4        626.61        628.33        27.30 o                         
  -8   2   4        672.38        656.64        33.91 o                         
  -6   2   4       4568.91       4557.62        57.42 o                         
  -4   2   4        265.68        276.06        19.52 o                         
  -2   2   4        468.47        505.77        22.29 o                         
   0   2   4         15.98         44.23        11.62 o                         
   2   2   4        785.38        799.76        21.58 o                         
   4   2   4       1799.23       1735.88        29.47 o                         
   6   2   4       1473.08       1486.46        29.16 o                         
   8   2   4       1004.63       1036.70        29.59 o                         
  10   2   4        128.11        144.37        17.81 o                         
  12   2   4        231.31        250.96        25.55 o                         
  14   2   4        333.89        331.48        28.33 o                         
  16   2   4        420.86        400.79        31.52 o                         
  18   2   4        519.25        499.24        36.17 o                         
  20   2   4        383.43        449.13        54.90 o                         
 -23   3   4       2094.13       2127.59        76.70 o                         
 -21   3   4        175.78         86.22        36.42 o                         
 -19   3   4       1224.51       1098.72        51.45 o                         
 -17   3   4       3026.92       3177.99        75.04 o                         
 -15   3   4       7229.94       7035.22        82.91 o                         
 -13   3   4         95.33        132.63        21.49 o                         
 -11   3   4        245.70        241.77        23.55 o                         
  -9   3   4       2760.77       2616.53        46.42 o                         
  -7   3   4      10273.91      10251.98        97.01 o                         
  -5   3   4      17917.62      17940.36       146.80 o                         
  -3   3   4       2077.16       2105.92        38.39 o                         
  -1   3   4          3.68         29.31        13.13 o                         
   1   3   4       3680.40       3725.53        40.28 o                         
   3   3   4       8316.76       8077.01        66.92 o                         
   5   3   4      10891.43      10842.17        84.34 o                         
   7   3   4       4494.08       4494.71        52.41 o                         
   9   3   4         31.17         49.31        16.04 o                         
  11   3   4       2805.07       2824.83        50.18 o                         
  13   3   4       4094.86       4115.51        67.99 o                         
  15   3   4       4559.74       4627.82       127.02 o                         
  17   3   4        425.83        445.63        38.73 o                         
  19   3   4        412.04        401.17        54.90 o                         
  21   3   4       1083.43       1068.39        55.16 o                         
 -24   4   4       3912.53       3742.98        98.40 o                         
 -22   4   4       1451.46       1302.06        59.62 o                         
 -20   4   4        356.35        296.98        40.09 o                         
 -18   4   4       3357.29       3418.40        80.03 o                         
 -16   4   4       9153.20       9244.55        99.78 o                         
 -14   4   4       8279.93       8264.03        90.71 o                         
 -12   4   4       3722.46       3687.59        56.74 o                         
 -10   4   4       5521.77       5183.91        67.50 o                         
  -8   4   4      15528.27      15170.23       131.36 o                         
  -6   4   4      29916.43      29393.83       224.35 o                         
  -4   4   4       7412.46       7563.40        98.43 o                         
  -2   4   4       1407.20       1405.31        29.90 o                         
   0   4   4       1603.27       1600.31        27.50 o                         
   2   4   4       5709.79       5656.16        52.53 o                         
   4   4   4      25611.81      24542.31       175.58 o                         
   6   4   4      14555.25      14666.25       116.01 o                         
   8   4   4       1291.43       1322.30        40.40 o                         
  10   4   4      12752.30      12614.83       112.92 o                         
  12   4   4       5730.39       5452.37        89.55 o                         
  14   4   4      12680.32      13121.81       158.54 o                         
  16   4   4       4265.39       4414.86       110.02 o                         
  18   4   4        172.13        229.53        35.93 o                         
  20   4   4       1367.03       1465.01        68.21 o                         
 -23   5   4        381.30        374.19        45.12 o                         
 -21   5   4          2.37        -33.74        33.74 o                         
 -19   5   4        110.39         72.76        34.03 o                         
 -17   5   4       1385.97       1312.60        54.18 o                         
 -15   5   4       2049.44       1976.06        48.15 o                         
 -13   5   4         98.18        112.90        22.26 o                         
 -11   5   4        213.10        209.17        22.85 o                         
  -9   5   4          2.35        -14.61        18.22 o                         
  -7   5   4        404.38        433.67        31.62 o                         
  -5   5   4      10053.91       9848.40       101.41 o                         
  -3   5   4         55.81         55.08        16.37 o                         
  -1   5   4          7.08         -9.45        12.33 o                         
   1   5   4         41.83         12.04        13.79 o                         
   3   5   4       1081.66       1166.53        29.24 o                         
   5   5   4       5013.25       4833.28        54.08 o                         
   7   5   4        401.01        452.92        26.72 o                         
   9   5   4         44.98         59.77        18.83 o                         
  11   5   4        884.84        868.43        36.42 o                         
  13   5   4        517.34        590.47        38.69 o                         
  15   5   4       1179.11       1162.31        50.47 o                         
  17   5   4        933.91        993.65        52.58 o                         
  19   5   4        215.16        242.54        37.35 o                         
  21   5   4         51.70         87.77        35.48 o                         
 -22   6   4        570.07        609.31        49.16 o                         
 -20   6   4         44.06        -32.45        32.45 o                         
 -18   6   4       2848.14       2817.21        75.14 o                         
 -16   6   4       6905.31       6744.50        86.35 o                         
 -14   6   4        914.32        976.11        56.81 o                         
 -12   6   4         55.95         86.18        25.61 o                         
 -10   6   4        324.98        325.19        24.41 o                         
  -8   6   4       2065.63       1906.64        66.30 o                         
  -6   6   4      27449.84      26820.50       208.42 o                         
  -4   6   4       3052.87       2941.32        46.09 o                         
  -2   6   4        662.54        721.13        23.65 o                         
   0   6   4       1687.80       1686.55        32.14 o                         
   2   6   4       1920.74       2062.39        38.03 o                         
   4   6   4      12144.29      11831.26       109.04 o                         
   6   6   4       8760.35       8599.82        88.77 o                         
   8   6   4       2087.61       2075.50        44.39 o                         
  10   6   4        103.69        123.18        21.26 o                         
  12   6   4        367.93        384.58        34.72 o                         
  14   6   4       2720.49       2699.65        70.44 o                         
  16   6   4       2861.38       2810.83        75.41 o                         
  18   6   4       1034.47        978.80        51.49 o                         
  20   6   4        236.29        298.87        40.31 o                         
 -23   7   4         60.95         40.16        38.37 o                         
 -21   7   4         96.54          7.65        36.03 o                         
 -19   7   4        168.77        194.59        40.75 o                         
 -17   7   4       3135.40       3063.41        76.20 o                         
 -15   7   4       3389.78       3331.06        59.31 o                         
 -13   7   4        161.43        157.03        23.73 o                         
 -11   7   4        979.18       1000.26        41.33 o                         
  -9   7   4         10.10         28.63        19.73 o                         
  -7   7   4       7680.11       7551.56        87.63 o                         
  -5   7   4       9412.08       9127.76        93.98 o                         
  -3   7   4        368.66        395.15        22.91 o                         
  -1   7   4       3935.63       3965.60        54.12 o                         
   1   7   4         10.87         47.68        18.29 o                         
   3   7   4       3392.57       3379.43        48.54 o                         
   5   7   4       6881.97       6826.52        77.37 o                         
   7   7   4       1260.94       1202.21        38.49 o                         
   9   7   4       2139.65       2182.38        47.53 o                         
  11   7   4        224.77        238.11        38.08 o                         
  13   7   4       1318.31       1262.89        55.54 o                         
  15   7   4       2786.18       2901.84        75.10 o                         
  17   7   4          2.15         45.85        31.70 o                         
  19   7   4        314.85        392.98        42.22 o                         
 -22   8   4        674.31        519.21        47.82 o                         
 -20   8   4        195.64        180.84        38.68 o                         
 -18   8   4          8.82        -15.11        31.65 o                         
 -16   8   4        674.69        637.72        38.12 o                         
 -14   8   4          6.76         28.92        23.12 o                         
 -12   8   4        889.65        935.64        36.87 o                         
 -10   8   4        353.07        380.79        29.18 o                         
  -8   8   4        954.58        914.74        32.63 o                         
  -6   8   4       4181.92       4009.88        75.22 o                         
  -4   8   4          0.17         28.87        25.72 o                         
  -2   8   4       3160.38       3200.17        57.12 o                         
   0   8   4       3385.78       3285.55        51.72 o                         
   2   8   4       1153.93       1099.57        34.87 o                         
   4   8   4       3843.97       3505.70        55.18 o                         
   6   8   4        681.38        677.45        30.16 o                         
   8   8   4         15.79         92.42        21.68 o                         
  10   8   4         79.18         79.55        22.45 o                         
  12   8   4          1.21          0.01        28.23 o                         
  14   8   4         13.83          8.86        30.08 o                         
  16   8   4        348.99        341.15        39.69 o                         
  18   8   4        814.83        777.74        50.81 o                         
 -21   9   4       2782.28       2784.15        82.65 o                         
 -19   9   4        905.66        815.59        48.83 o                         
 -17   9   4       4134.17       4081.61        86.04 o                         
 -15   9   4       1098.57       1123.71        41.24 o                         
 -13   9   4       1129.03       1175.57        46.02 o                         
 -11   9   4       2555.96       2518.78        51.55 o                         
  -9   9   4       1237.72       1176.04        45.53 o                         
  -7   9   4        985.41        999.26        44.01 o                         
  -5   9   4       5171.88       4949.35        85.52 o                         
  -3   9   4       3021.14       2997.26        57.19 o                         
  -1   9   4       5786.28       5671.00        69.89 o                         
   1   9   4       5459.21       5249.35        67.66 o                         
   3   9   4       1582.39       1677.92        44.06 o                         
   5   9   4       3816.92       3717.90        59.21 o                         
   7   9   4       1607.71       1617.74        45.45 o                         
   9   9   4       2983.50       2969.35        63.03 o                         
  11   9   4        355.05        353.86        31.96 o                         
  13   9   4       1387.62       1490.09        58.62 o                         
  15   9   4       1567.60       1536.24        63.74 o                         
  17   9   4       2443.06       2477.78        77.60 o                         
  19   9   4       3309.91       3322.53       131.58 o                         
 -20  10   4      11221.70      11525.96       158.73 o                         
 -18  10   4       5833.33       5823.00       104.91 o                         
 -16  10   4       1296.33       1338.04        49.87 o                         
 -14  10   4       7456.04       7476.56       101.97 o                         
 -12  10   4      13778.19      13451.29       147.50 o                         
 -10  10   4      15743.02      16280.38       185.33 o                         
  -8  10   4      11573.25      11554.64       144.33 o                         
  -6  10   4        606.45        589.66        38.93 o                         
  -4  10   4       9797.08       9724.99       127.69 o                         
  -2  10   4      17547.89      17509.55       168.44 o                         
   0  10   4      25916.80      25118.88       203.41 o                         
   2  10   4      10536.25      10090.27       103.53 o                         
   4  10   4       2992.57       3031.18        51.36 o                         
   6  10   4       5774.90       5839.47        77.19 o                         
   8  10   4      12706.75      12749.43       125.91 o                         
  10  10   4      15809.05      15610.38       137.03 o                         
  12  10   4       6392.01       6273.69       106.64 o                         
  14  10   4       2543.65       2563.10        75.62 o                         
  16  10   4       4499.91       4580.51       133.03 o                         
  18  10   4       8483.92       8451.46       137.37 o                         
 -19  11   4       7466.57       7236.62       143.54 o                         
 -17  11   4        983.39       1009.82        61.77 o                         
 -15  11   4       2710.62       2898.77        76.62 o                         
 -13  11   4       4620.70       4723.90        91.74 o                         
 -11  11   4       4939.98       5057.57        93.67 o                         
  -9  11   4       5859.10       5788.36        98.43 o                         
  -7  11   4       1323.03       1244.43        51.46 o                         
  -5  11   4       3358.09       3413.86        76.33 o                         
  -3  11   4       7477.21       7697.09        98.27 o                         
  -1  11   4      10163.81      10223.44       105.73 o                         
   1  11   4       3753.95       3587.63        60.52 o                         
   3  11   4       2446.90       2474.91        53.18 o                         
   5  11   4       3073.93       2980.50        57.62 o                         
   7  11   4       8231.50       8411.57        97.50 o                         
   9  11   4       8345.87       8605.01       100.66 o                         
  11  11   4       1250.21       1254.57        50.25 o                         
  13  11   4        744.34        766.35        62.08 o                         
  15  11   4       2074.70       2094.42        75.10 o                         
  17  11   4       6161.70       6083.52       116.34 o                         
 -18  12   4       1068.48        926.05       104.60 o                         
 -16  12   4        103.22        156.19        52.50 o                         
 -14  12   4        837.30        818.12        48.68 o                         
 -12  12   4       1003.79       1035.01        51.30 o                         
 -10  12   4        944.89       1051.76        51.01 o                         
  -8  12   4        191.79        232.72        37.16 o                         
  -6  12   4        165.48        149.53        34.36 o                         
  -4  12   4       1372.07       1274.55        47.85 o                         
  -2  12   4       3005.56       2896.00        80.83 o                         
   0  12   4       2403.63       2474.20        54.18 o                         
   2  12   4       2574.88       2550.61        56.10 o                         
   4  12   4          7.73         -7.80        26.21 o                         
   6  12   4       1222.87       1195.64        42.37 o                         
   8  12   4        292.11        323.82        39.66 o                         
  10  12   4       1546.63       1653.98        52.33 o                         
  12  12   4         99.34         89.73        34.74 o                         
  14  12   4       1717.13       1627.30        65.83 o                         
  16  12   4        162.26        184.78        41.08 o                         
 -17  13   4        343.36        398.67        61.51 o                         
 -15  13   4       3448.54       3550.03       102.74 o                         
 -13  13   4       2147.70       2201.43        73.47 o                         
 -11  13   4       1360.78       1258.83        55.80 o                         
  -9  13   4       6414.34       6464.57       109.13 o                         
  -7  13   4       5774.15       5969.71       104.40 o                         
  -5  13   4       4588.69       4640.32        92.13 o                         
  -3  13   4       1464.02       1505.30        53.68 o                         
  -1  13   4       1084.09       1033.42        39.44 o                         
   1  13   4       1230.26       1296.57        43.50 o                         
   3  13   4       5760.18       5672.99        80.75 o                         
   5  13   4       4307.83       4323.82        72.13 o                         
   7  13   4       3086.40       2993.66        74.37 o                         
   9  13   4       2459.43       2369.02        67.35 o                         
  11  13   4       4200.77       4116.24        82.21 o                         
  13  13   4       3340.13       3336.14        87.62 o                         
  15  13   4       1640.85       1629.84        69.32 o                         
 -16  14   4       8539.95       8531.03       157.00 o                         
 -14  14   4       3920.90       4085.58        92.81 o                         
 -12  14   4       3709.48       3860.06        89.91 o                         
 -10  14   4       2469.25       2553.23        77.10 o                         
  -8  14   4       6480.18       6430.48       110.93 o                         
  -6  14   4      11342.00      11531.58       153.38 o                         
  -4  14   4       8779.37       8926.65       120.14 o                         
  -2  14   4       1769.56       1759.73        59.47 o                         
   0  14   4       4735.09       4941.12        76.50 o                         
   2  14   4       8348.53       8813.55       104.21 o                         
   4  14   4      11065.55      11028.19       120.67 o                         
   6  14   4       6382.56       6230.65        81.05 o                         
   8  14   4       1447.28       1456.67        61.65 o                         
  10  14   4       2915.12       3009.75        73.63 o                         
  12  14   4       7260.30       7215.38       129.41 o                         
  14  14   4       8347.70       8563.04       138.65 o                         
 -15  15   4       1115.07        997.50        71.00 o                         
 -13  15   4        640.05        629.75        76.00 o                         
 -11  15   4        967.88       1034.15        54.68 o                         
  -9  15   4        814.09        887.38        52.66 o                         
  -7  15   4       4051.30       4160.54       133.03 o                         
  -5  15   4       2952.19       3102.80       108.69 o                         
  -3  15   4        251.55        195.88        34.21 o                         
  -1  15   4        843.35        748.14        49.54 o                         
   1  15   4       1331.53       1365.42        47.89 o                         
   3  15   4       3431.87       3385.68        68.98 o                         
   5  15   4       3450.20       3387.18        77.86 o                         
   7  15   4         67.00         20.11        29.55 o                         
   9  15   4        476.91        437.87        36.27 o                         
  11  15   4       1620.33       1601.28        59.60 o                         
 -12  16   4         69.04         61.98        47.68 o                         
 -10  16   4         21.26          8.87        39.70 o                         
  -8  16   4         21.76         -1.70        37.56 o                         
  -6  16   4         37.38         21.27        37.65 o                         
  -4  16   4          0.39        -36.12        36.12 o                         
  -2  16   4          6.92         -4.80        32.47 o                         
   0  16   4         16.44         15.65        29.34 o                         
   2  16   4         62.32         54.98        30.14 o                         
   4  16   4          9.97         10.78        30.27 o                         
   6  16   4          3.98         -6.33        30.97 o                         
   8  16   4         49.81         19.76        47.65 o                         
  10  16   4         28.67         45.65        33.97 o                         
 -11  17   4       1967.69       1887.92        95.36 o                         
  -9  17   4         83.25         97.23        49.61 o                         
  -7  17   4        621.25        613.93        54.00 o                         
  -5  17   4       1003.90        950.76        56.64 o                         
  -3  17   4        847.25        873.90        49.15 o                         
  -1  17   4       2578.46       2549.68        72.94 o                         
   1  17   4       1558.11       1516.68        52.05 o                         
   3  17   4        140.71        113.75        32.63 o                         
   5  17   4       1197.83       1213.36        49.13 o                         
   7  17   4         97.34        111.65        31.51 o                         
  -8  18   4         25.09         37.22        66.74 o                         
  -6  18   4        259.69        291.18        55.70 o                         
  -4  18   4        487.11        382.65        58.71 o                         
  -2  18   4       4792.88       4657.39       169.33 o                         
   0  18   4       1418.21       1325.99        59.68 o                         
   2  18   4        221.50        177.71        34.86 o                         
   4  18   4        345.91        314.89        37.97 o                         
 -21   1   5        505.78        441.89        46.88 o                         
 -19   1   5       1455.45       1534.92        63.52 o                         
 -17   1   5       3306.79       3391.77        76.01 o                         
 -15   1   5       5919.99       5877.74       115.48 o                         
 -13   1   5       2798.39       2909.40        59.39 o                         
 -11   1   5       3308.14       3132.36        57.48 o                         
  -9   1   5       5651.54       5416.44        71.78 o                         
  -7   1   5       7409.56       7180.41        82.39 o                         
  -5   1   5       1344.35       1463.47        40.81 o                         
  -3   1   5        642.09        648.50        28.35 o                         
  -1   1   5       1246.33       1231.26        37.47 o                         
   1   1   5       8704.99       8499.03        88.22 o                         
   3   1   5      20327.17      19475.86       162.23 o                         
   5   1   5       6156.93       6328.44        68.62 o                         
   7   1   5        922.70        943.78        29.34 o                         
   9   1   5        445.48        474.81        24.77 o                         
  11   1   5       3039.02       3059.05        60.54 o                         
  13   1   5       5839.45       5706.90        94.44 o                         
  15   1   5       4211.77       4275.65       103.05 o                         
  17   1   5          3.37         44.52        52.95 o                         
 -22   2   5         17.94        -25.32        38.21 o                         
 -20   2   5        429.33        512.50        46.50 o                         
 -18   2   5        977.86        887.40        50.98 o                         
 -16   2   5       5618.68       5553.15        79.54 o                         
 -14   2   5        210.30        350.91        29.29 o                         
 -12   2   5        131.28        138.68        23.03 o                         
 -10   2   5        805.20        699.64        31.72 o                         
  -8   2   5       1208.80       1152.47        38.37 o                         
  -6   2   5      23951.36      23837.81       207.73 o                         
  -4   2   5         24.04         16.16        19.13 o                         
  -2   2   5         17.48         16.09        18.89 o                         
   0   2   5         29.67         27.34        18.82 o                         
   2   2   5       2707.34       2828.94        48.81 o                         
   4   2   5      12100.21      11760.53       122.19 o                         
   6   2   5       1239.40       1269.73        34.45 o                         
   8   2   5        437.12        444.69        22.07 o                         
  10   2   5          1.74         18.11        19.61 o                         
  12   2   5       3018.98       2989.97        65.75 o                         
  14   2   5       5876.99       5799.29        98.34 o                         
  16   2   5       1603.97       1421.67        66.65 o                         
  18   2   5          1.27        122.30        46.76 o                         
 -21   3   5         90.04        115.40        39.75 o                         
 -19   3   5        457.69        421.41        43.23 o                         
 -17   3   5        141.00        114.52        36.15 o                         
 -15   3   5        530.63        525.66        32.88 o                         
 -13   3   5        462.49        401.56        29.72 o                         
 -11   3   5        380.67        410.20        28.87 o                         
  -9   3   5         61.47         23.99        21.62 o                         
  -7   3   5         59.72         63.62        24.64 o                         
  -5   3   5        424.02        479.39        26.83 o                         
  -3   3   5        112.09        122.39        21.12 o                         
  -1   3   5          0.26         -1.83        18.08 o                         
   1   3   5        791.93        748.61        32.96 o                         
   3   3   5       3709.39       3564.58        61.07 o                         
   5   3   5        750.63        726.62        29.05 o                         
   7   3   5        254.55        273.24        21.26 o                         
   9   3   5          2.80          2.27        19.67 o                         
  11   3   5         11.13         51.88        27.23 o                         
  13   3   5        741.00        733.30        43.13 o                         
  15   3   5        728.75        674.44        46.67 o                         
  17   3   5        325.85        381.23        47.49 o                         
 -20   4   5       4822.87       4657.15       100.99 o                         
 -18   4   5       1256.53       1244.19        68.21 o                         
 -16   4   5       1731.50       1642.71        51.67 o                         
 -14   4   5       1973.99       2112.38        71.21 o                         
 -12   4   5       3928.02       3849.84        64.55 o                         
 -10   4   5       3986.64       4003.48        63.08 o                         
  -8   4   5       2966.38       2970.44        54.53 o                         
  -6   4   5       3589.00       3501.65        59.32 o                         
  -4   4   5       6228.99       6139.68        99.70 o                         
  -2   4   5       8061.25       7928.10        86.54 o                         
   0   4   5       5371.60       5264.06        79.75 o                         
   2   4   5       1884.37       1936.46        57.65 o                         
   4   4   5       2564.94       2373.28        51.89 o                         
   6   4   5       2232.75       2326.25        45.17 o                         
   8   4   5      10316.35      10192.96       122.57 o                         
  10   4   5       1297.10       1352.88        42.17 o                         
  12   4   5       4873.77       5022.28        90.83 o                         
  14   4   5        813.41        903.97        62.72 o                         
  16   4   5       2697.33       2667.82        78.98 o                         
  18   4   5       4528.18       4727.12        99.72 o                         
 -21   5   5      17209.12      17315.18       213.04 o                         
 -19   5   5       8112.23       8056.29       128.87 o                         
 -17   5   5       3336.18       3364.74        82.07 o                         
 -15   5   5       1023.15       1024.99        40.52 o                         
 -13   5   5      10364.96      10270.34       110.25 o                         
 -11   5   5      22573.12      22584.72       191.33 o                         
  -9   5   5      17151.57      17210.11       168.80 o                         
  -7   5   5       6377.22       6361.28        77.69 o                         
  -5   5   5       6840.13       6582.98        77.93 o                         
  -3   5   5      17355.27      16971.19       181.84 o                         
  -1   5   5      30088.53      29111.98       251.24 o                         
   1   5   5      21972.60      21346.80       234.60 o                         
   3   5   5       3289.91       3565.68        93.33 o                         
   5   5   5       4311.77       4136.76        68.67 o                         
   7   5   5       8055.21       7923.22        89.32 o                         
   9   5   5      18687.67      18469.32       162.47 o                         
  11   5   5      14245.14      14203.33       168.71 o                         
  13   5   5       8533.49       8656.63       125.94 o                         
  15   5   5       4408.46       4457.18        92.28 o                         
  17   5   5       8154.02       8387.22       131.45 o                         
 -20   6   5      10221.53      10396.60       163.44 o                         
 -18   6   5       2331.13       2265.37        74.77 o                         
 -16   6   5        151.74        171.97        31.29 o                         
 -14   6   5       3633.17       3566.01        65.56 o                         
 -12   6   5       6098.23       5915.59        79.89 o                         
 -10   6   5      11764.32      11938.44       119.34 o                         
  -8   6   5       4955.25       4949.06        68.69 o                         
  -6   6   5         48.90         27.14        24.51 o                         
  -4   6   5       4470.77       4437.66        97.62 o                         
  -2   6   5      11807.14      11688.34       144.56 o                         
   0   6   5      11664.40      11352.32       141.46 o                         
   2   6   5       8833.41       8522.36       117.88 o                         
   4   6   5        517.32        578.55        38.74 o                         
   6   6   5       2581.92       2499.67        52.61 o                         
   8   6   5      10532.96      10490.21       109.03 o                         
  10   6   5       8095.52       8100.99       118.26 o                         
  12   6   5       3555.07       3548.81        80.70 o                         
  14   6   5        667.42        708.96        46.24 o                         
  16   6   5       1121.38       1150.36        76.65 o                         
 -19   7   5       1130.13       1063.23        55.77 o                         
 -17   7   5         65.31         32.88        32.78 o                         
 -15   7   5        411.33        394.40        38.62 o                         
 -13   7   5        336.80        387.76        30.81 o                         
 -11   7   5        192.61        138.22        26.11 o                         
  -9   7   5        938.86       1025.71        41.99 o                         
  -7   7   5       1341.39       1400.27        56.18 o                         
  -5   7   5       2472.04       2543.98        69.59 o                         
  -3   7   5       1188.10       1171.54        61.45 o                         
  -1   7   5        305.14        282.36        37.38 o                         
   1   7   5        849.12        844.56        44.40 o                         
   3   7   5        211.93        270.37        34.27 o                         
   5   7   5        592.66        621.58        35.72 o                         
   7   7   5       1797.07       1736.45        52.36 o                         
   9   7   5         10.43         15.22        23.19 o                         
  11   7   5       1498.87       1387.04        62.93 o                         
  13   7   5        781.17        852.35        58.07 o                         
  15   7   5        860.22        856.71        52.16 o                         
 -20   8   5         55.00         68.57        90.71 o                         
 -18   8   5       1766.64       1879.37        70.36 o                         
 -16   8   5       4107.72       4135.10        73.30 o                         
 -14   8   5       5126.16       5057.83        82.87 o                         
 -12   8   5       2080.80       2121.42        70.42 o                         
 -10   8   5       1475.08       1426.93        93.76 o                         
  -8   8   5       3116.73       3168.73        76.81 o                         
  -6   8   5       4788.48       4886.38        92.46 o                         
  -4   8   5       2459.94       2449.04        69.34 o                         
  -2   8   5        806.71        824.44        45.10 o                         
   0   8   5       1544.16       1621.74        60.80 o                         
   2   8   5       6037.17       6068.31       101.21 o                         
   4   8   5       8137.63       8034.76       109.81 o                         
   6   8   5       6137.21       6107.40        81.67 o                         
   8   8   5         37.10         39.60        23.71 o                         
  10   8   5       3355.05       3394.72        80.37 o                         
  12   8   5        531.44        523.62        43.35 o                         
  14   8   5       5430.79       5427.17       162.60 o                         
  16   8   5       2121.10       2245.10        77.90 o                         
 -19   9   5       2006.50       1831.18        84.46 o                         
 -17   9   5       8547.58       8850.06       304.83 o                         
 -15   9   5      11994.33      11787.16       157.79 o                         
 -13   9   5       4057.06       4068.90        89.07 o                         
 -11   9   5        863.76        834.08        48.46 o                         
  -9   9   5       3702.66       3833.08        89.55 o                         
  -7   9   5      11443.53      11631.13       151.08 o                         
  -5   9   5      14024.20      14109.52       170.85 o                         
  -3   9   5       3427.60       3277.37       103.26 o                         
  -1   9   5       1328.06       1398.38        56.61 o                         
   1   9   5       3448.91       3614.40        81.02 o                         
   3   9   5      15450.30      15164.33       179.85 o                         
   5   9   5      14692.91      14474.50       161.99 o                         
   7   9   5       5369.21       5199.01        76.68 o                         
   9   9   5       1622.14       1638.85        56.88 o                         
  11   9   5       2340.49       2514.26       115.08 o                         
  13   9   5       4627.60       4638.71        97.78 o                         
  15   9   5       5415.67       5515.15       109.30 o                         
 -18  10   5       1055.42        980.23        80.77 o                         
 -16  10   5       1118.11       1181.36       107.76 o                         
 -14  10   5        137.01         70.96        36.33 o                         
 -12  10   5        972.90        986.94        52.87 o                         
 -10  10   5         30.22        -12.31        33.51 o                         
  -8  10   5       3628.76       3480.11        84.15 o                         
  -6  10   5       1987.66       2038.99        70.81 o                         
  -4  10   5       1484.96       1542.57        62.30 o                         
  -2  10   5         31.42         19.47        33.06 o                         
   0  10   5       1718.17       1816.92        74.96 o                         
   2  10   5       1041.67       1180.58        53.17 o                         
   4  10   5       2396.82       2321.69        71.77 o                         
   6  10   5        680.07        712.16        40.92 o                         
   8  10   5        158.15        139.75        28.12 o                         
  10  10   5        726.00        680.78        41.65 o                         
  12  10   5       1790.00       1838.26        70.31 o                         
  14  10   5       2403.52       2391.05        79.10 o                         
 -17  11   5         49.40        -42.31        52.27 o                         
 -15  11   5        255.32        179.13        40.11 o                         
 -13  11   5        353.76        407.43        52.57 o                         
 -11  11   5        122.72         99.27        36.79 o                         
  -9  11   5        659.02        697.70        50.22 o                         
  -7  11   5       1136.00       1143.09        55.15 o                         
  -5  11   5        682.64        672.71        63.56 o                         
  -3  11   5         57.65         50.00        48.15 o                         
  -1  11   5         26.15        108.93        35.45 o                         
   1  11   5       1186.49       1120.56        54.12 o                         
   3  11   5        928.55       1118.89        90.59 o                         
   5  11   5        507.31        492.38        38.70 o                         
   7  11   5        101.62        158.40        36.54 o                         
   9  11   5        910.95        796.13        39.29 o                         
  11  11   5        634.15        616.74        46.18 o                         
  13  11   5       1552.08       1575.86       152.46 o                         
 -16  12   5        442.73        463.20        72.62 o                         
 -14  12   5        102.45        114.67        39.32 o                         
 -12  12   5          5.33         80.19        37.52 o                         
 -10  12   5         44.21        103.53        38.30 o                         
  -8  12   5        453.23        475.26        45.97 o                         
  -6  12   5        263.71        296.41        41.39 o                         
  -4  12   5        561.76        658.70        48.12 o                         
  -2  12   5       1125.66       1164.14        56.55 o                         
   0  12   5          0.39         17.35        46.25 o                         
   2  12   5       1482.12       1487.16        62.09 o                         
   4  12   5       2881.71       2966.87        95.26 o                         
   6  12   5         31.21         27.53        41.23 o                         
   8  12   5       1294.75       1168.79        42.50 o                         
  10  12   5          1.55         -5.28        35.20 o                         
  12  12   5        102.84         70.57        36.94 o                         
 -13  13   5        260.43        296.52        45.40 o                         
 -11  13   5        814.66        851.49        67.57 o                         
  -9  13   5         59.13         62.66        38.36 o                         
  -7  13   5        173.58        177.07        40.62 o                         
  -5  13   5         17.19         36.81        41.18 o                         
  -3  13   5       2317.44       2467.84        94.51 o                         
  -1  13   5       1381.74       1418.71        61.58 o                         
   1  13   5          0.47          0.78        43.08 o                         
   3  13   5        785.03        773.91        51.61 o                         
   5  13   5        627.08        630.22        59.36 o                         
   7  13   5       2158.27       2238.21        69.88 o                         
   9  13   5       1364.80       1312.42        54.96 o                         
  11  13   5        140.02        104.87        65.25 o                         
 -12  14   5       1351.29       1424.56        65.60 o                         
 -10  14   5        184.10        216.39        43.05 o                         
  -8  14   5       2202.38       2173.46       102.20 o                         
  -6  14   5        213.26        199.03        51.31 o                         
  -4  14   5       1518.67       1541.58        64.95 o                         
  -2  14   5        101.18        119.02        40.84 o                         
   0  14   5       1856.62       1721.67        69.53 o                         
   2  14   5        674.97        763.32        53.10 o                         
   4  14   5        554.44        599.04        50.35 o                         
   6  14   5        587.95        565.44        49.96 o                         
   8  14   5          2.99          6.44        35.68 o                         
 -11  15   5       4394.93       4843.97       213.60 o                         
  -9  15   5       2627.29       2810.25       110.23 o                         
  -7  15   5        931.34       1060.72        61.45 o                         
  -5  15   5       2761.21       2899.09        89.21 o                         
  -3  15   5       7294.76       7490.35       129.84 o                         
  -1  15   5       8127.83       8348.33       260.58 o                         
   1  15   5       2174.40       2205.75        82.78 o                         
   3  15   5       1208.18       1144.29        61.71 o                         
   5  15   5       1940.04       1862.75        75.00 o                         
   7  15   5       5770.68       5450.88       133.67 o                         
  -8  16   5       1152.27       1228.92       124.35 o                         
  -6  16   5        335.31        354.76        48.98 o                         
  -4  16   5       2608.58       2763.67        89.72 o                         
  -2  16   5       5199.92       5424.22       137.35 o                         
   0  16   5       4510.97       4615.62       107.69 o                         
   2  16   5       1242.63       1232.13        65.46 o                         
   4  16   5         75.91        137.14        51.98 o                         
 -18   0   6       1437.11       1295.62        86.82 o                         
 -16   0   6       2512.12       2411.31        87.94 o                         
 -14   0   6      10464.36      10251.30       164.58 o                         
 -12   0   6      16437.07      16450.89       222.57 o                         
 -10   0   6      14334.61      14652.18       202.54 o                         
  -8   0   6       6509.35       6565.29       122.27 o                         
  -6   0   6       5573.10       5428.92       108.88 o                         
  -4   0   6      14498.59      14384.76       321.87 o                         
  -2   0   6      20759.66      20750.77       254.01 o                         
   0   0   6      12051.00      11892.86       169.69 o                         
   2   0   6        975.23       1051.82        53.40 o                         
   4   0   6       3751.93       3522.15       125.82 o                         
   6   0   6      11698.75      11691.62       205.02 o                         
   8   0   6      32227.42      31671.88       439.07 o                         
  10   0   6      13684.40      13269.36       314.54 o                         
  12   0   6       6280.11       7652.92       318.93 o                         
 -19   1   6       1101.92        776.63        82.28 o                         
 -17   1   6        504.30        475.15        40.64 o                         
 -15   1   6       1635.94       1650.23        53.70 o                         
 -13   1   6       3300.44       3217.58        65.69 o                         
 -11   1   6       7248.28       7318.41        93.82 o                         
  -9   1   6       4168.73       4142.45        69.82 o                         
  -7   1   6        214.82        238.05        28.04 o                         
  -5   1   6       4720.29       4615.23        70.65 o                         
  -3   1   6       7219.41       7343.78        89.08 o                         
  -1   1   6       8276.01       8186.52        94.16 o                         
   1   1   6       5547.68       5200.82       176.33 o                         
   3   1   6        237.74        246.88        29.05 o                         
   5   1   6       3179.04       3244.29        66.27 o                         
   7   1   6       5447.52       5556.87        93.08 o                         
   9   1   6       8555.41       8510.43       119.22 o                         
  11   1   6       1368.76       1104.56        96.56 o                         
  13   1   6        612.72        591.05        86.32 o                         
 -18   2   6        380.61        311.40        43.58 o                         
 -16   2   6       1077.93       1041.19        47.15 o                         
 -14   2   6        336.55        368.76        33.98 o                         
 -12   2   6          4.05         -6.09        25.75 o                         
 -10   2   6        199.14        201.27        29.19 o                         
  -8   2   6         36.85         52.85        25.77 o                         
  -6   2   6       2105.74       2093.89        52.87 o                         
  -4   2   6         78.49         87.90        25.63 o                         
  -2   2   6        440.43        447.54        33.32 o                         
   0   2   6        149.46        167.85        28.74 o                         
   2   2   6        482.06        478.29        33.89 o                         
   4   2   6        768.73        798.04        41.33 o                         
   6   2   6        174.40        126.66        28.07 o                         
   8   2   6        113.35        125.33        36.32 o                         
  10   2   6        416.98        428.66        77.54 o                         
  12   2   6        651.34        642.25        90.71 o                         
  14   2   6        445.57        565.24        74.13 o                         
 -17   3   6       4506.93       4666.98       148.52 o                         
 -15   3   6       3904.02       3990.94        73.68 o                         
 -13   3   6       1378.53       1336.73        50.64 o                         
 -11   3   6          2.66          0.32        29.18 o                         
  -9   3   6       1032.28        983.78        39.97 o                         
  -7   3   6       7689.16       7733.73        93.55 o                         
  -5   3   6       2139.85       2364.69        60.73 o                         
  -3   3   6        731.26        690.60        37.98 o                         
  -1   3   6        257.07        221.21        30.02 o                         
   1   3   6       1589.18       1518.96        50.90 o                         
   3   3   6       9549.38       9534.85       127.96 o                         
   5   3   6       2557.44       2449.72        69.78 o                         
   7   3   6        285.04        283.14        35.65 o                         
   9   3   6         14.92        -17.01        31.67 o                         
  11   3   6       2364.55       2367.03       226.76 o                         
  13   3   6       5045.31       4944.92       197.50 o                         
 -18   4   6       5133.43       5365.62       108.56 o                         
 -16   4   6       8556.84       8603.38       108.38 o                         
 -14   4   6       3839.23       3858.78        71.74 o                         
 -12   4   6       1417.16       1363.50        46.18 o                         
 -10   4   6        710.98        657.57        35.92 o                         
  -8   4   6       3400.70       3490.66        72.19 o                         
  -6   4   6       7931.16       7938.09       105.26 o                         
  -4   4   6       5964.18       6129.68        90.15 o                         
  -2   4   6       3507.91       3693.55       115.72 o                         
   0   4   6       3714.30       3650.07        82.39 o                         
   2   4   6      10128.72      10024.56       137.45 o                         
   4   4   6       7390.77       7435.31       115.31 o                         
   6   4   6       3081.40       3186.92        77.88 o                         
   8   4   6        377.67        434.84        45.19 o                         
  10   4   6       1343.04       1525.93       245.05 o                         
  12   4   6       2518.68       2545.90       106.03 o                         
 -17   5   6        720.62        642.35        45.88 o                         
 -15   5   6        177.67        201.06        32.04 o                         
 -13   5   6        631.24        673.22        46.09 o                         
 -11   5   6         10.82         13.78        28.05 o                         
  -9   5   6         43.17         -0.26        28.68 o                         
  -7   5   6       1620.97       1605.60        65.13 o                         
  -5   5   6        205.42        249.29        37.67 o                         
  -3   5   6        103.38         78.17        33.61 o                         
  -1   5   6         58.12         92.20        33.39 o                         
   1   5   6          6.68         30.02        32.06 o                         
   3   5   6        548.01        504.65        41.32 o                         
   5   5   6        558.53        617.41        43.88 o                         
   7   5   6        166.56        204.67        54.95 o                         
   9   5   6        116.08         82.47        33.07 o                         
  11   5   6        762.74        762.98        68.79 o                         
  13   5   6        239.46        251.04        65.83 o                         
 -16   6   6       4711.42       4559.81        80.22 o                         
 -14   6   6       2420.18       2730.11        71.70 o                         
 -12   6   6         40.55         21.30        35.46 o                         
 -10   6   6        496.79        507.41        44.34 o                         
  -8   6   6          5.52        -31.81        31.81 o                         
  -6   6   6       7890.37       7783.87       122.80 o                         
  -4   6   6        515.63        542.33        49.07 o                         
  -2   6   6       2062.33       2133.89        71.20 o                         
   0   6   6        456.65        458.06        42.68 o                         
   2   6   6        836.80        783.91        47.14 o                         
   4   6   6       2821.39       2857.39        77.68 o                         
   6   6   6        694.56        609.20        44.17 o                         
   8   6   6        371.90        416.29        59.99 o                         
  10   6   6       1123.91       1263.13       108.26 o                         
  12   6   6       1347.01       1441.23       221.64 o                         
 -15   7   6       2103.32       2079.71        91.66 o                         
 -13   7   6        738.22        760.54        51.14 o                         
 -11   7   6        443.44        466.06        56.17 o                         
  -9   7   6          2.61         15.54        35.51 o                         
  -7   7   6       1539.07       1557.13        71.80 o                         
  -5   7   6        787.49        783.79        49.60 o                         
  -3   7   6        117.58         80.22        35.74 o                         
  -1   7   6          1.35        -12.29        33.38 o                         
   1   7   6        140.05        165.59        54.90 o                         
   3   7   6       2625.25       2699.55       107.79 o                         
   5   7   6        954.28       1018.99        52.82 o                         
   7   7   6        125.35         68.48        34.44 o                         
   9   7   6          3.02         43.81        34.30 o                         
  11   7   6         88.54        108.17        51.20 o                         
 -14   8   6         13.75         68.34        37.74 o                         
 -12   8   6        378.73        416.57        45.13 o                         
 -10   8   6       1331.68       1351.59        70.47 o                         
  -8   8   6        187.16        228.96        40.67 o                         
  -6   8   6        331.64        329.20        42.60 o                         
  -4   8   6        234.05        232.23        47.30 o                         
  -2   8   6         18.80         62.89        35.61 o                         
   0   8   6         28.98        -28.74        32.66 o                         
   2   8   6         45.37         36.10        35.30 o                         
   4   8   6        180.54        200.83        51.10 o                         
   6   8   6        450.82        500.39        45.63 o                         
   8   8   6          2.47        -13.71        54.54 o                         
  10   8   6        323.96        240.59        61.97 o                         
 -13   9   6       1792.55       1949.54        77.53 o                         
 -11   9   6       1466.33       1483.72        64.28 o                         
  -9   9   6       1877.61       2012.68        92.91 o                         
  -7   9   6       2913.85       2953.07       117.41 o                         
  -5   9   6       1295.51       1420.04        61.89 o                         
  -3   9   6        759.10        745.96        50.77 o                         
  -1   9   6       1567.69       1478.84        63.04 o                         
   1   9   6       1040.50        958.70        58.92 o                         
   3   9   6        831.75        780.15        50.55 o                         
   5   9   6       2992.92       3083.34        84.76 o                         
   7   9   6        661.43        666.77        54.80 o                         
   9   9   6       2663.90       2628.20       119.08 o                         
 -12  10   6       8706.15       9134.50       143.94 o                         
 -10  10   6       6923.73       7147.17       125.06 o                         
  -8  10   6       5749.74       5650.83       111.78 o                         
  -6  10   6        849.06        889.60        76.86 o                         
  -4  10   6      10304.43      10755.20       154.72 o                         
  -2  10   6       9443.89       9247.97       141.94 o                         
   0  10   6       7156.68       7351.84       125.80 o                         
   2  10   6       3973.17       3903.77        94.46 o                         
   4  10   6       1005.98       1043.58        96.00 o                         
   6  10   6       7586.11       7893.06       147.39 o                         
   8  10   6      12052.56      11771.23       234.82 o                         
 -11  11   6       5358.40       5524.53       113.58 o                         
  -9  11   6       2314.87       2494.70        85.59 o                         
  -7  11   6        483.82        416.97        46.40 o                         
  -5  11   6       2207.45       2266.29        82.50 o                         
  -3  11   6       7129.94       7006.04       153.52 o                         
  -1  11   6       5254.20       5416.09       119.52 o                         
   1  11   6       2066.58       2011.75       111.11 o                         
   3  11   6         56.45        116.32        40.20 o                         
   5  11   6        898.49        913.13        60.39 o                         
   7  11   6       9134.35       9067.68       176.96 o                         
 -10  12   6       1482.32       1479.09       134.60 o                         
  -8  12   6        599.15        666.07        53.52 o                         
  -6  12   6         98.67        197.89        44.21 o                         
  -4  12   6        394.20        399.36        47.39 o                         
  -2  12   6        572.34        559.64        57.65 o                         
   0  12   6        815.03        810.66        66.68 o                         
   2  12   6        467.00        476.58        49.71 o                         
   4  12   6         56.63         36.16        39.45 o                         
   6  12   6       2548.12       2741.65       190.19 o                         
  -7  13   6       2226.02       2263.25       172.63 o                         
  -5  13   6       2693.79       2793.10        90.41 o                         
  -3  13   6       2288.66       2437.67        86.94 o                         
  -1  13   6        946.84        892.53        58.26 o                         
   1  13   6       2962.80       2931.10        92.15 o                         
   3  13   6       5193.03       5335.54       232.62 o                         
 -13   1   7        298.30        287.28        61.55 o                         
 -11   1   7          3.32        -29.60        29.60 o                         
  -9   1   7       2428.08       2495.27        64.72 o                         
  -7   1   7       7911.64       7951.79       107.65 o                         
  -5   1   7       5444.62       5626.25        93.79 o                         
  -3   1   7       1134.94       1176.42        49.22 o                         
  -1   1   7        145.93        161.09        37.75 o                         
   1   1   7       1394.10       1415.39        59.60 o                         
   3   1   7       5175.23       5136.44       117.78 o                         
   5   1   7       2372.60       2577.57        90.19 o                         
   7   1   7        723.99        784.62        58.27 o                         
 -12   2   7        979.39        923.25        61.41 o                         
 -10   2   7        161.33        143.31        35.01 o                         
  -8   2   7       1725.47       1794.35        63.20 o                         
  -6   2   7       4885.41       5079.22        90.14 o                         
  -4   2   7         88.00         90.99        32.15 o                         
  -2   2   7         73.34         98.71        59.98 o                         
   0   2   7         13.08         64.92        35.99 o                         
   2   2   7       3532.29       3488.54       128.77 o                         
   4   2   7       4117.72       4279.60       108.61 o                         
   6   2   7        102.33         82.85        41.58 o                         
 -11   3   7        229.00        199.26        36.84 o                         
  -9   3   7        391.73        318.47        38.65 o                         
  -7   3   7        555.68        656.04        50.52 o                         
  -5   3   7       1223.15       1225.67        58.84 o                         
  -3   3   7          8.69         29.61        36.16 o                         
  -1   3   7        136.53        147.64        38.27 o                         
   1   3   7         70.37         19.49        35.24 o                         
   3   3   7         54.88         12.01        36.01 o                         
   5   3   7        625.23        661.49        64.53 o                         
   7   3   7         19.03         81.51        47.49 o                         
 -12   4   7       3299.29       3549.22       225.30 o                         
 -10   4   7       2801.34       3024.25        88.80 o                         
  -8   4   7       1710.47       1542.00       104.95 o                         
  -6   4   7        627.76        615.86        57.44 o                         
  -4   4   7       1783.23       1843.03        73.22 o                         
  -2   4   7       3053.83       3178.23       106.04 o                         
   0   4   7       3168.00       3254.26        87.35 o                         
   2   4   7       1300.81       1312.70        60.50 o                         
   4   4   7       2166.75       2226.86        77.68 o                         
   6   4   7       1421.25       1307.05        70.66 o                         
 -11   5   7      11160.95      11446.47       329.17 o                         
  -9   5   7       8330.55       8241.09       136.59 o                         
  -7   5   7       1843.02       1990.04       127.33 o                         
  -5   5   7       4912.60       5133.68       107.21 o                         
  -3   5   7       5281.91       5299.10       108.06 o                         
  -1   5   7       8540.27       8673.57       137.24 o                         
   1   5   7       8099.65       7980.83       153.16 o                         
   3   5   7       3064.25       3144.06        93.33 o                         
   5   5   7      11353.46      11668.00       162.68 o                         
 -10   6   7       4555.24       4791.31       213.60 o                         
  -8   6   7       1223.27       1211.81        62.49 o                         
  -6   6   7       2001.34       2031.14        79.67 o                         
  -4   6   7       3528.41       3663.36        93.82 o                         
  -2   6   7       3508.00       3644.76        94.50 o                         
   0   6   7       3586.05       3682.29       159.85 o                         
   2   6   7       1076.31       1035.62        57.38 o                         
   4   6   7        950.91        860.99        68.21 o                         
  -7   7   7        543.93        617.77        60.39 o                         
  -5   7   7          1.99         20.72        39.27 o                         
  -3   7   7        562.26        631.93        51.87 o                         
  -1   7   7        562.91        641.24        51.72 o                         
   1   7   7        363.16        455.93        47.51 o                         
   3   7   7       1687.50       1717.90        79.82 o                         
  -6   8   7       4459.21       4465.35       255.29 o                         
  -4   8   7       2113.44       2241.04        84.94 o                         
  -2   8   7        919.70        910.01        57.38 o                         
   0   8   7        898.04        861.94        57.41 o                         
                                                                                
