# Supplementary material for: Crystal structures of two coordination isomers of copper(II) 4-sulfo­benzoic acid hexa­hydrate and two mixed silver/potassium 4-sulfo­benzoic acid salts
Source: Acta Crystallogr E Crystallogr Commun. 2019 Oct 31;75(Pt 11):1801–7. doi: 10.1107/S2056989019014610 (PMC6829707; doi:10.1107/S2056989019014610)
Supplement: Supplementary file 5 [file e-75-01801-IVsup5.hkl]

data_IV                                                      
_shelx_title ' PJS_7_17_2_a.res in P2(1)/c'                                     
_shelx_refln_list_code          4                                               
_shelx_F_calc_maximum      141.11                                               
_exptl_crystal_F_000       590.40                                               
_reflns_d_resolution_high  0.6983                                               
                                                                                
loop_                                                                           
 _space_group_symop_operation_xyz                                               
 'x, y, z'                                                                      
 '-x, y+1/2, -z+1/2'                                                            
 '-x, -y, -z'                                                                   
 'x, -y-1/2, z-1/2'                                                             
                                                                                
_cell_length_a    12.8018                                                       
_cell_length_b     9.9170                                                       
_cell_length_c     8.4013                                                       
_cell_angle_alpha  90.000                                                       
_cell_angle_beta   94.747                                                       
_cell_angle_gamma  90.000                                                       
                                                                                
_shelx_F_squared_multiplier     1.000                                           
                                                                                
loop_                                                                           
 _refln_index_h                                                                 
 _refln_index_k                                                                 
 _refln_index_l                                                                 
 _refln_F_squared_calc                                                          
 _refln_F_squared_meas                                                          
 _refln_F_squared_sigma                                                         
 _refln_observed_status                                                         
   1   0   0       7490.84       7517.12        96.36 o                         
   2   0   0       2272.03       2467.81        16.63 o                         
   3   0   0        345.17        331.91         3.89 o                         
   4   0   0      18761.00      19464.06       131.50 o                         
   5   0   0       2259.37       2547.15        19.05 o                         
   6   0   0       4130.28       4233.05        30.25 o                         
   7   0   0       1759.30       1721.86        14.93 o                         
   8   0   0        477.59        485.03         8.66 o                         
   9   0   0       1100.99       1006.82        11.20 o                         
  10   0   0       4551.06       4462.87        59.04 o                         
  11   0   0       3067.50       3019.45        31.05 o                         
  12   0   0        728.41        811.74        13.97 o                         
  13   0   0        393.71        389.80        11.61 o                         
  14   0   0          2.44          3.84         3.98 o                         
  15   0   0        196.28        188.20         9.40 o                         
  16   0   0       1346.25       1358.58        49.85 o                         
  17   0   0        632.98        644.06        22.13 o                         
  18   0   0        161.69        167.46        21.01 o                         
   1   1   0        289.78        290.71         2.15 o                         
   2   1   0         18.01         27.25         1.45 o                         
   3   1   0       1005.24       1025.77         7.89 o                         
   4   1   0       2054.01       2035.26        14.78 o                         
   5   1   0       2227.23       2047.92        11.31 o                         
   6   1   0      19911.44      19961.50        90.14 o                         
   7   1   0       4554.43       4562.76        23.44 o                         
   8   1   0       1704.41       1758.20        11.17 o                         
   9   1   0       1432.52       1423.57         9.97 o                         
  10   1   0          2.85          6.70         1.91 o                         
  11   1   0         68.06         56.43         3.32 o                         
  12   1   0        220.32        216.58         5.66 o                         
  13   1   0          0.39          0.70         2.55 o                         
  14   1   0         28.35         29.15         3.62 o                         
  15   1   0        884.09        892.72        12.53 o                         
  16   1   0        562.72        536.94        10.29 o                         
  17   1   0        620.85        648.14        13.29 o                         
  18   1   0         58.83         61.42         6.47 o                         
   0   2   0        698.08        770.86         7.28 o                         
   1   2   0       4445.55       4503.59        29.55 o                         
   2   2   0       3914.25       3986.78        23.52 o                         
   3   2   0       6268.28       6372.01        29.68 o                         
   4   2   0       4535.57       4452.76        22.58 o                         
   5   2   0       4178.33       4093.56        20.51 o                         
   6   2   0        727.52        748.29         5.85 o                         
   7   2   0        406.58        369.40         4.42 o                         
   8   2   0       1643.32       1638.68        10.71 o                         
   9   2   0       2384.56       2398.80        14.65 o                         
  10   2   0          1.05         10.26         2.06 o                         
  11   2   0        584.82        559.15         7.24 o                         
  12   2   0        844.29        852.88        11.51 o                         
  13   2   0       1013.06        989.71        12.23 o                         
  14   2   0       1784.07       1718.83        17.50 o                         
  15   2   0       1827.69       1835.08        19.51 o                         
  16   2   0          1.58          1.95         3.96 o                         
  17   2   0          9.40         10.88         4.33 o                         
  18   2   0          0.72         -1.24         4.15 o                         
   1   3   0       3840.40       3918.42        19.00 o                         
   2   3   0      11065.09      10691.54        64.12 o                         
   3   3   0       2013.32       1972.86        11.63 o                         
   4   3   0        148.49        146.85         2.68 o                         
   5   3   0        299.78        312.84         3.53 o                         
   6   3   0        817.30        776.29         6.11 o                         
   7   3   0       4905.96       4981.73        25.50 o                         
   8   3   0       5724.82       5714.27        29.18 o                         
   9   3   0       6703.86       6579.60        31.62 o                         
  10   3   0          0.72          4.77         2.16 o                         
  11   3   0         16.07         10.50         2.48 o                         
  12   3   0        312.52        333.87         8.06 o                         
  13   3   0        976.88        946.10        11.98 o                         
  14   3   0          1.82          7.04         3.57 o                         
  15   3   0         87.18         89.02         5.92 o                         
  16   3   0         35.82         28.49         4.79 o                         
  17   3   0        127.11        129.31         7.34 o                         
   0   4   0      14390.58      14931.12       120.10 o                         
   1   4   0       7219.78       7619.86        35.79 o                         
   2   4   0       3439.45       3513.77        19.27 o                         
   3   4   0       2987.50       2956.02        19.93 o                         
   4   4   0         97.97        176.84         4.46 o                         
   5   4   0         62.05         59.46         2.54 o                         
   6   4   0         61.30         62.92         2.40 o                         
   7   4   0       1206.66       1213.51         8.60 o                         
   8   4   0       1064.82       1032.38         9.58 o                         
   9   4   0        444.23        421.88         5.89 o                         
  10   4   0        669.35        656.87         8.12 o                         
  11   4   0          3.60          4.77         2.39 o                         
  12   4   0        576.83        547.77        10.27 o                         
  13   4   0       1542.43       1555.05        24.24 o                         
  14   4   0       1901.13       1847.21        21.38 o                         
  15   4   0        942.94        905.12        14.79 o                         
  16   4   0        128.45        144.58         9.63 o                         
  17   4   0         19.60         22.95         4.97 o                         
   1   5   0         88.70         79.87         2.32 o                         
   2   5   0        132.55        139.35         2.63 o                         
   3   5   0         10.51         25.76         1.66 o                         
   4   5   0       1737.09       1789.81        11.89 o                         
   5   5   0       1132.42       1132.13         8.77 o                         
   6   5   0       2571.07       2561.07        16.14 o                         
   7   5   0       4376.38       4369.05        25.24 o                         
   8   5   0       2258.70       2207.84        15.04 o                         
   9   5   0        898.02        889.75        10.84 o                         
  10   5   0        339.85        348.28         7.30 o                         
  11   5   0          9.49          9.21         3.04 o                         
  12   5   0         43.41         44.17         5.03 o                         
  13   5   0         18.09         21.87         4.34 o                         
  14   5   0        247.53        243.90         8.50 o                         
  15   5   0         39.61         31.17         4.75 o                         
  16   5   0        180.14        166.52         9.66 o                         
  17   5   0        170.35        168.61         8.49 o                         
   0   6   0       3228.65       3217.45        24.97 o                         
   1   6   0       4859.10       4984.68        25.50 o                         
   2   6   0       1011.09       1010.79         7.46 o                         
   3   6   0          4.51         10.19         1.52 o                         
   4   6   0        408.02        424.16         5.54 o                         
   5   6   0         10.68          8.87         1.61 o                         
   6   6   0         70.32         71.98         2.78 o                         
   7   6   0        267.11        256.42         5.40 o                         
   8   6   0          4.22          5.52         2.31 o                         
   9   6   0       1241.49       1201.20        13.30 o                         
  10   6   0        595.16        565.66         9.33 o                         
  11   6   0       1515.08       1478.55        16.04 o                         
  12   6   0        556.93        543.06         9.91 o                         
  13   6   0        288.06        281.14         8.91 o                         
  14   6   0        146.95        144.58         7.29 o                         
  15   6   0        109.01        121.19         7.04 o                         
  16   6   0        199.54        191.07         8.89 o                         
   1   7   0        645.11        617.33         5.97 o                         
   2   7   0        211.57        245.15         3.88 o                         
   3   7   0        519.24        597.32         6.40 o                         
   4   7   0        664.90        651.96         6.78 o                         
   5   7   0       4908.29       4957.20        31.50 o                         
   6   7   0       3187.61       3091.55        22.05 o                         
   7   7   0        883.22        866.06         9.87 o                         
   8   7   0        124.97        127.80         4.72 o                         
   9   7   0        204.51        199.38         6.21 o                         
  10   7   0        181.52        173.26         7.74 o                         
  11   7   0        190.47        182.83         6.25 o                         
  12   7   0        152.48        151.77         6.51 o                         
  13   7   0        117.20        115.70         6.48 o                         
  14   7   0          8.90          9.65         4.22 o                         
  15   7   0        819.49        798.91        15.00 o                         
   0   8   0       3633.38       3612.30        29.10 o                         
   1   8   0       2258.02       2221.86        16.68 o                         
   2   8   0       1080.75       1094.99        10.04 o                         
   3   8   0         44.23         49.71         2.76 o                         
   4   8   0         43.98         54.65         3.28 o                         
   5   8   0         96.54         76.05         3.68 o                         
   6   8   0          6.73          9.54         2.56 o                         
   7   8   0         29.64         32.71         3.18 o                         
   8   8   0         25.63         27.27         3.14 o                         
   9   8   0        379.16        364.72         9.53 o                         
  10   8   0        252.92        242.06         7.31 o                         
  11   8   0        345.97        339.72         7.81 o                         
  12   8   0        351.03        324.05         9.23 o                         
  13   8   0        269.61        269.13         9.22 o                         
  14   8   0        130.72        130.53         9.83 o                         
  15   8   0         53.53         51.96         5.81 o                         
   1   9   0        131.14        148.41         4.16 o                         
   2   9   0        135.30        149.92         4.83 o                         
   3   9   0         65.98         70.70         3.68 o                         
   4   9   0        208.75        196.88         5.48 o                         
   5   9   0        142.42        137.84         5.06 o                         
   6   9   0        231.17        231.85         6.18 o                         
   7   9   0        779.92        788.24        10.41 o                         
   8   9   0       1785.46       1782.60        19.13 o                         
   9   9   0        134.51        134.60         6.05 o                         
  10   9   0        763.56        763.70        12.09 o                         
  11   9   0          4.18          7.06         3.36 o                         
  12   9   0        396.12        378.02         9.94 o                         
  13   9   0         13.23          9.90         4.45 o                         
  14   9   0        225.43        211.22         9.32 o                         
   0  10   0        312.16        314.93        11.53 o                         
   1  10   0        485.06        489.04         8.24 o                         
   2  10   0        590.39        597.92        10.46 o                         
   3  10   0        857.27        860.41        10.51 o                         
   4  10   0        666.42        690.15         9.61 o                         
   5  10   0         21.87         22.54         3.18 o                         
   6  10   0        188.44        196.47         6.19 o                         
   7  10   0        671.78        685.48        10.19 o                         
   8  10   0        204.80        202.73         7.21 o                         
   9  10   0         63.14         74.71         5.10 o                         
  10  10   0          5.27          0.98         3.49 o                         
  11  10   0          0.12          6.34         3.85 o                         
  12  10   0        201.47        198.86         8.06 o                         
   1  11   0        233.69        236.77         7.88 o                         
   2  11   0         42.91         45.27         4.70 o                         
   3  11   0        111.84        102.00         5.01 o                         
   4  11   0        151.10        145.16         7.75 o                         
   5  11   0        340.49        356.20         7.79 o                         
   6  11   0          4.66          6.70         3.08 o                         
   7  11   0        633.79        628.32        10.42 o                         
   8  11   0        249.64        266.32         8.14 o                         
   9  11   0        201.38        215.55         8.00 o                         
  10  11   0         35.46         30.52         4.53 o                         
  11  11   0          2.82          4.29         4.15 o                         
   0  12   0         30.44         29.10         6.60 o                         
   1  12   0        666.95        670.53        12.57 o                         
   2  12   0        207.45        211.36         8.27 o                         
   3  12   0         31.43         34.59         6.56 o                         
   4  12   0         72.48         67.03         5.42 o                         
   5  12   0          0.12         -3.00         3.15 o                         
   6  12   0         61.20         56.05         4.70 o                         
   7  12   0         35.00         33.75         4.41 o                         
   8  12   0          4.03          1.76         3.63 o                         
   9  12   0          3.16          6.15         3.89 o                         
   1  13   0        106.52        104.11         6.55 o                         
   2  13   0         22.32         22.90         4.75 o                         
   3  13   0          3.75          3.99         4.19 o                         
   4  13   0        140.54        128.74         7.15 o                         
   5  13   0        245.66        268.95        15.28 o                         
   6  13   0        263.99        274.29         9.81 o                         
   7  13   0         64.31         66.77         6.83 o                         
   0  14   0       1011.01       1001.41        23.53 o                         
   1  14   0         77.85         74.87         6.40 o                         
   2  14   0         34.44         29.64         5.20 o                         
   3  14   0          7.85         -8.97         9.79 o                         
 -18   1   1        216.49        209.84        10.13 o                         
 -17   1   1         49.04         46.77         4.75 o                         
 -16   1   1         19.79         18.86         3.89 o                         
 -15   1   1        184.38        215.73         7.17 o                         
 -14   1   1        409.95        384.81         7.94 o                         
 -13   1   1          1.14          4.14         2.68 o                         
 -12   1   1         32.98         37.38         3.16 o                         
 -11   1   1          0.57          0.76         2.20 o                         
 -10   1   1       1087.82       1015.82        11.19 o                         
  -9   1   1         37.93         32.65         2.21 o                         
  -8   1   1          1.13          0.68         1.49 o                         
  -7   1   1        387.71        416.41         4.86 o                         
  -6   1   1        384.28        458.91         4.84 o                         
  -5   1   1        213.07        229.14         3.28 o                         
  -4   1   1         18.67         14.64         1.29 o                         
  -3   1   1          5.79         10.87         1.13 o                         
  -2   1   1        411.75        402.15         3.04 o                         
  -1   1   1       6811.62       6824.99        37.39 o                         
   0   1   1        174.84        187.10         1.73 o                         
   1   1   1          3.49          5.66         0.78 o                         
   2   1   1       1900.66       1867.13         9.58 o                         
   3   1   1       4323.76       4441.45        21.25 o                         
   4   1   1         52.77         79.84         1.91 o                         
   5   1   1        927.07       1056.02         7.03 o                         
   6   1   1       2676.97       2870.08        15.64 o                         
   7   1   1        521.51        546.53         5.14 o                         
   8   1   1          8.42         11.80         1.40 o                         
   9   1   1        137.20        133.89         3.10 o                         
  10   1   1        133.76        143.09         3.63 o                         
  11   1   1         58.68         95.21         3.69 o                         
  12   1   1         27.25         15.70         2.69 o                         
  13   1   1        222.74        204.55         5.86 o                         
  14   1   1          0.02          0.14         2.80 o                         
  15   1   1        102.98        107.45         5.87 o                         
  16   1   1         43.57         52.33         4.58 o                         
  17   1   1         30.47         18.96         4.83 o                         
  18   1   1         27.79         26.45         5.54 o                         
 -18   2   1         12.79         14.37         4.80 o                         
 -17   2   1        113.34        106.47         8.15 o                         
 -16   2   1        841.55        835.57        11.38 o                         
 -15   2   1          4.22          2.12         3.21 o                         
 -14   2   1        247.91        261.68         7.33 o                         
 -13   2   1        846.41        857.85        11.41 o                         
 -12   2   1        564.05        508.69         7.95 o                         
 -11   2   1         30.21         32.06         2.83 o                         
 -10   2   1         72.75         78.66         3.63 o                         
  -9   2   1       1825.07       1721.83        13.89 o                         
  -8   2   1          1.72          3.51         1.16 o                         
  -7   2   1       2558.77       2626.84        14.72 o                         
  -6   2   1       1668.11       1672.91        10.07 o                         
  -5   2   1        778.20        729.54         5.45 o                         
  -4   2   1        515.02        475.30         3.73 o                         
  -3   2   1       3477.94       3424.52        18.36 o                         
  -2   2   1       1121.56       1110.60         6.51 o                         
  -1   2   1       6204.37       6443.43        34.07 o                         
   0   2   1      16949.20      16677.21        82.53 o                         
   1   2   1        817.50        782.75         5.42 o                         
   2   2   1        102.03         92.25         2.02 o                         
   3   2   1          3.02          2.97         0.85 o                         
   4   2   1       2016.62       1928.60        10.71 o                         
   5   2   1       6008.34       6261.55        31.22 o                         
   6   2   1         99.00        100.89         3.04 o                         
   7   2   1         72.97         61.73         2.18 o                         
   8   2   1        715.64        679.48         6.20 o                         
   9   2   1        286.21        315.79         4.18 o                         
  10   2   1         35.29         31.79         2.03 o                         
  11   2   1        367.72        333.71         6.05 o                         
  12   2   1         23.69         39.51         3.34 o                         
  13   2   1         56.34         52.20         3.87 o                         
  14   2   1        418.65        418.31         9.78 o                         
  15   2   1        452.53        454.93        10.53 o                         
  16   2   1         52.58         66.74         5.53 o                         
  17   2   1         78.85         75.35         6.05 o                         
 -17   3   1          1.36          1.50         4.19 o                         
 -16   3   1         39.00         35.54         5.01 o                         
 -15   3   1         94.10         86.46         7.15 o                         
 -14   3   1        163.03        152.05         6.21 o                         
 -13   3   1         30.99         41.57         3.74 o                         
 -12   3   1        324.57        312.93         6.97 o                         
 -11   3   1        200.74        198.56         6.48 o                         
 -10   3   1          4.87          7.19         2.06 o                         
  -9   3   1         66.84         68.38         2.99 o                         
  -8   3   1        583.69        556.33         5.88 o                         
  -7   3   1       1837.04       1850.92        11.44 o                         
  -6   3   1         82.41         88.39         3.15 o                         
  -5   3   1        686.41        695.49         5.24 o                         
  -4   3   1        536.07        614.49         4.92 o                         
  -3   3   1       3164.02       3279.72        19.65 o                         
  -2   3   1        247.69        284.53         3.01 o                         
  -1   3   1       9511.27       9578.74        48.39 o                         
   0   3   1         18.55         36.96         1.37 o                         
   1   3   1       2335.31       2414.42        14.15 o                         
   2   3   1         80.60         63.49         2.15 o                         
   3   3   1        585.01        563.45         5.00 o                         
   4   3   1        157.36        141.26         2.91 o                         
   5   3   1          4.15          4.72         1.19 o                         
   6   3   1        559.23        527.42         5.21 o                         
   7   3   1         24.59         23.68         1.64 o                         
   8   3   1       1084.76       1033.36         8.07 o                         
   9   3   1        485.10        476.50         5.50 o                         
  10   3   1       1268.12       1231.83        10.35 o                         
  11   3   1         60.64         74.17         3.32 o                         
  12   3   1        286.07        275.94         6.91 o                         
  13   3   1         99.98        103.23         5.58 o                         
  14   3   1        155.22        149.03         6.72 o                         
  15   3   1         28.13         33.77         4.72 o                         
  16   3   1         77.06         72.12         5.87 o                         
  17   3   1        223.46        259.13         9.49 o                         
 -17   4   1         17.26         18.50         4.98 o                         
 -16   4   1        347.52        333.68        10.20 o                         
 -15   4   1          2.63         -0.66         3.79 o                         
 -14   4   1        134.38        127.76         6.59 o                         
 -13   4   1         13.01         10.73         3.62 o                         
 -12   4   1         64.05         64.53         4.04 o                         
 -11   4   1        110.07        102.10         4.72 o                         
 -10   4   1       2084.26       2059.12        19.53 o                         
  -9   4   1        154.83        149.15         4.36 o                         
  -8   4   1        613.22        618.90         6.47 o                         
  -7   4   1        853.90        878.82         7.03 o                         
  -6   4   1       1341.07       1342.98         8.92 o                         
  -5   4   1         46.54         49.40         2.05 o                         
  -4   4   1         92.69        116.56         2.80 o                         
  -3   4   1        111.96        125.65         2.65 o                         
  -2   4   1       1060.01       1063.04         7.08 o                         
  -1   4   1       1357.55       1428.10         8.74 o                         
   0   4   1       1724.50       1771.36        10.22 o                         
   1   4   1       3384.73       3448.12        18.70 o                         
   2   4   1       3456.22       3500.62        26.22 o                         
   3   4   1        880.78        883.31         6.29 o                         
   4   4   1        331.82        342.94         3.80 o                         
   5   4   1        826.85        831.82         6.16 o                         
   6   4   1        229.90        227.53         3.41 o                         
   7   4   1        216.77        214.76         3.45 o                         
   8   4   1       1839.82       1797.16        12.69 o                         
   9   4   1        165.84        171.45         4.09 o                         
  10   4   1          2.93          0.52         2.52 o                         
  11   4   1        280.73        280.82         6.87 o                         
  12   4   1        622.31        604.92         9.91 o                         
  13   4   1         66.73         72.98         5.91 o                         
  14   4   1          4.20          6.86         3.74 o                         
  15   4   1        192.46        199.91         9.48 o                         
  16   4   1         36.30         39.51         5.17 o                         
  17   4   1        140.63        146.67         7.75 o                         
 -17   5   1          1.13          5.75         4.70 o                         
 -16   5   1        277.76        293.31        10.12 o                         
 -15   5   1        991.08        995.26        15.94 o                         
 -14   5   1        468.54        475.44        10.90 o                         
 -13   5   1          0.07          1.71         3.49 o                         
 -12   5   1        482.86        492.08        10.09 o                         
 -11   5   1        614.62        596.83         9.63 o                         
 -10   5   1        624.44        593.89         7.96 o                         
  -9   5   1       1061.92       1035.00        10.35 o                         
  -8   5   1       1903.00       1855.30        13.73 o                         
  -7   5   1        935.42        935.91         8.24 o                         
  -6   5   1        320.57        315.82         4.55 o                         
  -5   5   1       2683.87       2580.49        16.02 o                         
  -4   5   1       5538.42       5570.57        30.05 o                         
  -3   5   1       1946.09       2016.75        11.84 o                         
  -2   5   1         44.26         40.47         1.95 o                         
  -1   5   1        154.78        139.82         2.80 o                         
   0   5   1        750.48        744.74         5.92 o                         
   1   5   1        249.75        251.59         3.52 o                         
   2   5   1       3417.10       3586.55        18.78 o                         
   3   5   1        327.55        431.08         4.77 o                         
   4   5   1        138.82        133.85         2.64 o                         
   5   5   1       1359.79       1340.43         9.69 o                         
   6   5   1       1630.18       1594.45        11.29 o                         
   7   5   1        576.64        553.32         7.12 o                         
   8   5   1         26.49         23.85         2.48 o                         
   9   5   1        590.86        552.70         8.56 o                         
  10   5   1          5.71          6.24         2.80 o                         
  11   5   1         27.44         26.13         3.45 o                         
  12   5   1        274.52        268.72        10.14 o                         
  13   5   1        883.69        890.17        13.88 o                         
  14   5   1        830.00        839.15        14.04 o                         
  15   5   1        188.76        189.96         8.33 o                         
  16   5   1         75.06         71.08         6.05 o                         
 -16   6   1          6.44          5.43         4.52 o                         
 -15   6   1          1.93          0.65         4.04 o                         
 -14   6   1         53.73         48.21         5.19 o                         
 -13   6   1        102.79        101.38         6.17 o                         
 -12   6   1         32.95         34.48         6.98 o                         
 -11   6   1        375.18        366.84         8.06 o                         
 -10   6   1        228.56        228.77         6.54 o                         
  -9   6   1        613.02        610.47         9.26 o                         
  -8   6   1        280.21        278.69         5.57 o                         
  -7   6   1          7.22          6.85         1.83 o                         
  -6   6   1         20.26         23.70         2.67 o                         
  -5   6   1         95.03         90.36         3.04 o                         
  -4   6   1        701.43        826.39         7.49 o                         
  -3   6   1        336.89        355.32         4.15 o                         
  -2   6   1          0.17          1.05         1.25 o                         
  -1   6   1        268.39        250.97         3.66 o                         
   0   6   1          0.42          1.54         1.22 o                         
   1   6   1        701.95        683.79         6.17 o                         
   2   6   1        866.78        832.57         6.57 o                         
   3   6   1        108.61        117.85         2.99 o                         
   4   6   1        171.53        199.84         3.35 o                         
   5   6   1        532.35        557.58         7.51 o                         
   6   6   1         47.32         50.30         3.75 o                         
   7   6   1        838.15        810.97         9.15 o                         
   8   6   1       2987.29       2954.13        23.47 o                         
   9   6   1       1892.41       1825.08        15.71 o                         
  10   6   1          0.61         -0.99         2.69 o                         
  11   6   1        649.98        626.34        10.96 o                         
  12   6   1        824.27        816.72        12.08 o                         
  13   6   1         22.49         26.32         4.22 o                         
  14   6   1        109.25        104.04         6.39 o                         
  15   6   1          1.92          3.65         3.97 o                         
  16   6   1         23.53         24.30         4.99 o                         
 -15   7   1         30.93         20.61         4.75 o                         
 -14   7   1         97.35        104.03         6.64 o                         
 -13   7   1          9.50          5.86         3.85 o                         
 -12   7   1        208.65        219.12         8.16 o                         
 -11   7   1         71.72         69.75         4.62 o                         
 -10   7   1          6.44          6.75         3.15 o                         
  -9   7   1        109.61        107.34         5.03 o                         
  -8   7   1        465.20        468.68         8.24 o                         
  -7   7   1        436.44        466.65         7.21 o                         
  -6   7   1        553.94        550.54         7.08 o                         
  -5   7   1        142.15        129.61         3.72 o                         
  -4   7   1         69.67         73.50         2.89 o                         
  -3   7   1        151.08        155.12         4.37 o                         
  -2   7   1         41.39         46.84         2.34 o                         
  -1   7   1       1310.79       1372.77         9.82 o                         
   0   7   1        716.40        741.31         6.70 o                         
   1   7   1       1251.34       1234.46         9.09 o                         
   2   7   1         58.14         54.57         2.29 o                         
   3   7   1        837.29        911.32         9.42 o                         
   4   7   1        303.86        316.14         5.72 o                         
   5   7   1        145.94        147.85         4.57 o                         
   6   7   1          5.69          5.38         2.27 o                         
   7   7   1         33.91         33.08         2.96 o                         
   8   7   1        268.69        272.20         6.10 o                         
   9   7   1        269.59        264.77         6.83 o                         
  10   7   1        779.41        781.53        11.37 o                         
  11   7   1        402.56        425.11         8.98 o                         
  12   7   1          8.63          0.07         4.09 o                         
  13   7   1          2.46          3.32         6.08 o                         
  14   7   1          1.21          2.50         4.07 o                         
  15   7   1         15.38         20.58         4.64 o                         
 -15   8   1          4.48          2.35         5.18 o                         
 -14   8   1         77.00         73.71         6.04 o                         
 -13   8   1        383.23        390.52        10.81 o                         
 -12   8   1        232.67        246.32         7.91 o                         
 -11   8   1         56.75         57.03         4.66 o                         
 -10   8   1        269.80        260.75         7.59 o                         
  -9   8   1        124.88        124.96         5.58 o                         
  -8   8   1        221.33        235.59         6.68 o                         
  -7   8   1       2074.26       2011.45        17.04 o                         
  -6   8   1        414.21        419.70         7.05 o                         
  -5   8   1         34.75         39.62         2.99 o                         
  -4   8   1          5.25          4.15         1.90 o                         
  -3   8   1        608.79        625.39         7.10 o                         
  -2   8   1        462.15        483.71         6.14 o                         
  -1   8   1         31.84         37.05         2.41 o                         
   0   8   1          0.35          0.18         1.59 o                         
   1   8   1        108.32         96.86         3.23 o                         
   2   8   1        384.88        371.05         6.33 o                         
   3   8   1       1690.25       1682.55        14.42 o                         
   4   8   1        410.72        429.71         6.99 o                         
   5   8   1        184.45        185.73         5.23 o                         
   6   8   1         18.91         19.98         2.81 o                         
   7   8   1         48.78         45.92         3.37 o                         
   8   8   1        102.77        101.36         4.49 o                         
   9   8   1        357.57        357.08        10.87 o                         
  10   8   1         13.27          7.68         3.41 o                         
  11   8   1         52.36         47.87         4.41 o                         
  12   8   1         12.84         13.36         3.79 o                         
  13   8   1        114.76        101.47         5.94 o                         
  14   8   1        487.51        499.29        11.94 o                         
 -14   9   1         40.81         50.20         5.73 o                         
 -13   9   1         95.13        105.00         6.82 o                         
 -12   9   1         80.79         69.86         5.34 o                         
 -11   9   1          4.01          3.42         3.51 o                         
 -10   9   1        103.16        104.57         5.58 o                         
  -9   9   1        171.18        171.90         6.83 o                         
  -8   9   1         35.87         41.56         3.91 o                         
  -7   9   1        298.44        289.81         6.72 o                         
  -6   9   1          1.92         -1.31         2.44 o                         
  -5   9   1          9.69          9.61         2.62 o                         
  -4   9   1        222.76        218.81         5.64 o                         
  -3   9   1        334.19        302.99         5.60 o                         
  -2   9   1        412.73        401.46         6.01 o                         
  -1   9   1       2435.48       2411.44        16.79 o                         
   0   9   1        429.37        417.89         7.35 o                         
   1   9   1          8.57         10.31         2.48 o                         
   2   9   1        334.26        341.22         6.45 o                         
   3   9   1        231.86        212.32         5.66 o                         
   4   9   1        302.98        290.72         6.39 o                         
   5   9   1          0.11         -1.95         2.43 o                         
   6   9   1        415.92        389.21         7.46 o                         
   7   9   1         53.82         62.23         3.98 o                         
   8   9   1        312.20        309.31         7.24 o                         
   9   9   1        727.78        715.76        11.40 o                         
  10   9   1        710.21        710.90        11.70 o                         
  11   9   1         10.15          6.46         3.85 o                         
  12   9   1          2.79          1.82         4.63 o                         
  13   9   1         16.07          6.41         5.54 o                         
 -13  10   1        109.51         95.04        14.89 o                         
 -12  10   1        207.50        234.13        10.23 o                         
 -11  10   1        244.31        242.56         8.47 o                         
 -10  10   1          0.39          0.65         3.54 o                         
  -9  10   1         80.04         78.63         5.84 o                         
  -8  10   1        229.43        227.73         6.85 o                         
  -7  10   1        363.75        360.81         8.35 o                         
  -6  10   1        470.81        465.86         8.31 o                         
  -5  10   1          2.74          3.60         2.68 o                         
  -4  10   1        137.37        128.82         5.01 o                         
  -3  10   1        318.48        301.76         6.55 o                         
  -2  10   1         28.79         25.22         3.21 o                         
  -1  10   1        400.93        423.25        10.53 o                         
   0  10   1        634.21        616.08         9.24 o                         
   1  10   1         55.29         61.85         4.19 o                         
   2  10   1        245.61        264.07         6.74 o                         
   3  10   1        284.11        275.71         6.56 o                         
   4  10   1        789.86        777.80        10.29 o                         
   5  10   1        780.42        777.21        10.53 o                         
   6  10   1         96.29         94.49         4.70 o                         
   7  10   1         72.27         76.95         4.50 o                         
   8  10   1         10.23          5.28         3.12 o                         
   9  10   1         10.07          6.01         3.47 o                         
  10  10   1         13.51          8.61         3.75 o                         
  11  10   1         56.27         50.23         4.96 o                         
  12  10   1         57.66         50.18         5.16 o                         
 -11  11   1         35.70         33.47         4.82 o                         
 -10  11   1          7.05          3.43         3.95 o                         
  -9  11   1          4.93          8.34         3.89 o                         
  -8  11   1          4.72          2.08         3.65 o                         
  -7  11   1          3.35          1.86         3.25 o                         
  -6  11   1        249.41        250.19         7.04 o                         
  -5  11   1        623.17        653.44         9.98 o                         
  -4  11   1        244.26        243.36         7.27 o                         
  -3  11   1        161.13        155.72         8.42 o                         
  -2  11   1        143.16        140.23         8.76 o                         
  -1  11   1          1.19          0.44         3.65 o                         
   0  11   1        215.66        195.31         7.44 o                         
   1  11   1        360.56        382.00         8.05 o                         
   2  11   1         43.24         42.30         4.33 o                         
   3  11   1          5.62          1.18         3.01 o                         
   4  11   1         77.55         76.82         4.68 o                         
   5  11   1        313.52        315.68         7.63 o                         
   6  11   1        244.81        251.54         7.18 o                         
   7  11   1        102.62        106.28         5.27 o                         
   8  11   1         32.91         38.65         5.72 o                         
   9  11   1         59.58         62.36         5.19 o                         
  10  11   1         35.31         34.00         4.67 o                         
  11  11   1        115.78        115.09         8.18 o                         
  -9  12   1        852.43        869.07        14.24 o                         
  -8  12   1        147.64        151.34         7.55 o                         
  -7  12   1          4.03          3.78         4.25 o                         
  -6  12   1         27.10         31.71         5.55 o                         
  -5  12   1          6.02          6.51         4.27 o                         
  -4  12   1         57.36         47.96         5.06 o                         
  -3  12   1        196.65        195.89        10.00 o                         
  -2  12   1         18.49         17.98         4.28 o                         
  -1  12   1         62.95         54.96         5.25 o                         
   0  12   1       1890.86       1898.93        21.91 o                         
   1  12   1        650.71        662.30        12.47 o                         
   2  12   1        353.56        369.54         9.87 o                         
   3  12   1         85.26         80.85         5.08 o                         
   4  12   1         11.83         14.16         3.70 o                         
   5  12   1        218.88        219.57         8.21 o                         
   6  12   1        249.84        240.85         7.88 o                         
   7  12   1        433.59        455.47         9.51 o                         
   8  12   1        310.35        329.04         9.41 o                         
   9  12   1        125.38        122.75         6.60 o                         
  -7  13   1         60.52         57.97         7.32 o                         
  -6  13   1        235.75        247.05        21.03 o                         
  -5  13   1        265.95        285.57         9.79 o                         
  -4  13   1        298.19        302.57        11.17 o                         
  -3  13   1        488.66        486.36        11.58 o                         
  -2  13   1        124.56        107.84         6.56 o                         
  -1  13   1         86.12         76.66         6.04 o                         
   0  13   1        147.67        147.96         7.51 o                         
   1  13   1         30.11         27.58         4.91 o                         
   2  13   1        135.01        131.62         7.10 o                         
   3  13   1         34.95         28.02         4.91 o                         
   4  13   1         67.33         54.19         5.54 o                         
   5  13   1         34.00         33.88         5.12 o                         
   6  13   1        599.61        576.65        11.33 o                         
   7  13   1        129.83        144.22        12.54 o                         
  -2  14   1         25.63         22.67         4.98 o                         
  -1  14   1          9.64          6.62         4.62 o                         
   0  14   1         23.87         16.13         4.94 o                         
   1  14   1          0.17         -4.21         4.21 o                         
   2  14   1         34.95         31.81         5.36 o                         
 -18   0   2        618.69        626.33        18.21 o                         
 -17   0   2        841.82        845.54        19.99 o                         
 -16   0   2        505.02        548.75        15.73 o                         
 -15   0   2         22.35         20.38         4.97 o                         
 -14   0   2          4.30          8.16         4.27 o                         
 -13   0   2        226.73        246.43         9.04 o                         
 -12   0   2        103.91         96.55         6.00 o                         
 -11   0   2         49.28         50.90         4.58 o                         
 -10   0   2        700.59        717.21        21.76 o                         
  -9   0   2       3863.09       3808.51        35.60 o                         
  -8   0   2       4999.05       4901.66        42.74 o                         
  -7   0   2       2395.71       2364.05        23.30 o                         
  -6   0   2       1740.81       1852.98        19.22 o                         
  -5   0   2       3605.58       3882.76        32.94 o                         
  -4   0   2       1098.42       1068.22         9.21 o                         
  -3   0   2       6111.38       5959.26        39.58 o                         
  -2   0   2       2262.51       2194.52        15.97 o                         
  -1   0   2       9477.58       9142.03        62.29 o                         
   0   0   2       1828.63       1880.74        13.66 o                         
   1   0   2       7794.85       7664.71        51.80 o                         
   2   0   2       8591.40       8669.71        57.94 o                         
   3   0   2      17861.79      17891.89       120.42 o                         
   4   0   2      15819.21      16324.58       117.44 o                         
   5   0   2       2702.35       2842.71        21.75 o                         
   6   0   2        182.20        212.89         4.52 o                         
   7   0   2        103.14         96.08         3.83 o                         
   8   0   2        269.40        251.29         5.45 o                         
   9   0   2       7808.47       7774.04        55.26 o                         
  10   0   2       2444.00       2566.93        23.06 o                         
  11   0   2        150.48        163.77         5.81 o                         
  12   0   2          5.76          1.67         3.41 o                         
  13   0   2       1347.56       1288.89        18.86 o                         
  14   0   2        797.33        800.88        15.28 o                         
  15   0   2          8.12          8.89         4.54 o                         
  16   0   2         46.33         18.76         7.75 o                         
  17   0   2       1354.17       1399.23        24.37 o                         
 -18   1   2         10.18          9.94         4.27 o                         
 -17   1   2         28.43         22.57         4.20 o                         
 -16   1   2         17.96         20.83         3.98 o                         
 -15   1   2        395.02        428.95         9.16 o                         
 -14   1   2       1676.93       1684.25        16.57 o                         
 -13   1   2       1322.65       1281.84        13.53 o                         
 -12   1   2        849.30        832.02        10.27 o                         
 -11   1   2       2699.97       2621.71        20.11 o                         
 -10   1   2         56.44         49.93         3.09 o                         
  -9   1   2        738.81        751.14         9.56 o                         
  -8   1   2        744.74        766.80         7.00 o                         
  -7   1   2        275.19        293.57         4.54 o                         
  -6   1   2         82.90         72.93         2.48 o                         
  -5   1   2       3198.29       3286.36        18.52 o                         
  -4   1   2       5058.32       4984.33        26.12 o                         
  -3   1   2      13527.59      13182.81        65.40 o                         
  -2   1   2      13058.74      13276.86        73.02 o                         
  -1   1   2       2868.76       2905.75        14.39 o                         
   0   1   2       2941.74       3046.03        18.38 o                         
   1   1   2       1005.02       1066.47         8.03 o                         
   2   1   2       5334.29       5185.45        24.70 o                         
   3   1   2      13198.13      13123.68        71.72 o                         
   4   1   2       5728.73       5991.56        28.98 o                         
   5   1   2         54.67         61.14         2.08 o                         
   6   1   2        605.70        602.46         5.32 o                         
   7   1   2       1704.96       1713.35        11.50 o                         
   8   1   2       1832.07       1841.78        12.03 o                         
   9   1   2        467.70        497.12         5.67 o                         
  10   1   2        776.97        813.00         7.69 o                         
  11   1   2       1588.42       1422.77        11.27 o                         
  12   1   2        724.38        743.63         8.75 o                         
  13   1   2       1624.13       1588.86        15.15 o                         
  14   1   2        492.88        489.00        10.08 o                         
  15   1   2        110.62        116.52         6.23 o                         
  16   1   2         20.39         21.33         4.35 o                         
  17   1   2          8.74         -0.16         5.71 o                         
 -18   2   2        258.03        268.66        10.09 o                         
 -17   2   2        261.81        273.60         7.68 o                         
 -16   2   2        930.87        917.75        13.51 o                         
 -15   2   2        881.53        864.61        14.33 o                         
 -14   2   2         68.73         73.10         4.77 o                         
 -13   2   2          0.06          4.19         2.93 o                         
 -12   2   2        641.59        615.41         8.78 o                         
 -11   2   2       4851.19       4650.23        30.94 o                         
 -10   2   2        341.79        345.79         6.99 o                         
  -9   2   2        935.94        934.88         8.54 o                         
  -8   2   2        393.54        423.94         5.33 o                         
  -7   2   2        267.37        281.91         4.21 o                         
  -6   2   2       3058.10       3007.59        17.80 o                         
  -5   2   2      10093.81      10177.27        51.10 o                         
  -4   2   2       4322.40       4276.47        21.33 o                         
  -3   2   2       4197.51       4275.07        21.07 o                         
  -2   2   2       5146.98       5472.27        26.11 o                         
  -1   2   2      13286.56      13093.57        78.71 o                         
   0   2   2       1039.05       1112.35         7.14 o                         
   1   2   2         33.86         30.24         1.24 o                         
   2   2   2       3209.79       3273.83        17.52 o                         
   3   2   2        411.95        388.81         3.45 o                         
   4   2   2       6848.40       7037.04        33.59 o                         
   5   2   2       9217.95       9297.59        43.94 o                         
   6   2   2       4874.47       4875.73        30.04 o                         
   7   2   2       2041.92       2032.11        11.90 o                         
   8   2   2        605.94        592.54         5.91 o                         
   9   2   2         23.17         20.86         1.90 o                         
  10   2   2        142.80        129.61         3.70 o                         
  11   2   2         42.17         42.07         2.59 o                         
  12   2   2         10.83         13.26         2.93 o                         
  13   2   2          1.71          4.18         3.20 o                         
  14   2   2         77.18         69.17         5.14 o                         
  15   2   2        457.26        437.76        10.27 o                         
  16   2   2        299.50        283.35        14.21 o                         
  17   2   2        412.86        401.09        10.91 o                         
 -17   3   2        552.22        563.23        12.82 o                         
 -16   3   2        272.88        278.11         9.04 o                         
 -15   3   2         32.55         26.55         3.93 o                         
 -14   3   2         12.94         13.72         3.34 o                         
 -13   3   2        205.89        210.93         5.81 o                         
 -12   3   2       1525.66       1510.86        13.86 o                         
 -11   3   2       1534.63       1535.66        15.13 o                         
 -10   3   2       4059.06       3989.93        26.80 o                         
  -9   3   2        979.48        997.72         9.06 o                         
  -8   3   2         69.82         85.01         2.85 o                         
  -7   3   2        938.34        925.52         7.55 o                         
  -6   3   2         36.32         30.13         1.63 o                         
  -5   3   2       3778.85       4212.93        21.65 o                         
  -4   3   2        929.79       1034.31         7.60 o                         
  -3   3   2       2608.70       2784.44        14.95 o                         
  -2   3   2       1869.07       1713.03         9.96 o                         
  -1   3   2       3507.96       3203.97        16.50 o                         
   0   3   2       3582.93       3315.69        16.14 o                         
   1   3   2       5714.04       5428.70        26.20 o                         
   2   3   2       1298.32       1238.63         8.65 o                         
   3   3   2       2136.98       2444.10        14.65 o                         
   4   3   2        904.78        939.62         7.51 o                         
   5   3   2        276.95        293.09         3.44 o                         
   6   3   2        168.96        169.70         2.94 o                         
   7   3   2        262.57        250.99         3.70 o                         
   8   3   2       1048.20       1019.84         8.20 o                         
   9   3   2        928.48        923.85         8.07 o                         
  10   3   2       2571.80       2506.79        18.76 o                         
  11   3   2       2443.76       2481.57        21.15 o                         
  12   3   2       1503.54       1480.28        16.81 o                         
  13   3   2        132.83        140.02         6.54 o                         
  14   3   2         18.00         30.03         5.25 o                         
  15   3   2        183.30        182.00         7.81 o                         
  16   3   2        186.63        188.15         8.49 o                         
  17   3   2        135.60        123.86         7.80 o                         
 -17   4   2        330.36        335.75        10.80 o                         
 -16   4   2        620.22        623.64        13.01 o                         
 -15   4   2        233.31        219.46         8.54 o                         
 -14   4   2          8.19          6.59         3.32 o                         
 -13   4   2         67.77         63.76         4.25 o                         
 -12   4   2        735.01        716.34        10.92 o                         
 -11   4   2        134.62        125.73         5.11 o                         
 -10   4   2        269.92        259.62         6.23 o                         
  -9   4   2         26.04         31.45         2.66 o                         
  -8   4   2          1.25          6.69         1.96 o                         
  -7   4   2       4411.65       4416.98        23.42 o                         
  -6   4   2       4281.38       4401.98        23.08 o                         
  -5   4   2       4089.02       3985.95        21.02 o                         
  -4   4   2       6802.39       7191.26        37.45 o                         
  -3   4   2        555.05        581.32         5.27 o                         
  -2   4   2        125.41        128.01         4.12 o                         
  -1   4   2         71.32         74.39         4.25 o                         
   0   4   2         75.48         75.52         2.35 o                         
   1   4   2         53.26         71.10         2.10 o                         
   2   4   2       1393.81       1470.84        10.26 o                         
   3   4   2       5263.75       5412.23        29.17 o                         
   4   4   2       5034.24       4855.91        26.80 o                         
   5   4   2       3009.68       2972.53        18.08 o                         
   6   4   2        965.29        951.63         8.32 o                         
   7   4   2        269.42        278.27         4.60 o                         
   8   4   2       1076.18       1003.01        10.83 o                         
   9   4   2       1994.02       1872.20        15.30 o                         
  10   4   2        596.88        559.50         7.88 o                         
  11   4   2        942.08        879.90        12.07 o                         
  12   4   2        892.47        887.41        11.90 o                         
  13   4   2          2.71          1.26         3.13 o                         
  14   4   2       1306.56       1286.08        17.26 o                         
  15   4   2        821.38        775.04        13.83 o                         
  16   4   2       1164.39       1130.39        17.23 o                         
  17   4   2        222.22        208.61        19.99 o                         
 -17   5   2        171.25        167.39         8.58 o                         
 -16   5   2        106.70        110.98         6.85 o                         
 -15   5   2         19.75         14.63         5.27 o                         
 -14   5   2        363.57        339.13         9.66 o                         
 -13   5   2        642.50        633.60        12.00 o                         
 -12   5   2        999.47        964.96        12.18 o                         
 -11   5   2       1578.84       1547.66        15.57 o                         
 -10   5   2       1039.96       1031.99        12.33 o                         
  -9   5   2         94.16         97.38         3.92 o                         
  -8   5   2          1.05         -1.03         1.97 o                         
  -7   5   2        161.96        144.09         3.69 o                         
  -6   5   2        569.81        571.28         6.21 o                         
  -5   5   2          0.50          0.90         1.40 o                         
  -4   5   2       1161.11       1210.13         8.64 o                         
  -3   5   2       1590.38       1523.83        10.00 o                         
  -2   5   2        462.91        438.87         4.69 o                         
  -1   5   2       4148.96       4307.39        22.39 o                         
   0   5   2       1854.41       1749.79        10.85 o                         
   1   5   2       1451.60       1519.17         9.72 o                         
   2   5   2       1241.81       1174.12         9.13 o                         
   3   5   2       1822.00       1865.95        12.72 o                         
   4   5   2        328.39        315.84         4.81 o                         
   5   5   2        445.17        442.82         5.52 o                         
   6   5   2         54.66         56.18         2.88 o                         
   7   5   2         60.94         66.21         3.19 o                         
   8   5   2        852.93        846.79         9.44 o                         
   9   5   2       1331.69       1294.90        12.41 o                         
  10   5   2       2075.06       1997.78        16.82 o                         
  11   5   2       1196.62       1153.42        22.32 o                         
  12   5   2        438.17        433.37        10.13 o                         
  13   5   2        203.62        222.35        10.92 o                         
  14   5   2          2.13          1.25         3.65 o                         
  15   5   2         82.64         96.04         6.27 o                         
  16   5   2         93.77         90.72         6.59 o                         
 -16   6   2         84.93         80.31         6.62 o                         
 -15   6   2         35.50         38.33         5.20 o                         
 -14   6   2         77.83         77.87         6.95 o                         
 -13   6   2          0.19          0.18         3.55 o                         
 -12   6   2          0.84          3.09         3.49 o                         
 -11   6   2        376.28        388.27         8.55 o                         
 -10   6   2        770.63        762.67         9.46 o                         
  -9   6   2       1219.91       1204.98        11.83 o                         
  -8   6   2       1115.30       1084.55        10.79 o                         
  -7   6   2        299.34        357.83         5.48 o                         
  -6   6   2        182.80        179.60         4.10 o                         
  -5   6   2        526.20        548.13         6.26 o                         
  -4   6   2       1070.76       1045.46         8.86 o                         
  -3   6   2       1198.98       1184.88         8.75 o                         
  -2   6   2       1730.74       1686.35        11.11 o                         
  -1   6   2        342.84        373.71         5.04 o                         
   0   6   2         86.38         90.72         2.70 o                         
   1   6   2        695.19        718.91         6.24 o                         
   2   6   2       1593.26       1528.27        12.29 o                         
   3   6   2       2101.51       2112.31        15.24 o                         
   4   6   2       1223.47       1252.67        11.96 o                         
   5   6   2       1090.48       1095.06        10.53 o                         
   6   6   2        686.93        697.76         8.40 o                         
   7   6   2        471.96        485.33         7.21 o                         
   8   6   2       2226.13       2158.72        23.98 o                         
   9   6   2         36.61         35.86         3.12 o                         
  10   6   2        274.76        261.24         6.40 o                         
  11   6   2          7.20          1.17         3.03 o                         
  12   6   2        152.96        146.34         6.23 o                         
  13   6   2        106.30         96.29         8.30 o                         
  14   6   2          0.36          2.86         3.53 o                         
  15   6   2         83.64         78.02         6.03 o                         
  16   6   2         76.23         68.32        15.19 o                         
 -15   7   2        759.24        783.69        14.97 o                         
 -14   7   2        365.09        353.40        10.51 o                         
 -13   7   2        817.44        828.91        17.07 o                         
 -12   7   2        228.31        234.57         8.46 o                         
 -11   7   2          1.08          2.21         3.17 o                         
 -10   7   2         26.22         24.08         3.59 o                         
  -9   7   2        384.99        372.07         7.87 o                         
  -8   7   2        802.16        800.64         9.40 o                         
  -7   7   2       1431.08       1377.12        12.62 o                         
  -6   7   2          1.20          1.67         1.93 o                         
  -5   7   2       1396.46       1362.97        11.18 o                         
  -4   7   2       3347.82       3366.89        20.98 o                         
  -3   7   2       3892.77       3993.46        23.78 o                         
  -2   7   2       2249.24       2270.67        15.45 o                         
  -1   7   2         51.09         51.92         2.35 o                         
   0   7   2         78.59         75.81         2.78 o                         
   1   7   2         10.50          9.40         1.94 o                         
   2   7   2       3039.80       3154.96        21.33 o                         
   3   7   2       1186.69       1136.30        10.92 o                         
   4   7   2       2524.29       2453.95        18.45 o                         
   5   7   2        322.92        308.07         5.99 o                         
   6   7   2        765.65        740.96         9.09 o                         
   7   7   2       2059.88       2003.65        16.83 o                         
   8   7   2        128.11        118.99         4.78 o                         
   9   7   2        387.84        391.50         7.41 o                         
  10   7   2          0.35         -0.23         2.98 o                         
  11   7   2         36.24         31.09         4.19 o                         
  12   7   2        605.57        582.45        12.63 o                         
  13   7   2        603.58        562.86        13.22 o                         
  14   7   2       1675.31       1654.19        33.35 o                         
  15   7   2         40.42         41.42         5.92 o                         
 -15   8   2         14.29         15.70         6.19 o                         
 -14   8   2         67.33         70.49         6.14 o                         
 -13   8   2          3.05         -0.75         3.93 o                         
 -12   8   2          0.52         -3.61         3.61 o                         
 -11   8   2          6.51          5.88         3.36 o                         
 -10   8   2        693.63        690.33        11.09 o                         
  -9   8   2        640.38        677.64        13.44 o                         
  -8   8   2        829.40        817.14        11.40 o                         
  -7   8   2        222.93        241.30         6.63 o                         
  -6   8   2         85.96         95.74         3.75 o                         
  -5   8   2        133.27        129.13         4.20 o                         
  -4   8   2        638.05        627.46         7.43 o                         
  -3   8   2       2043.03       2050.81        15.21 o                         
  -2   8   2        490.94        459.79         6.11 o                         
  -1   8   2       1173.99       1165.37         9.99 o                         
   0   8   2        949.48        922.98         9.15 o                         
   1   8   2       2123.52       2109.19        16.64 o                         
   2   8   2       1246.27       1189.56        11.62 o                         
   3   8   2       1520.68       1530.76        14.71 o                         
   4   8   2         64.26         61.75         3.51 o                         
   5   8   2          1.32          0.08         2.32 o                         
   6   8   2         36.54         41.28         3.33 o                         
   7   8   2        198.31        196.99         5.71 o                         
   8   8   2       2304.63       2264.24        19.26 o                         
   9   8   2        213.49        212.35         6.20 o                         
  10   8   2        281.51        284.69         8.68 o                         
  11   8   2         50.69         55.02         4.77 o                         
  12   8   2        217.31        203.81         7.53 o                         
  13   8   2        144.17        126.46         6.85 o                         
  14   8   2          0.79          6.54         5.36 o                         
 -14   9   2         45.97         43.04         5.57 o                         
 -13   9   2         95.20         80.46         6.31 o                         
 -12   9   2        270.15        273.69         9.33 o                         
 -11   9   2        576.04        583.70        11.17 o                         
 -10   9   2        544.64        558.06        10.62 o                         
  -9   9   2        330.51        326.70         8.34 o                         
  -8   9   2         28.90         20.15         3.57 o                         
  -7   9   2        118.38        141.67         6.10 o                         
  -6   9   2        690.41        711.95         9.66 o                         
  -5   9   2          7.86          8.92         2.71 o                         
  -4   9   2        270.33        291.26         5.62 o                         
  -3   9   2          1.70          2.71         2.08 o                         
  -2   9   2         17.06         21.95         2.42 o                         
  -1   9   2       1295.75       1311.93        12.69 o                         
   0   9   2        539.91        512.89         8.18 o                         
   1   9   2        928.56        939.15        10.53 o                         
   2   9   2        677.61        664.31         9.87 o                         
   3   9   2        109.10        109.59         4.65 o                         
   4   9   2          2.84          5.28         2.54 o                         
   5   9   2        292.40        273.36         6.60 o                         
   6   9   2          0.83          1.91         2.67 o                         
   7   9   2         15.59         14.79         3.11 o                         
   8   9   2         30.45         30.14         3.55 o                         
   9   9   2        843.15        815.76        11.32 o                         
  10   9   2        654.63        636.28        11.32 o                         
  11   9   2        509.32        506.21        10.56 o                         
  12   9   2        165.10        156.19         7.09 o                         
  13   9   2         12.68          4.35         6.16 o                         
 -12  10   2        202.89        217.74         9.08 o                         
 -11  10   2        109.23        126.17         6.51 o                         
 -10  10   2        153.86        157.75         7.06 o                         
  -9  10   2        111.28        109.34         5.78 o                         
  -8  10   2          7.45          2.16         3.44 o                         
  -7  10   2        809.59        797.84        12.02 o                         
  -6  10   2        728.37        720.91        10.28 o                         
  -5  10   2        520.92        549.91         8.84 o                         
  -4  10   2        860.37        908.55        12.54 o                         
  -3  10   2          2.79          4.31         3.03 o                         
  -2  10   2        252.16        243.06         6.46 o                         
  -1  10   2          4.58          6.99         2.81 o                         
   0  10   2         10.69          9.94         3.00 o                         
   1  10   2         28.40         30.31         3.39 o                         
   2  10   2         32.56         26.13         3.41 o                         
   3  10   2        486.28        508.75         8.89 o                         
   4  10   2        569.00        589.02         9.17 o                         
   5  10   2       2025.81       2017.15        18.26 o                         
   6  10   2        599.00        609.12        10.66 o                         
   7  10   2         52.92         55.02         4.23 o                         
   8  10   2         43.63         41.95         3.97 o                         
   9  10   2         78.99         85.38         5.38 o                         
  10  10   2         20.25         19.44         4.07 o                         
  11  10   2        224.69        238.67        10.32 o                         
  12  10   2        186.28        185.78         9.82 o                         
 -11  11   2         16.57         19.12         5.89 o                         
 -10  11   2       1447.72       1514.19        18.62 o                         
  -9  11   2         24.35         26.12         4.42 o                         
  -8  11   2          4.11          6.15         3.68 o                         
  -7  11   2        169.44        169.28         7.82 o                         
  -6  11   2         33.70         38.39         4.80 o                         
  -5  11   2         23.61         26.31         4.02 o                         
  -4  11   2          6.95          5.40         3.61 o                         
  -3  11   2         60.58         56.33         6.93 o                         
  -2  11   2         53.99         55.89         4.90 o                         
  -1  11   2       2031.14       2032.65        22.06 o                         
   0  11   2        369.33        348.69         7.91 o                         
   1  11   2        111.44        109.35         5.90 o                         
   2  11   2          2.89          3.37         3.11 o                         
   3  11   2         73.33         74.46         4.74 o                         
   4  11   2          0.25          1.53         3.15 o                         
   5  11   2         64.31         71.48         4.56 o                         
   6  11   2        580.03        578.30         9.94 o                         
   7  11   2         23.40         28.56         3.81 o                         
   8  11   2         81.29         77.24         4.98 o                         
   9  11   2        524.30        531.80        15.98 o                         
  10  11   2        851.73        849.22        16.70 o                         
  -9  12   2         21.36         21.39         5.09 o                         
  -8  12   2         38.14         33.36         5.24 o                         
  -7  12   2        147.74        146.93         7.91 o                         
  -6  12   2         85.16         82.61         7.35 o                         
  -5  12   2         32.17         29.18         4.56 o                         
  -4  12   2        188.15        194.93         8.18 o                         
  -3  12   2        164.09        163.08         7.68 o                         
  -2  12   2        104.08        101.53         6.17 o                         
  -1  12   2          0.01         -0.79         3.72 o                         
   0  12   2          0.13         -3.75         3.75 o                         
   1  12   2        151.79        146.61         7.15 o                         
   2  12   2        341.11        357.98         9.70 o                         
   3  12   2        102.38        108.18         5.66 o                         
   4  12   2         16.39         12.21         3.68 o                         
   5  12   2        241.13        228.64         7.71 o                         
   6  12   2          1.10         -1.59         3.27 o                         
   7  12   2        126.42        121.80         6.92 o                         
   8  12   2        108.44        107.06         7.68 o                         
   9  12   2         10.17          5.71        14.48 o                         
  -6  13   2         80.06         90.83         7.23 o                         
  -5  13   2         99.66        105.51         7.52 o                         
  -4  13   2        368.14        392.87        10.78 o                         
  -3  13   2         11.96          7.31         4.71 o                         
  -2  13   2         12.78         12.50         4.36 o                         
  -1  13   2          2.73         -1.53         4.16 o                         
   0  13   2         44.14         35.61         5.20 o                         
   1  13   2        221.14        214.66         9.02 o                         
   2  13   2        225.50        221.95         9.15 o                         
   3  13   2        199.93        206.35        11.69 o                         
   4  13   2        162.84        161.61         7.64 o                         
   5  13   2         10.48         10.32         4.78 o                         
   6  13   2        108.92        101.67         7.45 o                         
 -18   1   3         14.38         16.48         7.56 o                         
 -17   1   3        104.27        108.71         6.16 o                         
 -16   1   3         13.94         14.95         3.91 o                         
 -15   1   3         24.38         27.37         3.99 o                         
 -14   1   3        291.42        299.76         7.43 o                         
 -13   1   3        154.87        149.83         5.70 o                         
 -12   1   3        136.13        133.81         5.16 o                         
 -11   1   3        466.66        439.52         7.66 o                         
 -10   1   3       1139.61       1117.13        11.31 o                         
  -9   1   3        213.06        225.30         5.05 o                         
  -8   1   3         43.40         41.25         2.29 o                         
  -7   1   3          3.94          5.32         1.43 o                         
  -6   1   3        727.97        813.99         6.96 o                         
  -5   1   3        259.84        303.51         5.17 o                         
  -4   1   3        375.94        355.01         6.62 o                         
  -3   1   3        117.45        195.51         4.62 o                         
  -2   1   3       1141.54       1178.10         7.34 o                         
  -1   1   3       2210.05       2256.36        12.11 o                         
   0   1   3        338.91        300.09         3.97 o                         
   1   1   3        125.37        184.81         3.33 o                         
   2   1   3       1329.97       1500.13         9.87 o                         
   3   1   3       1643.27       1542.20        11.52 o                         
   4   1   3          5.61          0.96         1.10 o                         
   5   1   3          2.90          2.59         1.11 o                         
   6   1   3        659.28        651.44         5.77 o                         
   7   1   3       1190.83       1148.41         8.58 o                         
   8   1   3         31.63         35.74         2.05 o                         
   9   1   3         14.75         13.70         1.89 o                         
  10   1   3        209.46        176.27         4.11 o                         
  11   1   3          8.78         23.43         2.33 o                         
  12   1   3        259.23        244.32         5.15 o                         
  13   1   3         60.76         54.15         4.21 o                         
  14   1   3         43.73         39.53         4.34 o                         
  15   1   3          0.13          0.61         3.53 o                         
  16   1   3        127.33        150.51         8.34 o                         
  17   1   3          0.30          5.30         4.24 o                         
 -17   2   3        153.53        153.96         7.57 o                         
 -16   2   3        319.90        341.93         9.21 o                         
 -15   2   3        364.48        388.86         9.05 o                         
 -14   2   3         37.24         38.57         4.05 o                         
 -13   2   3          2.50          3.08         2.98 o                         
 -12   2   3          0.69          1.00         2.56 o                         
 -11   2   3        989.51        954.22        10.83 o                         
 -10   2   3          1.00          1.95         2.26 o                         
  -9   2   3          0.04          0.84         2.06 o                         
  -8   2   3        505.22        524.28         6.10 o                         
  -7   2   3        130.84        124.33         3.25 o                         
  -6   2   3        246.03        256.90         4.14 o                         
  -5   2   3         11.76         25.61         1.61 o                         
  -4   2   3       1969.03       2062.22        12.02 o                         
  -3   2   3       1074.38       1120.50         7.56 o                         
  -2   2   3        222.10        243.86         3.28 o                         
  -1   2   3        291.96        268.78         2.99 o                         
   0   2   3        391.94        349.38         3.30 o                         
   1   2   3        382.46        390.15         3.65 o                         
   2   2   3        345.92        319.54         3.60 o                         
   3   2   3        444.79        406.57         3.93 o                         
   4   2   3        568.20        595.43         4.98 o                         
   5   2   3       1809.45       1842.42        11.29 o                         
   6   2   3        906.95        871.17         6.93 o                         
   7   2   3        586.05        597.09         5.78 o                         
   8   2   3         71.94         53.43         2.61 o                         
   9   2   3        272.28        260.57         4.44 o                         
  10   2   3         95.33        116.97         3.70 o                         
  11   2   3          1.70          5.13         2.26 o                         
  12   2   3        286.48        284.91         8.62 o                         
  13   2   3        404.98        411.78         8.32 o                         
  14   2   3         25.74         22.64         3.99 o                         
  15   2   3         87.62         89.11         5.83 o                         
  16   2   3        486.52        500.08        11.38 o                         
  17   2   3         70.97         79.23         7.18 o                         
 -17   3   3        108.42        117.50         6.46 o                         
 -16   3   3         98.96         99.52         5.87 o                         
 -15   3   3          8.74          9.55         3.60 o                         
 -14   3   3          7.26          4.77         2.93 o                         
 -13   3   3         13.14         14.20         3.34 o                         
 -12   3   3         18.96         20.23         3.24 o                         
 -11   3   3         19.87         20.37         3.10 o                         
 -10   3   3       1219.27       1198.73        11.91 o                         
  -9   3   3        367.29        386.26         5.72 o                         
  -8   3   3        122.35        138.62         3.79 o                         
  -7   3   3        149.02        143.50         3.56 o                         
  -6   3   3       1258.11       1271.76         8.86 o                         
  -5   3   3          0.14          1.76         1.34 o                         
  -4   3   3        575.87        577.15         5.36 o                         
  -3   3   3       1112.74       1186.82         8.15 o                         
  -2   3   3       3163.09       3286.57        17.47 o                         
  -1   3   3        570.65        581.47         7.15 o                         
   0   3   3        819.00        800.40         5.96 o                         
   1   3   3       2545.19       2786.35        15.12 o                         
   2   3   3        652.58        609.40         5.07 o                         
   3   3   3       2051.34       2087.02        14.04 o                         
   4   3   3        883.86        902.81         7.55 o                         
   5   3   3        172.50        175.03         3.44 o                         
   6   3   3         71.86         73.02         2.26 o                         
   7   3   3         11.70         15.74         1.60 o                         
   8   3   3        238.36        236.21         4.64 o                         
   9   3   3         10.11          9.72         2.08 o                         
  10   3   3         60.49         58.59         3.20 o                         
  11   3   3          6.03          6.34         2.47 o                         
  12   3   3        144.95        157.43         5.98 o                         
  13   3   3         76.70         93.93         4.97 o                         
  14   3   3         99.52         90.48         5.59 o                         
  15   3   3          2.60          3.39         3.72 o                         
  16   3   3          5.21          7.48         4.30 o                         
 -17   4   3         88.11         82.42         6.56 o                         
 -16   4   3          0.29         -0.48         4.18 o                         
 -15   4   3          2.19         -1.99         3.38 o                         
 -14   4   3          7.62         10.59         4.16 o                         
 -13   4   3         19.64         20.90         3.57 o                         
 -12   4   3        169.98        163.06         6.05 o                         
 -11   4   3        348.47        326.20         7.17 o                         
 -10   4   3         24.31         24.11         3.04 o                         
  -9   4   3         56.08         57.57         3.14 o                         
  -8   4   3        232.89        216.21         4.53 o                         
  -7   4   3        500.13        534.96         7.03 o                         
  -6   4   3        493.88        504.17         5.38 o                         
  -5   4   3        124.14        134.61         3.15 o                         
  -4   4   3        763.57        773.03         6.57 o                         
  -3   4   3        622.46        627.08         5.70 o                         
  -2   4   3       1043.04       1200.12         8.40 o                         
  -1   4   3       3460.79       3589.31        19.95 o                         
   0   4   3        340.29        362.82         4.20 o                         
   1   4   3        920.09        961.29         6.70 o                         
   2   4   3       1630.23       1779.25        12.14 o                         
   3   4   3         38.07         42.50         2.09 o                         
   4   4   3        119.88        119.17         3.12 o                         
   5   4   3        222.55        226.32         4.02 o                         
   6   4   3        146.95        160.84         3.84 o                         
   7   4   3        678.47        672.94         7.35 o                         
   8   4   3          3.13          5.35         1.93 o                         
   9   4   3        307.61        302.55         5.94 o                         
  10   4   3        134.40        130.94         4.69 o                         
  11   4   3          9.12         10.96         2.67 o                         
  12   4   3        166.45        160.26         6.30 o                         
  13   4   3         20.31         21.77         3.68 o                         
  14   4   3          1.96          3.67         3.64 o                         
  15   4   3          0.98          2.39         4.12 o                         
  16   4   3         19.98         26.43         5.90 o                         
 -16   5   3        169.40        180.14         8.65 o                         
 -15   5   3        124.09        126.73         7.11 o                         
 -14   5   3          1.66          3.44         3.88 o                         
 -13   5   3        546.46        565.58        10.03 o                         
 -12   5   3        340.75        343.13         7.86 o                         
 -11   5   3         16.20         18.65         3.20 o                         
 -10   5   3          0.11         -1.28         2.39 o                         
  -9   5   3         76.72         64.35         3.44 o                         
  -8   5   3          1.04          1.98         2.09 o                         
  -7   5   3       1680.45       1633.64        13.46 o                         
  -6   5   3       1367.37       1407.41        10.24 o                         
  -5   5   3        352.08        389.39         4.96 o                         
  -4   5   3         19.31         21.67         1.85 o                         
  -3   5   3        618.38        584.85         5.76 o                         
  -2   5   3       8063.18       8281.35        40.41 o                         
  -1   5   3         19.36         21.80         1.68 o                         
   0   5   3        101.16        104.93         2.84 o                         
   1   5   3        874.39        871.60         8.25 o                         
   2   5   3        194.77        164.32         3.63 o                         
   3   5   3         98.35         97.67         3.16 o                         
   4   5   3       1082.86       1048.07         9.08 o                         
   5   5   3       2413.27       2373.73        16.09 o                         
   6   5   3        481.05        459.85         7.74 o                         
   7   5   3       1918.51       1853.03        15.18 o                         
   8   5   3         49.03         43.78         3.01 o                         
   9   5   3        344.16        333.67         6.41 o                         
  10   5   3         62.62         54.63         3.50 o                         
  11   5   3        747.48        745.31        10.12 o                         
  12   5   3          2.43          0.76         3.05 o                         
  13   5   3        161.90        172.02         6.69 o                         
  14   5   3       1112.73       1140.87        20.39 o                         
  15   5   3        376.18        380.28        13.05 o                         
  16   5   3         69.69         86.73         8.14 o                         
 -16   6   3          0.20          1.67         4.56 o                         
 -15   6   3         16.35         19.81         4.90 o                         
 -14   6   3          3.78          7.68         4.11 o                         
 -13   6   3        101.93         97.53         6.13 o                         
 -12   6   3        673.64        639.93        10.40 o                         
 -11   6   3         74.18         76.29         4.53 o                         
 -10   6   3          6.77          4.09         2.52 o                         
  -9   6   3        315.98        335.28         6.78 o                         
  -8   6   3       2519.62       2402.19        18.43 o                         
  -7   6   3         16.43         14.49         2.36 o                         
  -6   6   3          8.36          8.24         2.04 o                         
  -5   6   3        259.93        251.98         4.64 o                         
  -4   6   3         47.37         51.49         2.46 o                         
  -3   6   3        672.31        645.74         6.41 o                         
  -2   6   3       2391.84       2421.25        14.87 o                         
  -1   6   3       2009.27       1925.51        12.48 o                         
   0   6   3        193.85        188.31         3.49 o                         
   1   6   3        515.39        538.67         6.40 o                         
   2   6   3        212.17        185.13         4.19 o                         
   3   6   3        123.28        118.79         3.67 o                         
   4   6   3          2.26          0.41         2.34 o                         
   5   6   3        113.32        100.34         3.99 o                         
   6   6   3          0.03         -0.70         2.03 o                         
   7   6   3         57.25         63.99         3.41 o                         
   8   6   3       2211.54       2163.28        17.74 o                         
   9   6   3        151.89        159.71         5.26 o                         
  10   6   3        236.03        247.19         6.27 o                         
  11   6   3        120.06        132.47         5.73 o                         
  12   6   3         99.21         89.21         5.28 o                         
  13   6   3        427.75        425.73        11.88 o                         
  14   6   3        215.53        223.23        14.07 o                         
  15   6   3          6.39          4.32         4.64 o                         
 -15   7   3         86.24         84.11         6.53 o                         
 -14   7   3         16.66         16.29         4.68 o                         
 -13   7   3         76.82         71.11         5.75 o                         
 -12   7   3         75.52         61.23         5.25 o                         
 -11   7   3         71.28         79.45         5.44 o                         
 -10   7   3        223.26        229.69         6.13 o                         
  -9   7   3        254.76        240.16         5.97 o                         
  -8   7   3         13.83         22.25         2.81 o                         
  -7   7   3         56.89         46.25         3.58 o                         
  -6   7   3          8.19          7.71         2.12 o                         
  -5   7   3         21.48         29.29         2.44 o                         
  -4   7   3          2.28          0.20         1.85 o                         
  -3   7   3        212.33        205.20         4.45 o                         
  -2   7   3        192.88        196.11         4.09 o                         
  -1   7   3         84.95         81.06         2.96 o                         
   0   7   3         85.88         84.81         3.42 o                         
   1   7   3        578.64        581.57         7.08 o                         
   2   7   3        337.40        337.97         5.56 o                         
   3   7   3        783.67        759.12         8.79 o                         
   4   7   3        250.44        257.96         5.50 o                         
   5   7   3        668.51        636.45         8.39 o                         
   6   7   3          0.16         -1.39         2.28 o                         
   7   7   3        218.53        197.27         5.55 o                         
   8   7   3         45.44         44.93         3.40 o                         
   9   7   3        190.59        189.10         5.85 o                         
  10   7   3         26.99         20.16         3.20 o                         
  11   7   3         22.23         25.06         4.91 o                         
  12   7   3         56.11         56.09         5.80 o                         
  13   7   3         70.25         74.72         7.60 o                         
  14   7   3        170.13        174.80        14.09 o                         
 -14   8   3         76.72         75.34         6.23 o                         
 -13   8   3         13.96         14.19         4.35 o                         
 -12   8   3          0.06         -1.55         3.81 o                         
 -11   8   3          6.49          2.58         3.78 o                         
 -10   8   3          2.89          5.43         3.37 o                         
  -9   8   3         18.61         17.50         3.41 o                         
  -8   8   3        156.52        150.86         5.26 o                         
  -7   8   3        388.65        345.78         6.68 o                         
  -6   8   3        672.09        666.72         8.29 o                         
  -5   8   3        461.02        451.96         6.64 o                         
  -4   8   3       1503.59       1537.54        12.71 o                         
  -3   8   3        694.08        697.24         7.88 o                         
  -2   8   3        589.76        586.57         7.92 o                         
  -1   8   3         21.15         14.50         2.50 o                         
   0   8   3        123.42        123.63         4.21 o                         
   1   8   3         23.88         26.46         2.83 o                         
   2   8   3       1142.32       1159.02        11.68 o                         
   3   8   3        187.58        176.41         5.14 o                         
   4   8   3          2.34          6.23         2.49 o                         
   5   8   3        462.73        451.79         7.56 o                         
   6   8   3        920.92        933.68        12.51 o                         
   7   8   3       1108.60       1103.20        12.34 o                         
   8   8   3        179.40        163.58         5.70 o                         
   9   8   3         15.62         10.90         3.83 o                         
  10   8   3          9.80          8.49         3.85 o                         
  11   8   3         75.18         79.94         8.06 o                         
  12   8   3        666.80        682.21        22.90 o                         
  13   8   3        490.59        484.22        13.29 o                         
 -13   9   3         39.58         42.35         5.50 o                         
 -12   9   3         38.23         36.69         5.14 o                         
 -11   9   3         99.95        102.26         6.35 o                         
 -10   9   3       1666.27       1732.86        20.55 o                         
  -9   9   3        436.75        464.96         9.48 o                         
  -8   9   3         33.30         35.99         3.95 o                         
  -7   9   3        158.56        158.43         6.17 o                         
  -6   9   3         44.37         55.47         3.58 o                         
  -5   9   3         30.27         31.32         2.88 o                         
  -4   9   3        502.30        498.07         7.24 o                         
  -3   9   3        174.70        183.10         5.46 o                         
  -2   9   3        240.82        237.02         5.89 o                         
  -1   9   3       1719.95       1661.70        15.11 o                         
   0   9   3       1776.69       1725.32        16.37 o                         
   1   9   3       1084.53       1071.60        12.30 o                         
   2   9   3         75.52         76.85         3.98 o                         
   3   9   3          0.25         -1.44         2.54 o                         
   4   9   3        185.37        159.41         5.52 o                         
   5   9   3          0.29         -1.15         2.64 o                         
   6   9   3        329.52        329.86         7.22 o                         
   7   9   3        911.12        915.15        13.78 o                         
   8   9   3         82.46         92.78         5.81 o                         
   9   9   3         31.28         31.71         4.97 o                         
  10   9   3        299.41        312.44        10.89 o                         
  11   9   3        211.88        215.88        15.63 o                         
  12   9   3        296.45        293.42        16.07 o                         
 -12  10   3         78.20         79.00         6.41 o                         
 -11  10   3        170.13        163.04         7.51 o                         
 -10  10   3         11.39         18.41         4.09 o                         
  -9  10   3          9.87         11.51         3.76 o                         
  -8  10   3          0.59          1.82         3.32 o                         
  -7  10   3         12.71         11.42         3.48 o                         
  -6  10   3         45.05         45.41         4.27 o                         
  -5  10   3        239.82        230.86         7.27 o                         
  -4  10   3        666.96        682.86         9.54 o                         
  -3  10   3        234.95        240.82         7.54 o                         
  -2  10   3        539.76        556.17         9.20 o                         
  -1  10   3         88.51         90.32         5.99 o                         
   0  10   3          0.51          0.27         2.82 o                         
   1  10   3        243.59        230.71         6.66 o                         
   2  10   3          0.22         -2.61         3.48 o                         
   3  10   3        193.92        202.36         6.14 o                         
   4  10   3        121.94        108.42         4.90 o                         
   5  10   3        735.24        731.96        12.40 o                         
   6  10   3        577.53        575.02        11.37 o                         
   7  10   3        417.61        424.42        11.08 o                         
   8  10   3        435.99        464.25        10.87 o                         
   9  10   3          7.73          2.29         4.73 o                         
  10  10   3         11.90         12.62         7.19 o                         
  11  10   3         12.76         15.19         5.74 o                         
 -11  11   3         55.50         46.09        12.03 o                         
 -10  11   3          0.19          5.84         3.92 o                         
  -9  11   3         64.25         73.55         5.44 o                         
  -8  11   3         91.72         93.57         6.34 o                         
  -7  11   3        180.39        181.33        10.02 o                         
  -6  11   3        233.98        235.77         8.82 o                         
  -5  11   3         55.04         61.24         5.52 o                         
  -4  11   3         15.53         18.91         5.30 o                         
  -3  11   3         74.91         82.39         6.71 o                         
  -2  11   3        197.92        207.08         6.74 o                         
  -1  11   3        134.26        136.71         5.85 o                         
   0  11   3          0.11         -2.23         2.93 o                         
   1  11   3         49.40         46.59         4.66 o                         
   2  11   3        246.06        248.36         7.26 o                         
   3  11   3        205.00        221.98         8.56 o                         
   4  11   3       1036.85       1023.05        16.07 o                         
   5  11   3        199.81        222.28         8.29 o                         
   6  11   3          0.21         -0.87         3.79 o                         
   7  11   3          7.57          9.26         4.10 o                         
   8  11   3        200.66        194.29         8.65 o                         
   9  11   3          2.68          2.87         6.97 o                         
  10  11   3         56.73         46.99         6.38 o                         
  -8  12   3        652.33        667.95        14.04 o                         
  -7  12   3        496.15        523.85        15.42 o                         
  -6  12   3         59.37         69.08         6.35 o                         
  -5  12   3          6.25          5.40         4.57 o                         
  -4  12   3         87.67         81.81         5.78 o                         
  -3  12   3         87.00         75.59         5.70 o                         
  -2  12   3        456.99        456.93        11.82 o                         
  -1  12   3        816.76        810.15        13.78 o                         
   0  12   3        215.99        222.81         8.23 o                         
   1  12   3         33.20         31.04         6.12 o                         
   2  12   3        173.48        154.44         7.79 o                         
   3  12   3        174.75        177.26         8.38 o                         
   4  12   3        102.25        100.58         6.73 o                         
   5  12   3        110.07        113.33         7.18 o                         
   6  12   3         66.29         75.55         6.49 o                         
   7  12   3         21.59         23.58         4.90 o                         
   8  12   3        269.05        268.29         9.87 o                         
  -6  13   3         93.59         97.06         8.50 o                         
  -5  13   3        201.79        205.08        10.06 o                         
  -4  13   3          2.32         -1.72         4.27 o                         
  -3  13   3        121.86        118.48         9.37 o                         
  -2  13   3        283.81        281.80        12.37 o                         
  -1  13   3         20.50         17.44         6.13 o                         
   0  13   3         77.35         72.09         7.84 o                         
   1  13   3          3.22         -5.08         5.08 o                         
   2  13   3        133.87        111.78        16.86 o                         
   3  13   3        173.29        155.27         8.83 o                         
   4  13   3        396.34        408.39        12.16 o                         
   5  13   3        155.95        147.95         8.26 o                         
 -17   0   4        972.12        950.51        21.72 o                         
 -16   0   4        389.54        394.39        14.10 o                         
 -15   0   4         28.01         30.41         5.66 o                         
 -14   0   4        331.89        333.59        11.00 o                         
 -13   0   4        860.53        871.16        16.08 o                         
 -12   0   4         12.74         12.56         4.22 o                         
 -11   0   4       6100.74       5977.30        54.63 o                         
 -10   0   4       1104.23       1081.68        16.09 o                         
  -9   0   4        324.07        328.72         8.58 o                         
  -8   0   4         31.12         36.58         3.83 o                         
  -7   0   4       1876.47       1846.03        20.46 o                         
  -6   0   4       1202.51       1166.02        12.63 o                         
  -5   0   4        779.70        836.02        11.22 o                         
  -4   0   4        149.18        158.34         5.71 o                         
  -3   0   4        959.13        988.06         9.92 o                         
  -2   0   4       2706.61       2733.07        23.45 o                         
  -1   0   4      12554.52      12079.89        79.47 o                         
   0   0   4      12565.64      12163.92        99.30 o                         
   1   0   4        366.44        297.18        11.66 o                         
   2   0   4        616.35        670.20         9.60 o                         
   3   0   4        592.71        567.50         8.07 o                         
   4   0   4        152.24        138.86         4.06 o                         
   5   0   4        578.40        591.63         7.66 o                         
   6   0   4        749.90        705.56         9.47 o                         
   7   0   4         60.38         55.45         3.05 o                         
   8   0   4        611.03        598.89         9.83 o                         
   9   0   4       3212.18       3107.26        28.14 o                         
  10   0   4       2132.03       2200.05        21.41 o                         
  11   0   4       2148.48       2086.69        21.17 o                         
  12   0   4        615.36        636.78        13.01 o                         
  13   0   4        112.36        105.84         6.96 o                         
  14   0   4         97.57         86.26         8.02 o                         
  15   0   4        222.46        220.23        14.07 o                         
  16   0   4        512.30        547.11        22.23 o                         
 -17   1   4        611.71        647.02        13.41 o                         
 -16   1   4        320.50        329.43         9.12 o                         
 -15   1   4         96.46        111.34         6.95 o                         
 -14   1   4          6.13          4.39         3.13 o                         
 -13   1   4        105.31        111.38         5.01 o                         
 -12   1   4         92.21         92.09         4.52 o                         
 -11   1   4        570.07        556.08         8.43 o                         
 -10   1   4        198.32        187.64         5.36 o                         
  -9   1   4        579.61        582.25         8.63 o                         
  -8   1   4       3422.43       3451.73        23.60 o                         
  -7   1   4       5465.87       5458.72        30.55 o                         
  -6   1   4       1151.90       1088.07         7.81 o                         
  -5   1   4       3959.52       4134.38        21.68 o                         
  -4   1   4         73.17         78.86         3.99 o                         
  -3   1   4         61.73         72.63         2.14 o                         
  -2   1   4        493.93        484.50         4.45 o                         
  -1   1   4        145.75        138.13         3.95 o                         
   0   1   4         97.86         93.13         2.67 o                         
   1   1   4          0.72          3.26         2.01 o                         
   2   1   4       2024.97       2187.97        13.91 o                         
   3   1   4       1001.89        989.24         7.17 o                         
   4   1   4       3552.28       3536.96        19.10 o                         
   5   1   4       4289.21       4198.71        25.35 o                         
   6   1   4       5210.63       5120.51        26.95 o                         
   7   1   4       1160.57       1167.14         9.00 o                         
   8   1   4        612.21        607.87         6.36 o                         
   9   1   4         22.77         18.03         2.02 o                         
  10   1   4          6.36          4.94         1.95 o                         
  11   1   4          0.76          1.26         2.14 o                         
  12   1   4         16.59         15.35         2.64 o                         
  13   1   4          0.44         -2.64         2.66 o                         
  14   1   4        566.60        560.93        10.52 o                         
  15   1   4        930.26        913.05        18.34 o                         
  16   1   4        112.18         94.01         9.42 o                         
 -17   2   4         57.99         51.34         5.03 o                         
 -16   2   4        711.43        691.95        12.26 o                         
 -15   2   4        631.72        648.72        11.47 o                         
 -14   2   4       1441.66       1465.66        16.68 o                         
 -13   2   4        647.53        654.69        10.46 o                         
 -12   2   4        439.20        431.74         7.95 o                         
 -11   2   4        247.86        255.98         6.19 o                         
 -10   2   4         21.51         27.58         2.95 o                         
  -9   2   4         78.24         78.99         3.65 o                         
  -8   2   4         11.69         12.74         2.13 o                         
  -7   2   4          0.09          0.58         1.76 o                         
  -6   2   4         45.67         53.38         2.15 o                         
  -5   2   4        128.01        131.53         2.91 o                         
  -4   2   4        223.18        216.26         3.59 o                         
  -3   2   4        745.58        717.34         7.30 o                         
  -2   2   4      11203.74      11477.85        53.89 o                         
  -1   2   4       6585.53       6427.86        33.23 o                         
   0   2   4       7526.67       7640.29        39.92 o                         
   1   2   4       7840.73       8024.25        41.81 o                         
   2   2   4         37.91         23.98         2.53 o                         
   3   2   4        139.03        141.16         3.33 o                         
   4   2   4        554.38        535.61         4.90 o                         
   5   2   4        516.73        526.20         8.13 o                         
   6   2   4        994.17        977.26         7.73 o                         
   7   2   4        143.63        134.87         3.26 o                         
   8   2   4       3000.60       2909.21        28.94 o                         
   9   2   4        316.53        324.92         5.60 o                         
  10   2   4         85.25         90.78         3.77 o                         
  11   2   4       1002.49        968.44        10.48 o                         
  12   2   4        248.91        281.18         6.17 o                         
  13   2   4        703.08        697.12        12.62 o                         
  14   2   4       1151.28       1153.36        19.33 o                         
  15   2   4        427.98        453.59        13.11 o                         
  16   2   4         14.98         12.28         6.56 o                         
 -17   3   4         23.83         21.32         4.48 o                         
 -16   3   4          4.83          3.25         3.87 o                         
 -15   3   4          9.80         12.27         3.78 o                         
 -14   3   4         40.10         33.92         3.66 o                         
 -13   3   4        348.05        352.75         8.34 o                         
 -12   3   4         35.16         43.12         3.91 o                         
 -11   3   4         23.74         25.15         3.33 o                         
 -10   3   4       1696.51       1667.32        15.00 o                         
  -9   3   4       4339.59       4255.15        28.58 o                         
  -8   3   4       2685.70       2736.20        18.19 o                         
  -7   3   4       1244.44       1262.24        10.44 o                         
  -6   3   4        863.38        939.92         7.65 o                         
  -5   3   4        116.75        116.95         3.03 o                         
  -4   3   4        525.54        565.73         5.51 o                         
  -3   3   4        457.29        395.44         4.43 o                         
  -2   3   4       3522.10       3483.28        18.82 o                         
  -1   3   4        523.15        581.77         5.72 o                         
   0   3   4       1288.64       1349.10         9.46 o                         
   1   3   4       1659.63       1564.61         9.98 o                         
   2   3   4       1964.43       1845.10        11.18 o                         
   3   3   4        244.07        236.70         3.08 o                         
   4   3   4        178.05        180.64         2.90 o                         
   5   3   4        669.57        679.97         6.26 o                         
   6   3   4       1880.44       1879.57        13.57 o                         
   7   3   4       8363.57       8064.17        50.05 o                         
   8   3   4       1788.87       1753.98        16.67 o                         
   9   3   4        716.86        682.01         8.06 o                         
  10   3   4         46.38         33.26         2.78 o                         
  11   3   4        613.51        607.77         9.19 o                         
  12   3   4       1038.02       1037.70        17.62 o                         
  13   3   4         11.93         20.23         4.23 o                         
  14   3   4          5.32          4.22         4.01 o                         
  15   3   4          0.43          3.32         4.78 o                         
  16   3   4        189.94        182.10        10.59 o                         
 -16   4   4        404.69        389.35         9.72 o                         
 -15   4   4        986.47       1018.27        14.37 o                         
 -14   4   4       1059.96       1085.51        14.34 o                         
 -13   4   4        709.41        709.93        11.18 o                         
 -12   4   4        162.18        170.11         6.28 o                         
 -11   4   4         15.54         16.66         3.19 o                         
 -10   4   4        206.42        196.23         5.93 o                         
  -9   4   4        138.46        159.73         5.28 o                         
  -8   4   4       2045.44       1969.78        14.71 o                         
  -7   4   4         20.95         29.64         2.44 o                         
  -6   4   4        556.34        544.57         6.12 o                         
  -5   4   4       1370.70       1339.33         9.82 o                         
  -4   4   4       2876.30       2889.72        16.82 o                         
  -3   4   4       6531.74       6672.14        33.53 o                         
  -2   4   4         96.68         89.88         3.11 o                         
  -1   4   4       1427.57       1427.37        11.37 o                         
   0   4   4        717.73        682.08         6.21 o                         
   1   4   4       1428.09       1497.74        11.16 o                         
   2   4   4       1686.24       1632.46        10.44 o                         
   3   4   4        947.18        919.19        10.22 o                         
   4   4   4        780.26        756.52         7.37 o                         
   5   4   4        141.47        149.30         3.75 o                         
   6   4   4        590.17        572.40         6.74 o                         
   7   4   4       1292.02       1272.09        13.87 o                         
   8   4   4         66.43         84.87         3.52 o                         
   9   4   4        194.75        195.88         5.63 o                         
  10   4   4        279.95        261.41         7.40 o                         
  11   4   4        176.96        190.93         7.00 o                         
  12   4   4       1065.55       1030.09        15.81 o                         
  13   4   4       2903.48       2920.62        40.23 o                         
  14   4   4        403.29        369.30        10.99 o                         
  15   4   4        179.43        184.66        10.43 o                         
 -16   5   4          0.27         -0.41         4.29 o                         
 -15   5   4         26.26         38.20         5.04 o                         
 -14   5   4         16.12         16.65         3.90 o                         
 -13   5   4          0.90         -1.19         3.25 o                         
 -12   5   4         53.52         61.51         4.96 o                         
 -11   5   4        101.67         99.24         4.87 o                         
 -10   5   4        411.83        396.45         7.83 o                         
  -9   5   4       1542.84       1599.22        14.32 o                         
  -8   5   4       2108.35       2045.29        16.39 o                         
  -7   5   4       2336.33       2408.40        18.00 o                         
  -6   5   4        468.21        465.25         6.32 o                         
  -5   5   4        228.90        223.57         4.28 o                         
  -4   5   4         96.75         93.33         3.07 o                         
  -3   5   4          3.57         11.11         1.75 o                         
  -2   5   4       1359.06       1394.68        10.00 o                         
  -1   5   4        170.37        170.43         3.33 o                         
   0   5   4         35.36         35.52         1.89 o                         
   1   5   4        591.52        646.38         5.96 o                         
   2   5   4       1316.15       1314.11        10.56 o                         
   3   5   4       3373.09       3362.66        25.01 o                         
   4   5   4        883.10        825.33         8.16 o                         
   5   5   4       1146.89       1129.16        10.08 o                         
   6   5   4        717.02        694.22         7.84 o                         
   7   5   4       1031.12        972.73        12.26 o                         
   8   5   4        478.68        462.35         8.77 o                         
   9   5   4        429.06        441.80         9.03 o                         
  10   5   4         49.45         55.24         4.42 o                         
  11   5   4         45.51         40.94         4.35 o                         
  12   5   4         36.61         38.48         5.08 o                         
  13   5   4        338.36        323.41        10.42 o                         
  14   5   4         76.22         71.37         6.43 o                         
  15   5   4         80.67         78.31         7.61 o                         
 -15   6   4        260.85        269.76         9.83 o                         
 -14   6   4        289.64        272.21         9.36 o                         
 -13   6   4        324.89        335.38         8.57 o                         
 -12   6   4        796.51        802.12        11.87 o                         
 -11   6   4        293.77        300.30         7.56 o                         
 -10   6   4        140.32        141.24         5.78 o                         
  -9   6   4         30.20         37.92         3.31 o                         
  -8   6   4        489.84        452.07         7.21 o                         
  -7   6   4          5.19          9.84         2.44 o                         
  -6   6   4         11.63         11.83         2.36 o                         
  -5   6   4         15.84         14.01         2.17 o                         
  -4   6   4         21.63         27.85         2.27 o                         
  -3   6   4        184.10        199.33         4.10 o                         
  -2   6   4       4194.35       4065.09        25.85 o                         
  -1   6   4       4822.89       4850.68        42.23 o                         
   0   6   4       4020.95       3936.12        27.02 o                         
   1   6   4       1074.43       1029.75        11.34 o                         
   2   6   4          9.55          6.99         1.93 o                         
   3   6   4         27.11         15.69         2.14 o                         
   4   6   4        197.72        198.47         4.58 o                         
   5   6   4         24.42         27.37         3.37 o                         
   6   6   4         34.06         33.34         3.63 o                         
   7   6   4         13.88          6.87         3.10 o                         
   8   6   4        479.44        463.38         9.18 o                         
   9   6   4        744.20        727.97        11.56 o                         
  10   6   4        829.49        825.29        12.68 o                         
  11   6   4        423.81        417.58         9.82 o                         
  12   6   4        179.53        194.08         8.79 o                         
  13   6   4         11.23          3.28         4.52 o                         
  14   6   4        243.66        235.97        12.48 o                         
 -15   7   4        114.58        116.95         8.12 o                         
 -14   7   4         49.00         54.44         5.76 o                         
 -13   7   4         91.11        104.30         6.64 o                         
 -12   7   4        591.17        615.71        12.38 o                         
 -11   7   4        341.69        359.87         8.32 o                         
 -10   7   4         92.78         94.09         4.83 o                         
  -9   7   4          7.57         12.31         2.83 o                         
  -8   7   4        279.31        267.32         6.18 o                         
  -7   7   4       1055.11       1023.11        11.02 o                         
  -6   7   4       3351.50       3386.07        23.85 o                         
  -5   7   4       1153.62       1176.32        10.64 o                         
  -4   7   4        298.37        310.79         5.44 o                         
  -3   7   4        155.21        174.21         4.43 o                         
  -2   7   4       4294.51       4309.40        26.78 o                         
  -1   7   4         29.04         28.98         2.60 o                         
   0   7   4          0.09          0.74         2.11 o                         
   1   7   4         28.52         26.66         2.56 o                         
   2   7   4        203.38        186.31         4.59 o                         
   3   7   4          1.73          2.74         3.03 o                         
   4   7   4       2370.04       2216.13        20.56 o                         
   5   7   4       2578.92       2508.04        22.67 o                         
   6   7   4       3185.73       3070.59        26.41 o                         
   7   7   4        211.53        197.77         7.05 o                         
   8   7   4        153.53        150.85         6.66 o                         
   9   7   4         43.35         34.84         4.22 o                         
  10   7   4         16.37         15.55         3.98 o                         
  11   7   4         42.38         45.98         5.27 o                         
  12   7   4         74.78         80.11         7.12 o                         
  13   7   4          9.53          4.69         6.92 o                         
  14   7   4        242.94        224.00        17.84 o                         
 -14   8   4          1.81         -2.59         4.28 o                         
 -13   8   4        171.29        161.45         8.01 o                         
 -12   8   4        159.09        163.74         7.90 o                         
 -11   8   4        444.13        468.80        10.83 o                         
 -10   8   4        554.83        578.24        10.48 o                         
  -9   8   4        312.04        311.34         7.02 o                         
  -8   8   4        200.35        188.30         5.78 o                         
  -7   8   4         37.99         35.68         3.25 o                         
  -6   8   4        270.98        292.74         6.27 o                         
  -5   8   4        328.41        335.35         6.08 o                         
  -4   8   4         30.55         37.62         2.86 o                         
  -3   8   4         41.94         41.00         3.16 o                         
  -2   8   4        594.76        592.73         9.79 o                         
  -1   8   4       1399.69       1345.74        14.86 o                         
   0   8   4       2268.00       2243.24        22.73 o                         
   1   8   4        554.87        552.51         8.42 o                         
   2   8   4        227.25        229.23         7.13 o                         
   3   8   4         18.65         15.26         3.52 o                         
   4   8   4        811.11        739.03        11.51 o                         
   5   8   4          1.18          3.87         3.36 o                         
   6   8   4        154.21        154.64         6.90 o                         
   7   8   4         62.59         63.46         4.89 o                         
   8   8   4         62.41         66.26         5.17 o                         
   9   8   4        345.56        324.08         9.92 o                         
  10   8   4        744.38        708.62        12.80 o                         
  11   8   4        703.38        693.31        14.58 o                         
  12   8   4        705.03        712.47        15.29 o                         
  13   8   4         12.27          4.10        10.83 o                         
 -13   9   4         20.82         29.72         5.27 o                         
 -12   9   4         65.63         89.79         6.43 o                         
 -11   9   4         92.46        115.64         6.69 o                         
 -10   9   4        211.29        210.98         7.69 o                         
  -9   9   4        340.80        344.37        10.80 o                         
  -8   9   4        610.31        637.14        10.64 o                         
  -7   9   4        446.03        477.50         8.14 o                         
  -6   9   4        230.37        238.52         6.18 o                         
  -5   9   4         79.63         80.38         4.26 o                         
  -4   9   4         21.88         23.88         3.06 o                         
  -3   9   4        227.52        211.38         5.86 o                         
  -2   9   4          2.44         -1.36         2.51 o                         
  -1   9   4         97.32         95.31         4.54 o                         
   0   9   4          5.41         11.51         3.66 o                         
   1   9   4        474.64        497.57         9.57 o                         
   2   9   4        140.66        143.16         6.52 o                         
   3   9   4       1104.78       1084.92        15.54 o                         
   4   9   4        263.79        261.14         8.18 o                         
   5   9   4        508.43        495.02        10.39 o                         
   6   9   4        196.80        200.48         7.60 o                         
   7   9   4         82.43         83.73         5.68 o                         
   8   9   4        429.15        428.00        10.44 o                         
   9   9   4         39.30         35.66         5.41 o                         
  10   9   4         26.29         27.54         6.02 o                         
  11   9   4          7.78          5.33         5.45 o                         
  12   9   4         27.87         18.26        10.07 o                         
 -11  10   4        256.64        283.46         9.81 o                         
 -10  10   4         84.74         96.41         5.85 o                         
  -9  10   4          1.96          1.94         3.48 o                         
  -8  10   4        206.88        199.57         7.60 o                         
  -7  10   4        254.77        259.57         8.79 o                         
  -6  10   4         77.81         82.37         5.67 o                         
  -5  10   4         22.07         20.48         3.48 o                         
  -4  10   4       1121.37       1138.25        14.08 o                         
  -3  10   4       1280.63       1277.13        14.18 o                         
  -2  10   4        266.34        267.51         8.59 o                         
  -1  10   4        134.89        122.87         9.10 o                         
   0  10   4          2.92         -1.70         3.62 o                         
   1  10   4         97.02        101.08         7.78 o                         
   2  10   4        387.76        404.27        13.30 o                         
   3  10   4        699.11        707.86        12.20 o                         
   4  10   4        109.30        106.71         6.06 o                         
   5  10   4         11.47          7.93         3.98 o                         
   6  10   4        409.68        416.46        10.40 o                         
   7  10   4       1100.65       1093.06        16.14 o                         
   8  10   4          2.31         -1.92         4.03 o                         
   9  10   4          4.01          2.26         7.16 o                         
  10  10   4          4.16          2.52         4.84 o                         
 -10  11   4        646.99        709.21        14.52 o                         
  -9  11   4        697.44        762.03        17.46 o                         
  -8  11   4        284.84        323.73        10.28 o                         
  -7  11   4         49.39         53.87         5.41 o                         
  -6  11   4        206.85        229.80         9.91 o                         
  -5  11   4        102.14         99.49         9.01 o                         
  -4  11   4         77.05         74.63         7.05 o                         
  -3  11   4        126.48        128.07         6.85 o                         
  -2  11   4         39.53         36.50         4.73 o                         
  -1  11   4         20.86         19.05         4.34 o                         
   0  11   4        139.67        141.01         7.30 o                         
   1  11   4        277.16        289.46         9.57 o                         
   2  11   4         80.39         91.44         8.12 o                         
   3  11   4        133.80        122.46         7.09 o                         
   4  11   4          3.03         -0.44         6.00 o                         
   5  11   4          6.82          2.38         4.33 o                         
   6  11   4         41.06         39.25         6.86 o                         
   7  11   4        872.51        862.05        18.39 o                         
   8  11   4        314.53        325.42        10.54 o                         
   9  11   4        279.29        306.44        15.70 o                         
  -8  12   4          4.87          2.20         5.89 o                         
  -7  12   4         14.21         13.95         7.06 o                         
  -6  12   4         10.04         17.98         7.00 o                         
  -5  12   4         12.07         10.18         6.57 o                         
  -4  12   4        179.31        179.51        12.95 o                         
  -3  12   4        188.24        192.63        13.83 o                         
  -2  12   4         79.50         71.78         7.83 o                         
  -1  12   4        198.92        190.46         8.67 o                         
   0  12   4         33.41         26.20         5.77 o                         
   1  12   4        286.33        296.37        10.13 o                         
   2  12   4         49.41         52.99         5.83 o                         
   3  12   4         20.23         18.19         4.91 o                         
   4  12   4          1.69          4.32         4.42 o                         
   5  12   4         90.47         85.24         6.90 o                         
   6  12   4         29.89         23.88         5.36 o                         
   7  12   4         21.77         20.32         5.07 o                         
  -4  13   4         15.34         10.25        12.44 o                         
  -3  13   4         19.21         15.44         5.93 o                         
  -2  13   4        167.29        157.41        12.45 o                         
  -1  13   4         54.13         46.75         7.03 o                         
   0  13   4         72.78         79.06         8.06 o                         
   1  13   4         59.07         52.89         5.90 o                         
   2  13   4          2.02         -4.53         4.53 o                         
   3  13   4         82.51         82.14         7.95 o                         
 -17   1   5         79.11         75.01         5.76 o                         
 -16   1   5         63.60         62.72         5.25 o                         
 -15   1   5         33.62         41.25         4.59 o                         
 -14   1   5         14.71         10.36         3.43 o                         
 -13   1   5        499.70        490.69         9.06 o                         
 -12   1   5        132.45        129.67         5.33 o                         
 -11   1   5        161.75        162.86         5.70 o                         
 -10   1   5         66.17         66.42         3.74 o                         
  -9   1   5       1451.38       1394.77        13.22 o                         
  -8   1   5        556.82        561.74         7.76 o                         
  -7   1   5        182.26        195.33         4.29 o                         
  -6   1   5         43.26         53.20         2.20 o                         
  -5   1   5       1318.04       1356.70         9.55 o                         
  -4   1   5        349.31        320.28         4.05 o                         
  -3   1   5        874.78        881.79         6.89 o                         
  -2   1   5        432.49        439.20         4.39 o                         
  -1   1   5        398.26        413.48         4.98 o                         
   0   1   5         84.99        129.96         3.11 o                         
   1   1   5        741.03        774.27         7.05 o                         
   2   1   5        989.14        951.86         8.44 o                         
   3   1   5        125.65        131.11         3.15 o                         
   4   1   5        404.54        418.13         4.35 o                         
   5   1   5       1147.15       1135.47         8.49 o                         
   6   1   5       1285.40       1250.86         9.40 o                         
   7   1   5       1456.46       1419.72        10.73 o                         
   8   1   5        767.39        759.30         7.54 o                         
   9   1   5       1025.59       1006.22        11.37 o                         
  10   1   5        209.98        227.63         5.80 o                         
  11   1   5        117.54        116.64         5.13 o                         
  12   1   5       1221.45       1217.75        14.16 o                         
  13   1   5        160.17        159.02         9.06 o                         
  14   1   5         12.65         18.15        13.46 o                         
  15   1   5        454.13        523.97        48.73 o                         
 -17   2   5        192.12        201.23         8.58 o                         
 -16   2   5         33.80         40.39         4.80 o                         
 -15   2   5         68.40         67.52         5.16 o                         
 -14   2   5        255.04        269.15         8.13 o                         
 -13   2   5         50.12         56.48         5.10 o                         
 -12   2   5        523.45        521.99         8.87 o                         
 -11   2   5        603.56        612.68         9.18 o                         
 -10   2   5        264.73        270.66         6.29 o                         
  -9   2   5          7.00         10.82         2.56 o                         
  -8   2   5        260.81        245.93         5.52 o                         
  -7   2   5        672.60        669.61         7.32 o                         
  -6   2   5        891.18        919.46         8.50 o                         
  -5   2   5         66.39         59.44         2.37 o                         
  -4   2   5        482.14        482.49         5.20 o                         
  -3   2   5        983.49       1029.47         9.06 o                         
  -2   2   5        311.55        305.71         3.68 o                         
  -1   2   5        244.55        243.70         4.19 o                         
   0   2   5       1563.10       1675.32        13.42 o                         
   1   2   5        244.33        287.93         4.39 o                         
   2   2   5          3.40          2.23         1.53 o                         
   3   2   5        803.89        811.73         7.90 o                         
   4   2   5       1356.21       1347.58        12.91 o                         
   5   2   5         86.88         78.56         2.99 o                         
   6   2   5        578.10        554.13         6.99 o                         
   7   2   5        256.04        240.52         5.59 o                         
   8   2   5        245.93        249.90         5.98 o                         
   9   2   5         54.04         43.68         3.51 o                         
  10   2   5         95.88        102.30         4.95 o                         
  11   2   5        246.31        239.19         6.66 o                         
  12   2   5         99.10        106.09         5.01 o                         
  13   2   5        442.24        477.04        11.36 o                         
  14   2   5        272.95        309.91        54.44 o                         
  15   2   5         61.97         63.63        18.35 o                         
 -16   3   5         25.78         27.43         4.63 o                         
 -15   3   5         59.75         63.29         5.00 o                         
 -14   3   5         33.97         30.15         3.70 o                         
 -13   3   5        341.38        327.02         8.16 o                         
 -12   3   5        342.91        349.31         8.10 o                         
 -11   3   5         12.42         10.69         3.15 o                         
 -10   3   5        117.59        108.37         4.60 o                         
  -9   3   5         54.71         54.15         5.02 o                         
  -8   3   5         70.57         60.45         4.21 o                         
  -7   3   5        169.74        176.38         3.90 o                         
  -6   3   5        200.01        210.88         4.43 o                         
  -5   3   5         20.89         15.02         1.80 o                         
  -4   3   5         22.36         17.50         1.73 o                         
  -3   3   5         77.95         65.40         2.37 o                         
  -2   3   5        355.77        348.01         4.15 o                         
  -1   3   5        781.71        792.66         7.64 o                         
   0   3   5        749.38        775.89         7.54 o                         
   1   3   5          9.29          7.38         1.71 o                         
   2   3   5         84.73         88.61         3.13 o                         
   3   3   5       1548.32       1543.82        11.72 o                         
   4   3   5        536.76        526.39         7.37 o                         
   5   3   5        189.90        184.02         5.09 o                         
   6   3   5        610.29        594.61         7.98 o                         
   7   3   5          5.22          5.90         2.50 o                         
   8   3   5         61.03         61.86         3.73 o                         
   9   3   5         10.78         14.47         2.72 o                         
  10   3   5        468.08        459.18         8.45 o                         
  11   3   5          8.84         15.27         3.87 o                         
  12   3   5         73.43         75.72         5.01 o                         
  13   3   5         30.79         38.13         4.88 o                         
  14   3   5          9.55         18.39         6.36 o                         
  15   3   5         37.76         24.41         9.89 o                         
 -16   4   5          6.18          9.64         4.17 o                         
 -15   4   5          2.21          2.20         3.72 o                         
 -14   4   5         21.78         22.68         4.10 o                         
 -13   4   5         31.84         33.45         4.10 o                         
 -12   4   5         51.29         50.63         4.34 o                         
 -11   4   5        169.97        169.17         6.32 o                         
 -10   4   5        353.10        334.59         7.42 o                         
  -9   4   5        169.98        185.71         5.81 o                         
  -8   4   5         18.22         17.57         2.50 o                         
  -7   4   5        103.38        103.17         3.86 o                         
  -6   4   5          2.20          4.50         2.00 o                         
  -5   4   5         69.71         68.97         2.82 o                         
  -4   4   5         15.90         21.02         1.94 o                         
  -3   4   5        375.88        348.79         4.69 o                         
  -2   4   5          2.44          3.01         1.41 o                         
  -1   4   5         59.05         62.93         2.86 o                         
   0   4   5        498.42        482.94         6.07 o                         
   1   4   5        408.64        386.23         5.38 o                         
   2   4   5         75.51         59.93         3.77 o                         
   3   4   5        172.54        189.89         5.14 o                         
   4   4   5        387.54        387.83         7.34 o                         
   5   4   5         10.28         14.73         2.75 o                         
   6   4   5       1105.96       1102.35        15.18 o                         
   7   4   5          0.14          0.25         2.56 o                         
   8   4   5        553.92        531.49         8.75 o                         
   9   4   5         19.87         18.59         3.45 o                         
  10   4   5        859.21        850.92        12.41 o                         
  11   4   5        243.19        248.41         9.97 o                         
  12   4   5         40.24         32.72         4.33 o                         
  13   4   5         18.27         31.03         4.82 o                         
  14   4   5        115.37        110.84         7.16 o                         
  15   4   5         57.81         72.42         7.33 o                         
 -15   5   5        396.95        401.89         9.95 o                         
 -14   5   5        221.83        238.21         8.13 o                         
 -13   5   5          1.60          2.90         3.43 o                         
 -12   5   5         46.67         51.26         4.36 o                         
 -11   5   5        323.77        333.41         8.85 o                         
 -10   5   5         77.63         88.93         5.24 o                         
  -9   5   5        483.83        443.15         8.07 o                         
  -8   5   5          4.01          9.89         2.47 o                         
  -7   5   5          0.63          4.11         2.26 o                         
  -6   5   5        883.85        859.40         8.91 o                         
  -5   5   5        945.70        939.09         8.56 o                         
  -4   5   5        531.97        520.08         6.13 o                         
  -3   5   5        700.29        708.54         7.04 o                         
  -2   5   5       1924.94       1908.38        14.41 o                         
  -1   5   5         42.93         42.28         2.71 o                         
   0   5   5        119.15        121.66         4.05 o                         
   1   5   5         71.23         67.32         3.64 o                         
   2   5   5        208.49        221.06         5.81 o                         
   3   5   5       1306.89       1166.30        12.22 o                         
   4   5   5        615.88        589.18         8.79 o                         
   5   5   5        285.51        291.33         6.45 o                         
   6   5   5        524.95        503.70         8.88 o                         
   7   5   5        410.72        420.69         8.58 o                         
   8   5   5          9.50         10.94         3.29 o                         
   9   5   5          2.03          3.31         3.21 o                         
  10   5   5          8.38          9.06         3.51 o                         
  11   5   5          0.32          5.21         3.50 o                         
  12   5   5        339.23        351.51         9.37 o                         
  13   5   5         36.90         41.00         5.48 o                         
  14   5   5          8.79          8.76         4.75 o                         
 -15   6   5         20.84         24.51         5.00 o                         
 -14   6   5         31.42         32.94         4.57 o                         
 -13   6   5          4.11          9.90         3.67 o                         
 -12   6   5          4.00          0.65         3.29 o                         
 -11   6   5        130.28        128.80         6.19 o                         
 -10   6   5        301.63        318.32         7.66 o                         
  -9   6   5        888.04        858.85        11.40 o                         
  -8   6   5         10.81          7.82         2.58 o                         
  -7   6   5          0.19          1.35         2.34 o                         
  -6   6   5         29.34         27.89         2.77 o                         
  -5   6   5        112.56        119.31         4.34 o                         
  -4   6   5        179.60        175.82         4.31 o                         
  -3   6   5       2440.24       2488.43        29.04 o                         
  -2   6   5        663.44        671.24         8.06 o                         
  -1   6   5         13.69         14.99         2.96 o                         
   0   6   5        534.56        531.33         8.31 o                         
   1   6   5       2143.36       2142.08        18.14 o                         
   2   6   5        260.30        253.68         6.44 o                         
   3   6   5         76.97         60.51         3.92 o                         
   4   6   5        261.34        215.48         6.28 o                         
   5   6   5         64.43         57.17         4.22 o                         
   6   6   5        188.21        193.14         6.79 o                         
   7   6   5        295.46        300.18         7.92 o                         
   8   6   5        259.34        266.68         7.92 o                         
   9   6   5         12.33         19.60         3.75 o                         
  10   6   5        120.49        130.12         7.40 o                         
  11   6   5        556.11        568.36        11.41 o                         
  12   6   5        211.37        220.55         9.55 o                         
  13   6   5         64.71         64.40         9.08 o                         
  14   6   5          0.24         -1.83         9.92 o                         
 -14   7   5         29.98         31.22         5.28 o                         
 -13   7   5         18.07         28.13         4.96 o                         
 -12   7   5         35.04         43.09         4.40 o                         
 -11   7   5         45.94         52.39         4.47 o                         
 -10   7   5          2.26         -0.07         2.99 o                         
  -9   7   5         27.79         28.92         3.31 o                         
  -8   7   5         38.50         31.02         3.22 o                         
  -7   7   5         43.94         51.22         3.45 o                         
  -6   7   5        163.26        162.62         5.21 o                         
  -5   7   5        228.20        233.29         5.51 o                         
  -4   7   5        145.46        145.67         5.27 o                         
  -3   7   5        379.98        360.62         7.50 o                         
  -2   7   5        119.75        117.33         5.10 o                         
  -1   7   5        258.02        254.49         6.93 o                         
   0   7   5        466.79        441.75         8.20 o                         
   1   7   5         15.10         15.82         3.21 o                         
   2   7   5        125.26        105.71         5.09 o                         
   3   7   5        146.84        141.81         6.16 o                         
   4   7   5        338.32        338.12         8.26 o                         
   5   7   5        102.78        100.75         5.34 o                         
   6   7   5         17.26         14.64         3.57 o                         
   7   7   5         31.62         36.41         4.23 o                         
   8   7   5        129.22        148.41        11.95 o                         
   9   7   5         85.77         77.96         5.49 o                         
  10   7   5        255.47        280.61         8.94 o                         
  11   7   5         30.06         44.95         5.05 o                         
  12   7   5         32.17         32.58         5.56 o                         
  13   7   5          6.68         -0.13         6.57 o                         
 -13   8   5        358.73        379.83        11.03 o                         
 -12   8   5        261.17        300.33         9.77 o                         
 -11   8   5          3.36          1.87         3.38 o                         
 -10   8   5          8.13          5.19         3.29 o                         
  -9   8   5          1.45          2.41         2.85 o                         
  -8   8   5        646.21        619.22         9.24 o                         
  -7   8   5        338.82        354.02         7.23 o                         
  -6   8   5        208.63        232.07         7.08 o                         
  -5   8   5         31.13         19.77         4.05 o                         
  -4   8   5        287.53        278.11         7.74 o                         
  -3   8   5       1236.74       1231.73        14.82 o                         
  -2   8   5          0.57          0.53         3.23 o                         
  -1   8   5         21.42         23.38         3.46 o                         
   0   8   5         99.40         99.64         4.98 o                         
   1   8   5          0.10         -2.43         3.07 o                         
   2   8   5        315.18        326.29         8.19 o                         
   3   8   5       1297.72       1251.10        15.44 o                         
   4   8   5        600.13        597.83        10.91 o                         
   5   8   5        306.96        313.34         8.64 o                         
   6   8   5         31.79         33.54         4.50 o                         
   7   8   5        458.12        444.60        10.16 o                         
   8   8   5          9.07         10.59         3.99 o                         
   9   8   5          5.83         -0.19         4.32 o                         
  10   8   5         68.00         77.24         5.89 o                         
  11   8   5         29.36         25.01         4.82 o                         
  12   8   5         10.91         11.80         5.35 o                         
 -12   9   5        185.05        213.51         9.19 o                         
 -11   9   5        202.77        194.25        11.66 o                         
 -10   9   5          0.41          3.50         5.07 o                         
  -9   9   5        303.46        312.76         8.84 o                         
  -8   9   5        302.57        317.88         8.54 o                         
  -7   9   5        281.52        287.20         9.25 o                         
  -6   9   5        243.69        247.64         8.64 o                         
  -5   9   5         26.68         29.62         4.51 o                         
  -4   9   5         26.61         18.86         3.92 o                         
  -3   9   5         13.43          4.52         3.56 o                         
  -2   9   5        643.48        631.56        11.06 o                         
  -1   9   5        920.68        941.25        14.33 o                         
   0   9   5         48.13         48.10         5.18 o                         
   1   9   5          2.42          4.19         3.56 o                         
   2   9   5        140.42        142.73         6.60 o                         
   3   9   5        776.50        755.25        12.44 o                         
   4   9   5          7.99         12.56         3.92 o                         
   5   9   5         27.88         33.14         4.24 o                         
   6   9   5        166.51        160.07         7.82 o                         
   7   9   5        239.68        247.05         8.88 o                         
   8   9   5        251.24        273.28         9.32 o                         
   9   9   5        794.07        817.88        14.31 o                         
  10   9   5        385.95        386.38        13.50 o                         
  11   9   5         29.88         27.16         9.12 o                         
 -11  10   5         12.65          5.54         5.57 o                         
 -10  10   5          8.30         11.64         6.38 o                         
  -9  10   5         50.60         46.48         6.78 o                         
  -8  10   5         65.31         59.31         7.05 o                         
  -7  10   5        150.98        144.92         7.78 o                         
  -6  10   5         95.10        100.51         6.45 o                         
  -5  10   5         84.54         86.27         6.13 o                         
  -4  10   5         19.18         17.22         4.38 o                         
  -3  10   5        130.76        123.21         6.97 o                         
  -2  10   5         93.50         87.71         8.56 o                         
  -1  10   5        234.36        255.84        12.69 o                         
   0  10   5         25.38         20.04         4.42 o                         
   1  10   5        325.80        332.71         9.90 o                         
   2  10   5        152.24        151.85        11.24 o                         
   3  10   5         48.23         53.20         5.05 o                         
   4  10   5        266.92        253.90        10.26 o                         
   5  10   5        166.71        177.69         8.96 o                         
   6  10   5         36.35         32.96         6.09 o                         
   7  10   5        203.06        201.79         9.18 o                         
   8  10   5         42.29         40.99         5.49 o                         
   9  10   5         17.34         11.00         4.62 o                         
  -9  11   5          0.90         -4.41         5.42 o                         
  -8  11   5         35.07         28.78         6.47 o                         
  -7  11   5         10.46          8.96         5.56 o                         
  -6  11   5        226.28        238.18        11.74 o                         
  -5  11   5        399.92        406.49        12.12 o                         
  -4  11   5        311.85        306.64        10.81 o                         
  -3  11   5        205.88        208.60         8.80 o                         
  -2  11   5         19.03         11.00         4.89 o                         
  -1  11   5          3.50         -3.80         3.80 o                         
   0  11   5         30.10         23.52         4.85 o                         
   1  11   5         86.49         65.10         5.98 o                         
   2  11   5          0.92          3.41         7.77 o                         
   3  11   5          7.95          7.62         6.72 o                         
   4  11   5         67.17         70.14         6.41 o                         
   5  11   5        315.37        325.60        13.76 o                         
   6  11   5        181.15        182.03        11.60 o                         
   7  11   5         30.86         25.30         5.59 o                         
   8  11   5         78.18         79.66         7.15 o                         
  -6  12   5        153.61        150.30        11.36 o                         
  -5  12   5         92.65         77.72         9.11 o                         
  -4  12   5          5.94         -0.50         7.14 o                         
  -3  12   5          3.09          4.23         4.81 o                         
  -2  12   5        101.98         95.51         6.74 o                         
  -1  12   5         20.00          8.72         7.30 o                         
   0  12   5        504.92        516.02        12.92 o                         
   1  12   5        138.57        130.65         7.71 o                         
   2  12   5        491.57        479.66        12.47 o                         
   3  12   5         81.66         65.39         6.43 o                         
   4  12   5          1.65         -4.55         4.55 o                         
   5  12   5          7.13          0.73         8.56 o                         
 -16   0   6         33.37         23.96         6.90 o                         
 -15   0   6          7.69         12.61         5.52 o                         
 -14   0   6         63.00         65.51         6.79 o                         
 -13   0   6          0.06         -4.09         4.15 o                         
 -12   0   6          3.98          6.00         4.49 o                         
 -11   0   6        813.28        810.11        15.97 o                         
 -10   0   6       2634.02       2571.86        33.70 o                         
  -9   0   6       2238.70       2210.30        37.69 o                         
  -8   0   6       1070.22       1092.10        16.14 o                         
  -7   0   6        935.24        945.94        14.20 o                         
  -6   0   6         36.04         42.18         3.17 o                         
  -5   0   6        226.26        231.68         5.83 o                         
  -4   0   6        671.89        681.85        17.28 o                         
  -3   0   6        411.01        387.62         7.40 o                         
  -2   0   6       1676.43       1621.70        23.74 o                         
  -1   0   6        285.99        269.69        10.60 o                         
   0   0   6       2559.18       2730.82        32.59 o                         
   1   0   6        488.14        429.57         9.80 o                         
   2   0   6       3965.94       3884.48        38.11 o                         
   3   0   6       4670.52       4684.09        44.08 o                         
   4   0   6        591.36        553.47        11.44 o                         
   5   0   6         68.47         68.35         5.21 o                         
   6   0   6       3174.93       3161.25        57.70 o                         
   7   0   6         16.18         17.52         4.19 o                         
   8   0   6       1966.20       1922.60        28.68 o                         
   9   0   6       1291.09       1329.40        59.85 o                         
  10   0   6          0.01          5.34         5.92 o                         
  11   0   6        106.87        130.04        31.00 o                         
  12   0   6       1268.39       1269.32        31.30 o                         
  13   0   6        413.53        389.61        24.88 o                         
  14   0   6         19.64         33.89        12.85 o                         
 -16   1   6        431.06        445.95        10.68 o                         
 -15   1   6        363.69        378.13         9.67 o                         
 -14   1   6        796.48        798.71        11.91 o                         
 -13   1   6       1190.67       1167.13        14.00 o                         
 -12   1   6         70.33         84.13         4.63 o                         
 -11   1   6        227.02        234.95         6.54 o                         
 -10   1   6         23.59         25.53         3.14 o                         
  -9   1   6        169.87        161.24         5.27 o                         
  -8   1   6        241.92        237.70         5.62 o                         
  -7   1   6         16.51         17.86         2.49 o                         
  -6   1   6        313.66        290.98         6.01 o                         
  -5   1   6       2368.52       2380.46        17.36 o                         
  -4   1   6       3728.58       3608.64        20.44 o                         
  -3   1   6       4011.85       3963.93        21.92 o                         
  -2   1   6        479.32        496.96         5.98 o                         
  -1   1   6          8.26          9.29         1.70 o                         
   0   1   6        481.58        505.86         5.89 o                         
   1   1   6        672.79        663.18         7.11 o                         
   2   1   6       3296.27       3247.22        20.83 o                         
   3   1   6       1638.59       1576.64        14.27 o                         
   4   1   6        361.63        337.47         6.52 o                         
   5   1   6         80.34         86.91         4.13 o                         
   6   1   6       3503.12       3409.74        30.52 o                         
   7   1   6        370.63        357.38        10.05 o                         
   8   1   6        641.47        626.08        11.23 o                         
   9   1   6        657.13        650.71        11.70 o                         
  10   1   6         78.44         93.45         5.65 o                         
  11   1   6        425.03        439.45        12.92 o                         
  12   1   6       1424.04       1480.62        22.74 o                         
  13   1   6        399.93        408.76        17.16 o                         
  14   1   6        219.53        183.12        20.60 o                         
 -16   2   6        104.75        100.28         6.22 o                         
 -15   2   6         26.94         24.79         4.34 o                         
 -14   2   6         98.43         84.95         5.41 o                         
 -13   2   6          4.97          2.37         3.37 o                         
 -12   2   6        766.27        750.13        10.81 o                         
 -11   2   6        432.80        429.09         8.18 o                         
 -10   2   6        117.80        134.71         5.25 o                         
  -9   2   6        481.37        484.82         7.90 o                         
  -8   2   6        147.96        147.99         4.95 o                         
  -7   2   6       1528.09       1489.77        13.72 o                         
  -6   2   6       1790.71       1704.10        13.12 o                         
  -5   2   6       3240.55       3221.78        19.05 o                         
  -4   2   6       1606.13       1576.61        11.10 o                         
  -3   2   6         84.47         94.75         3.44 o                         
  -2   2   6        143.67        126.02         4.32 o                         
  -1   2   6        917.47        913.50         9.08 o                         
   0   2   6        668.42        663.86         7.22 o                         
   1   2   6       1108.68       1111.64         9.75 o                         
   2   2   6        857.19        915.10        10.39 o                         
   3   2   6       1576.23       1547.23        12.24 o                         
   4   2   6       1660.53       1649.92        12.95 o                         
   5   2   6       1297.43       1253.17        12.91 o                         
   6   2   6        142.04        136.20         5.14 o                         
   7   2   6        526.81        496.05        10.00 o                         
   8   2   6         41.50         47.21         4.56 o                         
   9   2   6        157.62        165.26         8.17 o                         
  10   2   6        353.93        369.63         9.76 o                         
  11   2   6        125.13        137.40         7.70 o                         
  12   2   6         98.12        105.86         7.12 o                         
  13   2   6         35.62         43.80         7.01 o                         
  14   2   6        430.60        506.54        75.45 o                         
 -16   3   6        132.77        136.71         6.89 o                         
 -15   3   6          3.47          0.48         3.79 o                         
 -14   3   6         84.95         73.97         6.07 o                         
 -13   3   6        670.48        666.35         9.96 o                         
 -12   3   6        901.28        935.75        12.84 o                         
 -11   3   6       1620.01       1686.75        19.57 o                         
 -10   3   6       1112.59       1117.66        14.91 o                         
  -9   3   6        261.55        221.84         5.99 o                         
  -8   3   6        681.93        686.62         9.06 o                         
  -7   3   6        297.02        283.54         5.42 o                         
  -6   3   6       1076.42       1100.18        10.13 o                         
  -5   3   6         97.74        104.28         3.89 o                         
  -4   3   6         50.57         53.47         2.98 o                         
  -3   3   6       1095.45       1124.87        10.25 o                         
  -2   3   6       1711.15       1779.89        14.17 o                         
  -1   3   6       3472.07       3494.95        34.54 o                         
   0   3   6       2535.34       2431.66        16.89 o                         
   1   3   6       1128.35       1068.47         9.76 o                         
   2   3   6        212.29        191.86         4.38 o                         
   3   3   6        179.88        178.50         5.10 o                         
   4   3   6          0.00          2.94         2.29 o                         
   5   3   6         13.47          9.85         2.72 o                         
   6   3   6        114.94        123.24         4.93 o                         
   7   3   6         33.95         37.65         3.31 o                         
   8   3   6        781.53        754.14        11.96 o                         
   9   3   6       1929.12       1918.36        21.27 o                         
  10   3   6       2200.17       2201.79        22.01 o                         
  11   3   6       1817.66       1824.62        28.79 o                         
  12   3   6          3.60         11.70         9.15 o                         
  13   3   6          2.17         11.16         7.92 o                         
  14   3   6        109.20        128.67        17.33 o                         
 -15   4   6         81.71         90.02         5.84 o                         
 -14   4   6         61.34         64.89         5.19 o                         
 -13   4   6        234.91        227.80         7.81 o                         
 -12   4   6       1147.99       1182.45        14.73 o                         
 -11   4   6        329.16        334.48         7.92 o                         
 -10   4   6        151.33        156.34         5.95 o                         
  -9   4   6         16.71         23.33         3.60 o                         
  -8   4   6        630.56        617.42         8.75 o                         
  -7   4   6       1273.78       1253.37        11.62 o                         
  -6   4   6       1939.08       1985.18        17.15 o                         
  -5   4   6       1018.72       1045.01        11.40 o                         
  -4   4   6       1352.17       1369.75        12.04 o                         
  -3   4   6       1591.50       1643.95        13.41 o                         
  -2   4   6         30.23         29.94         2.61 o                         
  -1   4   6         37.55         39.36         2.72 o                         
   0   4   6          3.57          4.34         2.07 o                         
   1   4   6         58.20         61.55         3.33 o                         
   2   4   6        222.74        234.25         5.54 o                         
   3   4   6       2337.63       2333.39        17.74 o                         
   4   4   6       3831.80       3707.78        24.90 o                         
   5   4   6       3144.93       2992.74        21.61 o                         
   6   4   6        637.12        635.41         9.52 o                         
   7   4   6          0.95          5.27         2.75 o                         
   8   4   6         42.80         45.40         4.02 o                         
   9   4   6         54.29         55.04         4.38 o                         
  10   4   6         26.79         34.68         4.15 o                         
  11   4   6        312.93        311.73        10.41 o                         
  12   4   6         83.13         95.78         6.88 o                         
  13   4   6        366.50        358.16        14.42 o                         
  14   4   6        809.97        830.65        20.86 o                         
 -15   5   6        230.73        247.47        11.17 o                         
 -14   5   6        369.19        366.97         9.41 o                         
 -13   5   6         29.13         38.78         4.52 o                         
 -12   5   6        541.03        550.55        10.18 o                         
 -11   5   6        203.58        235.33         7.32 o                         
 -10   5   6        249.09        258.01         7.18 o                         
  -9   5   6        175.45        173.63         6.01 o                         
  -8   5   6         51.22         47.56         4.55 o                         
  -7   5   6        132.37        138.96         5.48 o                         
  -6   5   6        261.48        259.76         6.56 o                         
  -5   5   6        995.63       1004.24        11.52 o                         
  -4   5   6       2102.19       2059.17        16.06 o                         
  -3   5   6        510.41        523.98         7.49 o                         
  -2   5   6        895.89        892.56         9.49 o                         
  -1   5   6        521.34        540.06         8.53 o                         
   0   5   6        124.89        136.41         5.32 o                         
   1   5   6        680.16        692.33         9.52 o                         
   2   5   6       1206.81       1093.98        12.24 o                         
   3   5   6         85.29         83.36         4.32 o                         
   4   5   6        179.03        164.68         6.10 o                         
   5   5   6         58.97         59.83         4.06 o                         
   6   5   6        431.47        412.04         8.34 o                         
   7   5   6        368.00        355.56         8.46 o                         
   8   5   6        468.40        459.23         9.67 o                         
   9   5   6        298.51        307.84         8.59 o                         
  10   5   6        458.88        447.88        10.14 o                         
  11   5   6        357.75        349.54         9.52 o                         
  12   5   6        363.71        374.38        12.58 o                         
  13   5   6        221.62        243.73        13.84 o                         
 -14   6   6          0.41          2.84         3.89 o                         
 -13   6   6          0.81          0.85         3.67 o                         
 -12   6   6          3.77          6.99         3.81 o                         
 -11   6   6        392.58        400.22        10.78 o                         
 -10   6   6        688.50        702.53        13.14 o                         
  -9   6   6       1011.51       1076.08        15.75 o                         
  -8   6   6        428.29        443.82         9.02 o                         
  -7   6   6         84.59         88.19         4.83 o                         
  -6   6   6         93.90         96.14         4.89 o                         
  -5   6   6        421.39        430.64         7.98 o                         
  -4   6   6        225.61        224.55         5.91 o                         
  -3   6   6       2374.16       2326.35        18.05 o                         
  -2   6   6        154.87        151.39         5.89 o                         
  -1   6   6        144.76        143.56         5.91 o                         
   0   6   6        972.26        950.60        11.67 o                         
   1   6   6       2393.65       2347.22        20.04 o                         
   2   6   6       2115.52       1945.07        17.86 o                         
   3   6   6        342.15        371.39         8.16 o                         
   4   6   6         20.21         18.96         3.41 o                         
   5   6   6         12.67         13.38         3.45 o                         
   6   6   6         36.99         36.09         4.03 o                         
   7   6   6        921.89        944.04        13.57 o                         
   8   6   6        746.25        749.01        12.44 o                         
   9   6   6        304.63        314.10         8.57 o                         
  10   6   6        121.61        124.68         6.46 o                         
  11   6   6        182.06        178.49         8.06 o                         
  12   6   6        246.99        243.91         9.22 o                         
  13   6   6        112.77        104.74        10.34 o                         
 -13   7   6        890.78        954.00        16.78 o                         
 -12   7   6         91.81         86.87         6.62 o                         
 -11   7   6         10.22         11.05         4.35 o                         
 -10   7   6         20.80         15.83         4.44 o                         
  -9   7   6        109.44         98.84         6.23 o                         
  -8   7   6          1.71         -2.88         3.15 o                         
  -7   7   6          3.11          2.67         3.22 o                         
  -6   7   6         37.86         35.30         3.86 o                         
  -5   7   6        557.03        582.97         9.85 o                         
  -4   7   6       1108.57       1127.18        14.15 o                         
  -3   7   6       1298.45       1322.07        14.39 o                         
  -2   7   6        188.74        201.88         6.86 o                         
  -1   7   6          7.76         10.57         3.42 o                         
   0   7   6        174.55        171.99         6.31 o                         
   1   7   6        391.37        400.19         8.34 o                         
   2   7   6         96.75        111.73         6.70 o                         
   3   7   6       2384.76       2218.41        21.62 o                         
   4   7   6         44.82         45.44         4.43 o                         
   5   7   6         71.31         81.39         5.26 o                         
   6   7   6        305.70        310.86         8.81 o                         
   7   7   6       1058.56       1053.32        14.92 o                         
   8   7   6        417.28        397.50        10.04 o                         
   9   7   6        204.35        220.05         8.09 o                         
  10   7   6        113.47        112.95         6.59 o                         
  11   7   6         81.81         77.57         6.04 o                         
  12   7   6        215.62        229.68        10.92 o                         
 -12   8   6         14.91         26.36         5.18 o                         
 -11   8   6        115.12        129.78         7.44 o                         
 -10   8   6        515.74        550.73        12.38 o                         
  -9   8   6        360.77        396.20        10.54 o                         
  -8   8   6        388.97        398.87         9.23 o                         
  -7   8   6        217.07        229.25         8.02 o                         
  -6   8   6        282.49        277.22         9.20 o                         
  -5   8   6         42.03         43.80         5.02 o                         
  -4   8   6          0.52          0.05         3.70 o                         
  -3   8   6        743.68        746.11        11.95 o                         
  -2   8   6         24.88         18.15         3.96 o                         
  -1   8   6          0.18          0.78         5.26 o                         
   0   8   6         62.46         78.50         7.29 o                         
   1   8   6        427.31        441.51        10.91 o                         
   2   8   6        600.87        614.11        11.18 o                         
   3   8   6        373.61        368.65         9.11 o                         
   4   8   6        415.37        416.87         9.91 o                         
   5   8   6         87.24         87.11         5.67 o                         
   6   8   6        440.27        429.15        10.24 o                         
   7   8   6        146.15        153.92         7.49 o                         
   8   8   6        185.86        205.93         8.46 o                         
   9   8   6         27.83         23.10         4.49 o                         
  10   8   6         33.20         41.27         5.57 o                         
  11   8   6         52.82         49.95         5.83 o                         
 -11   9   6        133.19        133.76         9.28 o                         
 -10   9   6        112.55        104.43         6.91 o                         
  -9   9   6        197.88        208.00        10.38 o                         
  -8   9   6          0.08          1.30         4.15 o                         
  -7   9   6        354.94        375.50        10.67 o                         
  -6   9   6         46.58         47.25         5.38 o                         
  -5   9   6        201.95        211.66         8.85 o                         
  -4   9   6        633.63        650.41        12.96 o                         
  -3   9   6          0.46         -5.35         5.35 o                         
  -2   9   6        591.97        584.98        11.30 o                         
  -1   9   6        308.69        309.84         9.54 o                         
   0   9   6        253.85        224.81         8.70 o                         
   1   9   6        239.99        237.50         8.23 o                         
   2   9   6         40.13         45.48         6.38 o                         
   3   9   6         16.12         15.70         4.38 o                         
   4   9   6          1.70          3.50         3.83 o                         
   5   9   6         10.29         11.31         4.86 o                         
   6   9   6          0.16          4.07         5.83 o                         
   7   9   6        131.99        117.59         9.79 o                         
   8   9   6        139.01        163.74        19.39 o                         
   9   9   6        158.04        148.31        13.94 o                         
  10   9   6        343.93        357.88        14.99 o                         
  -9  10   6         11.54          2.55         6.53 o                         
  -8  10   6        142.08        148.30         7.97 o                         
  -7  10   6         46.36         40.07         5.34 o                         
  -6  10   6        548.17        568.09        12.94 o                         
  -5  10   6        380.86        398.14        11.17 o                         
  -4  10   6        166.62        171.79         8.39 o                         
  -3  10   6          9.92          5.65         5.71 o                         
  -2  10   6         76.99         79.95         9.65 o                         
  -1  10   6        114.49        101.13         7.06 o                         
   0  10   6          9.86         15.11         6.56 o                         
   1  10   6        143.80        139.94        11.91 o                         
   2  10   6         80.07         76.99         6.34 o                         
   3  10   6        133.11        125.96         7.29 o                         
   4  10   6        301.38        300.74        13.70 o                         
   5  10   6        749.56        751.45        13.73 o                         
   6  10   6          8.43         -0.49         7.62 o                         
   7  10   6         32.59         40.02         6.24 o                         
   8  10   6          0.02         -1.20         6.97 o                         
  -7  11   6        104.24        121.20        11.60 o                         
  -6  11   6        213.72        236.36         9.90 o                         
  -5  11   6          6.18          4.75         6.19 o                         
  -4  11   6         13.07         25.86         5.48 o                         
  -3  11   6         22.59         22.74         5.32 o                         
  -2  11   6        150.58        143.35         7.75 o                         
  -1  11   6        861.71        870.19        15.60 o                         
   0  11   6        150.21        139.64         7.78 o                         
   1  11   6        103.07        100.55         7.13 o                         
   2  11   6         10.34          3.97         8.42 o                         
   3  11   6          6.78          2.63         5.18 o                         
   4  11   6          7.56          6.13         4.81 o                         
   5  11   6         41.19         35.68         5.89 o                         
   6  11   6        330.14        351.03        15.07 o                         
  -4  12   6         41.52         43.49         6.96 o                         
  -3  12   6          5.47         -0.47         4.97 o                         
  -2  12   6          3.17         -1.72         4.77 o                         
  -1  12   6          4.89         -3.28         5.92 o                         
   0  12   6          3.17         -4.68         4.68 o                         
   1  12   6        138.24        145.36        11.75 o                         
   2  12   6         67.83         65.72         7.80 o                         
 -15   1   7          7.64         -1.02         3.88 o                         
 -14   1   7        181.35        187.18         7.30 o                         
 -13   1   7         16.42         14.08         3.74 o                         
 -12   1   7         11.62         10.52         3.89 o                         
 -11   1   7        200.28        188.28         6.31 o                         
 -10   1   7        861.76        861.01        11.06 o                         
  -9   1   7          1.00         -2.53         2.53 o                         
  -8   1   7        400.22        385.89         6.94 o                         
  -7   1   7        315.03        303.69         7.53 o                         
  -6   1   7        587.60        583.34         8.77 o                         
  -5   1   7         50.06         47.71         2.92 o                         
  -4   1   7       1741.20       1707.33        13.97 o                         
  -3   1   7        625.77        591.03         8.92 o                         
  -2   1   7        318.73        336.42         6.94 o                         
  -1   1   7        320.98        345.22         7.02 o                         
   0   1   7        594.65        546.11         8.49 o                         
   1   1   7       1074.49       1038.85        11.83 o                         
   2   1   7         19.51         15.50         2.95 o                         
   3   1   7        132.48        128.12         5.22 o                         
   4   1   7        461.83        431.99         8.03 o                         
   5   1   7        107.44        102.12         4.95 o                         
   6   1   7        365.18        365.65         9.32 o                         
   7   1   7        138.07        158.01         7.43 o                         
   8   1   7         74.21         76.85         5.55 o                         
   9   1   7          0.38          5.47         5.28 o                         
  10   1   7        196.70        226.47        21.75 o                         
  11   1   7        841.67        883.15        18.31 o                         
  12   1   7         64.90         77.45         8.44 o                         
  13   1   7          9.77         26.31        14.13 o                         
 -15   2   7        193.19        189.12         8.43 o                         
 -14   2   7         44.66         41.74         4.69 o                         
 -13   2   7         11.57          9.95         5.42 o                         
 -12   2   7        155.66        162.24         7.09 o                         
 -11   2   7        200.22        197.91         7.43 o                         
 -10   2   7         13.61          7.80         4.25 o                         
  -9   2   7        164.37        159.15         5.87 o                         
  -8   2   7        107.03        108.38         5.66 o                         
  -7   2   7         37.85         44.41         4.80 o                         
  -6   2   7        325.75        316.46         6.64 o                         
  -5   2   7        358.38        355.06         6.07 o                         
  -4   2   7       1239.06       1214.73        11.21 o                         
  -3   2   7         29.95         32.70         2.59 o                         
  -2   2   7        289.88        302.74         6.08 o                         
  -1   2   7        452.04        446.66         7.91 o                         
   0   2   7         26.64         24.40         3.17 o                         
   1   2   7         73.81         81.44         4.22 o                         
   2   2   7        445.73        426.56         7.73 o                         
   3   2   7        478.29        474.34         8.41 o                         
   4   2   7          0.99          0.29         3.34 o                         
   5   2   7       2198.89       2172.40        22.22 o                         
   6   2   7          1.35          6.77         3.68 o                         
   7   2   7        372.45        375.66         9.77 o                         
   8   2   7         37.63         41.77         6.37 o                         
   9   2   7        453.75        487.29        14.95 o                         
  10   2   7         24.90         30.80         5.08 o                         
  11   2   7         88.17        106.06         9.08 o                         
  12   2   7        251.91        277.82        18.63 o                         
  13   2   7        195.43        256.04        33.71 o                         
 -15   3   7          1.26          0.45         4.66 o                         
 -14   3   7         34.88         35.65         5.62 o                         
 -13   3   7        137.52        141.22         7.63 o                         
 -12   3   7         51.10         48.43         5.49 o                         
 -11   3   7          6.83          8.57         6.39 o                         
 -10   3   7         80.39         73.60         5.36 o                         
  -9   3   7         29.96         30.76         5.01 o                         
  -8   3   7        269.32        265.61         8.62 o                         
  -7   3   7         39.59         45.95         4.21 o                         
  -6   3   7        122.52        110.59         4.79 o                         
  -5   3   7         45.39         49.46         3.55 o                         
  -4   3   7        410.24        388.06         6.49 o                         
  -3   3   7         67.42         75.66         3.47 o                         
  -2   3   7        322.18        310.34         6.56 o                         
  -1   3   7        637.87        640.45         7.85 o                         
   0   3   7         32.63         28.77         2.73 o                         
   1   3   7          0.35          2.03         2.64 o                         
   2   3   7        117.12         95.86         5.59 o                         
   3   3   7        136.78        130.92         6.66 o                         
   4   3   7         14.29         10.85         3.87 o                         
   5   3   7        202.50        212.50         8.00 o                         
   6   3   7          3.10          7.35         3.75 o                         
   7   3   7         55.67         58.73         5.32 o                         
   8   3   7          5.99         13.54         5.00 o                         
   9   3   7          5.50          9.86         4.56 o                         
  10   3   7          0.06          1.03         4.65 o                         
  11   3   7         61.10         68.83         6.63 o                         
  12   3   7          0.59         16.74         7.89 o                         
  13   3   7         36.68         65.81        13.38 o                         
 -14   4   7         17.27          6.20         4.89 o                         
 -13   4   7         27.55         31.04         5.35 o                         
 -12   4   7        302.23        307.17        10.30 o                         
 -11   4   7         55.12         56.47         5.51 o                         
 -10   4   7        140.50        125.47         6.66 o                         
  -9   4   7         45.23         42.25         4.71 o                         
  -8   4   7        293.81        293.22        11.62 o                         
  -7   4   7        137.77        135.79         6.10 o                         
  -6   4   7          0.04          2.54         2.74 o                         
  -5   4   7        103.92         91.10         4.46 o                         
  -4   4   7          8.51         10.80         2.54 o                         
  -3   4   7         54.66         54.78         3.38 o                         
  -2   4   7        309.33        301.06         6.00 o                         
  -1   4   7        429.78        425.33         6.78 o                         
   0   4   7          0.98          1.58         2.47 o                         
   1   4   7         58.95         52.37         4.09 o                         
   2   4   7        370.45        318.69         7.06 o                         
   3   4   7         26.27         37.05         4.62 o                         
   4   4   7         49.89         46.76         4.89 o                         
   5   4   7         35.12         36.37         4.76 o                         
   6   4   7          0.07          2.68         3.59 o                         
   7   4   7         36.10         48.34         5.25 o                         
   8   4   7        100.81         93.24         6.71 o                         
   9   4   7         45.18         56.43         7.30 o                         
  10   4   7        120.75        127.22         9.18 o                         
  11   4   7          4.49         14.05         8.07 o                         
  12   4   7          0.24          9.22         7.36 o                         
  13   4   7         47.54         65.45         7.05 o                         
 -14   5   7          0.24         -2.31         4.58 o                         
 -13   5   7        842.65        860.59        15.96 o                         
 -12   5   7         52.39         53.17         5.78 o                         
 -11   5   7         15.02         10.70         4.49 o                         
 -10   5   7         60.54         55.57         5.36 o                         
  -9   5   7          0.43         -2.67         3.69 o                         
  -8   5   7         30.06         22.25         4.17 o                         
  -7   5   7         14.31          6.47         3.16 o                         
  -6   5   7        322.70        317.93         7.50 o                         
  -5   5   7        174.64        173.54        10.09 o                         
  -4   5   7        403.65        399.87         8.07 o                         
  -3   5   7         75.89         81.17         3.94 o                         
  -2   5   7        291.06        279.05         6.99 o                         
  -1   5   7         13.70          9.22         3.06 o                         
   0   5   7         33.88         38.78         3.61 o                         
   1   5   7          3.66          6.87         3.09 o                         
   2   5   7          1.56          1.76         3.01 o                         
   3   5   7       1220.58       1160.05        13.36 o                         
   4   5   7        615.82        619.29         9.97 o                         
   5   5   7        178.89        181.42         8.44 o                         
   6   5   7          9.70          7.59         5.32 o                         
   7   5   7        516.97        557.77        13.70 o                         
   8   5   7        105.83        101.83         7.46 o                         
   9   5   7         56.22         58.88         6.55 o                         
  10   5   7         92.03         97.39         7.78 o                         
  11   5   7         70.63         70.60         9.04 o                         
  12   5   7          0.65          6.26         8.18 o                         
 -13   6   7          1.66         -2.76         4.56 o                         
 -12   6   7        416.27        437.08        13.19 o                         
 -11   6   7         47.62         58.78         5.96 o                         
 -10   6   7        133.13        126.30         6.96 o                         
  -9   6   7        319.72        348.11        10.02 o                         
  -8   6   7        122.97        126.16         7.80 o                         
  -7   6   7        157.79        163.27         6.62 o                         
  -6   6   7          2.26          0.86         3.90 o                         
  -5   6   7         11.88          4.91         3.03 o                         
  -4   6   7         15.35         17.41         4.66 o                         
  -3   6   7       1217.26       1194.62        13.78 o                         
  -2   6   7        332.56        336.21         7.87 o                         
  -1   6   7         13.40         13.43         4.03 o                         
   0   6   7          0.37         -0.96         4.71 o                         
   1   6   7        114.98        129.70         8.51 o                         
   2   6   7        585.65        559.63        10.00 o                         
   3   6   7         63.83         59.92         7.38 o                         
   4   6   7         14.13         15.83         3.91 o                         
   5   6   7          3.39         10.73         3.56 o                         
   6   6   7         15.93         17.66         3.77 o                         
   7   6   7        446.02        452.96        12.99 o                         
   8   6   7        471.36        514.27        14.14 o                         
   9   6   7         46.21         50.26         6.47 o                         
  10   6   7        301.57        321.71        12.61 o                         
  11   6   7          4.52         10.03         7.49 o                         
 -12   7   7         23.49         26.07         5.95 o                         
 -11   7   7         30.03         21.40         5.06 o                         
 -10   7   7        103.70         91.35         6.49 o                         
  -9   7   7        140.67        135.36         7.20 o                         
  -8   7   7        193.87        211.36         9.66 o                         
  -7   7   7          1.80         -1.08         4.01 o                         
  -6   7   7         69.60         61.07         5.43 o                         
  -5   7   7         15.56          9.92         5.71 o                         
  -4   7   7        239.26        230.65         8.47 o                         
  -3   7   7         27.40         19.24         4.86 o                         
  -2   7   7        333.94        330.39         8.21 o                         
  -1   7   7        154.48        147.39        10.86 o                         
   0   7   7         90.37         77.77         6.81 o                         
   1   7   7        165.04        151.77        11.28 o                         
   2   7   7         63.36         70.03         5.02 o                         
   3   7   7        109.29        112.36         7.73 o                         
   4   7   7         48.84         49.68         8.42 o                         
   5   7   7         17.49         32.92         4.39 o                         
   6   7   7          0.79          8.56         4.71 o                         
   7   7   7          0.89          8.17         3.80 o                         
   8   7   7          1.01          7.96         5.32 o                         
   9   7   7          7.93         17.12         5.80 o                         
  10   7   7          2.55          4.25         9.06 o                         
 -11   8   7         30.40         37.50         5.67 o                         
 -10   8   7         27.50         21.60         4.96 o                         
  -9   8   7         61.13         55.16         6.64 o                         
  -8   8   7          5.56         -3.82         4.59 o                         
  -7   8   7         10.90         -0.85         3.78 o                         
  -6   8   7        375.27        378.36        10.64 o                         
  -5   8   7        176.98        197.63         8.64 o                         
  -4   8   7        860.19        838.18        14.64 o                         
  -3   8   7          0.34         -6.16         6.16 o                         
  -2   8   7         27.90         29.38         7.08 o                         
  -1   8   7          0.00         -5.05         5.05 o                         
   0   8   7          1.15          4.77         4.02 o                         
   1   8   7        168.44        161.59         9.51 o                         
   2   8   7        280.51        284.77         9.81 o                         
   3   8   7         36.18         36.82         5.46 o                         
   4   8   7        231.23        250.10        12.06 o                         
   5   8   7        949.35        957.67        24.40 o                         
   6   8   7        605.48        596.71        12.18 o                         
   7   8   7        149.54        157.69        10.88 o                         
   8   8   7         11.35         15.52         7.81 o                         
   9   8   7         22.18         31.12         6.49 o                         
 -10   9   7        517.62        525.21        15.35 o                         
  -9   9   7         38.14         35.60         6.38 o                         
  -8   9   7          6.95          3.87         5.53 o                         
  -7   9   7         61.01         63.51         6.04 o                         
  -6   9   7         47.16         53.91         5.71 o                         
  -5   9   7          8.74          9.11         4.54 o                         
  -4   9   7        237.82        233.47         9.30 o                         
  -3   9   7         42.71         45.31         5.47 o                         
  -2   9   7         15.58          0.83         5.73 o                         
  -1   9   7        865.02        860.74        14.72 o                         
   0   9   7        396.92        382.52        10.63 o                         
   1   9   7        252.92        248.65         9.44 o                         
   2   9   7        112.22         96.31         6.61 o                         
   3   9   7         23.95         19.20         5.59 o                         
   4   9   7         16.43         21.42         5.89 o                         
   5   9   7        146.31        136.40         7.59 o                         
   6   9   7        277.71        300.65        17.53 o                         
   7   9   7         33.70         34.54         6.40 o                         
   8   9   7          3.19          6.11         9.97 o                         
  -8  10   7         81.84         74.42         6.98 o                         
  -7  10   7         48.14         41.76         5.67 o                         
  -6  10   7        142.64        151.74         9.37 o                         
  -5  10   7        181.77        173.01         8.71 o                         
  -4  10   7        164.42        166.30         8.66 o                         
  -3  10   7        101.19        110.94         8.02 o                         
  -2  10   7         40.24         27.49         6.83 o                         
  -1  10   7          0.39         -4.18         4.18 o                         
   0  10   7         11.16          8.47         4.78 o                         
   1  10   7         16.10          9.59         4.72 o                         
   2  10   7          6.62          0.75         7.24 o                         
   3  10   7          6.52         -4.89         6.24 o                         
   4  10   7          0.41         -4.45         4.45 o                         
   5  10   7        420.50        450.08        25.78 o                         
   6  10   7          1.27          6.38         9.39 o                         
  -5  11   7          1.33         -1.57         4.91 o                         
  -4  11   7          0.39          2.63         6.59 o                         
  -3  11   7        289.16        281.77        11.41 o                         
  -2  11   7        111.97         94.37        13.13 o                         
  -1  11   7         27.17          7.44         7.15 o                         
   0  11   7         75.25         67.82         9.48 o                         
   1  11   7         42.06         22.13         7.89 o                         
   2  11   7         59.53         46.59         6.53 o                         
   3  11   7        230.49        234.42        18.31 o                         
 -14   0   8        123.06        130.25        19.87 o                         
 -13   0   8        162.93        147.01        14.07 o                         
 -12   0   8        155.69        122.27        12.38 o                         
 -11   0   8        808.97        786.07        33.04 o                         
 -10   0   8         47.90         54.13         9.53 o                         
  -9   0   8         13.09         11.88        10.10 o                         
  -8   0   8        341.41        335.18        16.49 o                         
  -7   0   8        374.09        361.22        16.69 o                         
  -6   0   8        369.91        368.07        16.54 o                         
  -5   0   8        323.85        347.36        11.14 o                         
  -4   0   8         46.12         49.82         5.61 o                         
  -3   0   8        706.18        719.02        14.80 o                         
  -2   0   8       1947.88       1917.30        25.28 o                         
  -1   0   8       2412.76       2343.04        28.70 o                         
   0   0   8       2186.98       2103.91        26.90 o                         
   1   0   8       1005.04        916.76        18.14 o                         
   2   0   8          0.14          4.74         4.31 o                         
   3   0   8        169.07        158.79         9.06 o                         
   4   0   8        690.19        661.82        14.76 o                         
   5   0   8        297.05        320.79        11.39 o                         
   6   0   8        691.27        690.54        47.20 o                         
   7   0   8         76.70         93.08        10.98 o                         
   8   0   8        162.55        173.53        19.17 o                         
   9   0   8       1164.22       1220.87        31.10 o                         
  10   0   8        890.86        988.03        50.98 o                         
  12   0   8        361.60        392.54        25.70 o                         
 -14   1   8         75.66         75.33         6.66 o                         
 -13   1   8        133.30        147.01        11.83 o                         
 -12   1   8        308.17        307.17        13.89 o                         
 -11   1   8        428.33        390.98        13.18 o                         
 -10   1   8         88.51         74.62        10.83 o                         
  -9   1   8        605.81        598.46        14.47 o                         
  -8   1   8        767.89        792.71        16.17 o                         
  -7   1   8       1082.38       1097.89        18.20 o                         
  -6   1   8        592.93        604.21        13.72 o                         
  -5   1   8        852.95        833.11        12.83 o                         
  -4   1   8          2.68          0.36         3.10 o                         
  -3   1   8         28.84         30.37         3.65 o                         
  -2   1   8        178.53        177.56         6.28 o                         
  -1   1   8         64.98         62.73         4.30 o                         
   0   1   8        261.90        259.72         7.16 o                         
   1   1   8        330.44        336.40         7.77 o                         
   2   1   8         60.34         65.91         4.36 o                         
   3   1   8        918.33        908.52        12.11 o                         
   4   1   8       2297.50       2268.53        23.45 o                         
   5   1   8        649.94        662.85        12.58 o                         
   6   1   8       1646.08       1644.19        20.06 o                         
   7   1   8        234.95        247.70        18.96 o                         
   8   1   8          0.92          9.88        10.50 o                         
   9   1   8          5.15         58.71        11.41 o                         
  10   1   8        102.71        257.75        23.05 o                         
  11   1   8         52.09        295.00        28.95 o                         
 -14   2   8        285.09        319.54        11.09 o                         
 -13   2   8        457.84        453.76        12.12 o                         
 -12   2   8        238.62        239.90         9.07 o                         
 -11   2   8         85.26         93.26         8.25 o                         
 -10   2   8        187.02        181.46         9.46 o                         
  -9   2   8          0.17         -1.93         5.03 o                         
  -8   2   8         73.90         59.58         7.60 o                         
  -7   2   8         43.81         38.55         6.24 o                         
  -6   2   8        164.50        152.96         8.68 o                         
  -5   2   8       1071.77       1067.22        14.77 o                         
  -4   2   8        223.78        216.78         6.80 o                         
  -3   2   8       1817.54       1764.29        17.12 o                         
  -2   2   8       1924.42       1926.59        18.10 o                         
  -1   2   8        557.43        575.59         9.60 o                         
   0   2   8       1096.92       1120.10        16.89 o                         
   1   2   8          3.85          5.06         3.12 o                         
   2   2   8          0.62         -3.36         3.46 o                         
   3   2   8         11.09         14.33         4.08 o                         
   4   2   8         79.93         81.90         5.86 o                         
   5   2   8         14.98         30.23         5.02 o                         
   6   2   8          0.39         10.28         7.06 o                         
   7   2   8        240.30        246.30        14.13 o                         
   8   2   8        738.82        757.13        20.92 o                         
   9   2   8        594.50        639.24        19.16 o                         
  10   2   8        718.51        731.56        24.57 o                         
  11   2   8        330.66        347.40        34.93 o                         
  12   2   8        260.75        309.82        23.34 o                         
 -14   3   8         42.44         43.89         6.08 o                         
 -13   3   8         83.68         72.92         6.48 o                         
 -12   3   8         15.48         10.95         4.70 o                         
 -11   3   8        190.13        159.17         7.87 o                         
 -10   3   8       1277.27       1243.82        20.83 o                         
  -9   3   8       1434.31       1462.63        27.54 o                         
  -8   3   8        796.34        839.96        23.76 o                         
  -7   3   8        566.54        587.50        21.17 o                         
  -6   3   8         23.17         23.65         4.87 o                         
  -5   3   8        231.24        230.66         8.23 o                         
  -4   3   8        684.58        646.30        10.31 o                         
  -3   3   8        132.64        123.16         5.85 o                         
  -2   3   8        335.76        327.24         7.85 o                         
  -1   3   8          6.77         11.16         3.24 o                         
   0   3   8        520.38        543.65        11.37 o                         
   1   3   8       2068.78       1982.79        21.64 o                         
   2   3   8       1203.88       1168.35        16.36 o                         
   3   3   8        767.05        767.21        13.57 o                         
   4   3   8        173.19        194.54        11.79 o                         
   5   3   8         57.52         66.86         5.74 o                         
   6   3   8        744.03        794.15        14.35 o                         
   7   3   8        795.79        830.99        17.64 o                         
   8   3   8        243.30        256.93        21.37 o                         
   9   3   8        189.85        205.70        17.56 o                         
  10   3   8         42.22         44.27        12.66 o                         
  11   3   8        586.63        630.61        34.88 o                         
  12   3   8        152.35        221.18        35.20 o                         
 -13   4   8        290.21        317.92        11.09 o                         
 -12   4   8          0.19         -5.56         5.56 o                         
 -11   4   8         71.19         77.60         6.37 o                         
 -10   4   8          0.96         -4.04         4.04 o                         
  -9   4   8        109.97        131.20         7.91 o                         
  -8   4   8         14.03         12.74         4.33 o                         
  -7   4   8         99.93        115.10         9.47 o                         
  -6   4   8        288.31        288.47         7.31 o                         
  -5   4   8        561.54        580.12        10.03 o                         
  -4   4   8       2114.34       2108.29        22.03 o                         
  -3   4   8        814.65        816.23        11.57 o                         
  -2   4   8        216.72        214.95         8.57 o                         
  -1   4   8        497.34        509.04        11.28 o                         
   0   4   8        227.21        224.22         8.70 o                         
   1   4   8        241.64        267.11         9.22 o                         
   2   4   8       1109.83       1072.09        16.59 o                         
   3   4   8        203.65        211.44         9.18 o                         
   4   4   8          0.18          1.54         5.37 o                         
   5   4   8        516.28        535.08        12.39 o                         
   6   4   8       1097.08       1100.66        17.28 o                         
   7   4   8        659.09        649.70        13.89 o                         
   8   4   8        205.18        220.15        13.63 o                         
   9   4   8         74.36         85.32         8.00 o                         
  10   4   8         14.32         34.32        11.36 o                         
  11   4   8        132.59        153.42        15.95 o                         
 -13   5   8          1.14          0.76         6.43 o                         
 -12   5   8        120.99        116.06        10.59 o                         
 -11   5   8        356.30        365.68        11.47 o                         
 -10   5   8        414.78        421.02        11.30 o                         
  -9   5   8        435.97        494.24        11.60 o                         
  -8   5   8        693.66        709.71        13.10 o                         
  -7   5   8        300.16        315.05        12.17 o                         
  -6   5   8        247.59        227.05         8.31 o                         
  -5   5   8        201.87        187.94         7.40 o                         
  -4   5   8         30.62         25.99         4.12 o                         
  -3   5   8         13.02          8.54         3.56 o                         
  -2   5   8          2.22          1.67         3.99 o                         
  -1   5   8        303.19        308.37         9.87 o                         
   0   5   8        307.62        309.06         9.91 o                         
   1   5   8        104.36        139.16        13.98 o                         
   2   5   8        657.88        645.56        22.07 o                         
   3   5   8        138.46        153.76        11.30 o                         
   4   5   8        171.07        180.62        18.15 o                         
   5   5   8       1191.96       1164.82        34.03 o                         
   6   5   8        400.56        416.25        23.28 o                         
   7   5   8        649.83        692.56        15.71 o                         
   8   5   8        163.74        198.49        19.78 o                         
   9   5   8          0.82          7.78         9.54 o                         
  10   5   8         89.64         86.85        12.86 o                         
  11   5   8         84.77        106.09        14.67 o                         
 -12   6   8        358.46        365.33        11.45 o                         
 -11   6   8        322.09        324.96        10.87 o                         
 -10   6   8        146.10        148.61         8.18 o                         
  -9   6   8          2.15          0.81         4.23 o                         
  -8   6   8         59.40         56.72         5.45 o                         
  -7   6   8        491.96        501.10        11.19 o                         
  -6   6   8        136.84        141.84         7.37 o                         
  -5   6   8        153.91        151.51        13.74 o                         
  -4   6   8         58.41         59.22         5.11 o                         
  -3   6   8        279.57        282.76         8.10 o                         
  -2   6   8       1044.42       1055.63        13.48 o                         
  -1   6   8       1136.48       1127.24        21.48 o                         
   0   6   8        643.57        631.55        14.99 o                         
   1   6   8        243.37        215.30        15.45 o                         
   2   6   8         65.26         61.19         6.33 o                         
   3   6   8        199.62        224.28        17.51 o                         
   4   6   8         35.54         40.14         9.88 o                         
   5   6   8          0.68          1.26         5.47 o                         
   6   6   8         23.65         32.59         6.40 o                         
   7   6   8          0.51         12.46         9.42 o                         
   8   6   8        276.47        274.83        19.40 o                         
   9   6   8        483.45        511.13        24.28 o                         
  10   6   8        790.33        834.48        21.13 o                         
 -11   7   8         43.77         41.62         5.77 o                         
 -10   7   8         39.43         41.71         7.12 o                         
  -9   7   8        112.52        107.80         7.23 o                         
  -8   7   8        152.88        151.49        11.68 o                         
  -7   7   8        606.74        641.00        24.77 o                         
  -6   7   8        593.28        625.76        12.90 o                         
  -5   7   8        279.68        291.50        16.39 o                         
  -4   7   8          0.39         -3.23         6.42 o                         
  -3   7   8         88.83        103.79         7.64 o                         
  -2   7   8        191.66        203.79         9.22 o                         
  -1   7   8          1.74         12.43         4.96 o                         
   0   7   8         13.54         11.27         5.19 o                         
   1   7   8         26.53         37.96        11.16 o                         
   2   7   8         69.61         68.22         8.68 o                         
   3   7   8        864.81        880.87        31.86 o                         
   4   7   8       1446.46       1537.18        32.64 o                         
   5   7   8        533.47        538.28        28.92 o                         
   6   7   8        201.86        230.57        18.16 o                         
   7   7   8          2.66         17.15         8.07 o                         
   8   7   8          0.86         13.30        10.92 o                         
   9   7   8         56.18         61.61         9.51 o                         
  -9   8   8         57.17         67.46         7.31 o                         
  -8   8   8          0.06         -0.67         9.39 o                         
  -7   8   8        169.26        170.28         8.94 o                         
  -6   8   8         41.74         38.50         7.71 o                         
  -5   8   8          3.45         -1.86         4.68 o                         
  -4   8   8        169.49        146.50         7.92 o                         
  -3   8   8        239.43        208.71         9.00 o                         
  -2   8   8        600.97        590.86        11.85 o                         
  -1   8   8        715.02        768.84        22.38 o                         
   0   8   8        264.40        265.44         9.45 o                         
   1   8   8        189.01        171.10         8.29 o                         
   2   8   8         36.18         22.15         5.63 o                         
   3   8   8          0.77          4.25         5.90 o                         
   4   8   8        131.06        134.98         9.79 o                         
   5   8   8         26.28         31.99         7.12 o                         
   6   8   8         28.91         34.24        10.97 o                         
   7   8   8        101.47         83.00         8.83 o                         
  -8   9   8        441.09        483.35        23.54 o                         
  -7   9   8         92.80         92.04         7.68 o                         
  -6   9   8        119.21        112.01         7.31 o                         
  -5   9   8        122.91        111.35         7.25 o                         
  -4   9   8        106.03         89.24         6.83 o                         
  -3   9   8         36.06         23.58         5.18 o                         
  -2   9   8         27.87         20.82         5.16 o                         
  -1   9   8         66.28         46.29         5.64 o                         
   0   9   8         29.07         25.60        11.75 o                         
   1   9   8          4.91         -0.40         4.61 o                         
   2   9   8        395.16        361.80        11.01 o                         
   3   9   8         71.14         56.12         7.01 o                         
   4   9   8         88.18         68.24         8.45 o                         
   5   9   8        539.17        617.10        34.33 o                         
   6   9   8         24.06          9.91         7.95 o                         
  -5  10   8        195.78        214.60        10.27 o                         
  -4  10   8       1065.87       1027.66        19.08 o                         
  -3  10   8         93.64         96.44         7.68 o                         
  -2  10   8         30.85         24.68         5.65 o                         
  -1  10   8         27.50          8.78         8.86 o                         
   0  10   8          1.14         -5.15         5.93 o                         
   1  10   8         81.10         65.06         8.01 o                         
   2  10   8        163.00        157.37         8.85 o                         
   3  10   8         93.44         82.04        12.86 o                         
 -13   1   9          2.02         -5.03         8.48 o                         
 -12   1   9         44.49         34.20         7.37 o                         
 -11   1   9         71.08         57.82        12.98 o                         
 -10   1   9         29.53          9.66        17.01 o                         
  -9   1   9        107.13         89.80        16.51 o                         
  -8   1   9          2.71          2.77         6.53 o                         
  -7   1   9          8.25         -3.06         7.04 o                         
  -6   1   9         21.66         15.40         7.01 o                         
  -5   1   9       1012.63       1015.94        17.95 o                         
  -4   1   9        143.98        154.73         6.83 o                         
  -3   1   9         28.33         30.43         4.06 o                         
  -2   1   9        196.90        194.07         7.06 o                         
  -1   1   9        277.55        274.85         8.01 o                         
   0   1   9         39.42         38.37         4.27 o                         
   1   1   9        250.97        257.33         7.95 o                         
   2   1   9        204.06        197.94        10.90 o                         
   3   1   9        271.53        270.28         9.67 o                         
   4   1   9         14.66         20.73         5.56 o                         
   5   1   9        103.27         95.89         6.63 o                         
   6   1   9         52.93         58.30        11.63 o                         
   7   1   9          3.46         16.35        13.42 o                         
   8   1   9         14.59         67.26        12.75 o                         
   9   1   9         93.05         95.88        11.16 o                         
  10   1   9         74.92        252.70        21.62 o                         
 -12   2   9         42.95         22.51        10.13 o                         
 -11   2   9        157.59        139.89        16.98 o                         
 -10   2   9          0.09         -7.60        10.01 o                         
  -9   2   9          0.15          0.49         6.04 o                         
  -8   2   9         36.50         24.88        19.02 o                         
  -7   2   9         98.16         98.89        12.27 o                         
  -6   2   9         70.34         60.33         6.94 o                         
  -5   2   9          3.63          2.72         5.06 o                         
  -4   2   9        301.72        303.86         9.36 o                         
  -3   2   9        146.48        149.60         8.21 o                         
  -2   2   9         20.43         26.68         4.00 o                         
  -1   2   9          4.04          7.45         3.50 o                         
   0   2   9          3.68         10.15         4.12 o                         
   1   2   9        163.45        144.35        11.42 o                         
   2   2   9        241.08        267.07         9.73 o                         
   3   2   9        182.83        204.15        14.32 o                         
   4   2   9        127.38        138.01        12.78 o                         
   5   2   9          3.62         11.55         4.85 o                         
   6   2   9         27.69         38.85         9.51 o                         
   7   2   9         35.07         46.20         9.55 o                         
   8   2   9         36.54         43.29         7.94 o                         
   9   2   9          1.44          4.11        11.34 o                         
  10   2   9        179.87        187.86        29.24 o                         
 -12   3   9         37.68         26.81         7.63 o                         
 -11   3   9          0.46         -6.12         6.12 o                         
 -10   3   9         26.05         14.20         9.40 o                         
  -9   3   9         22.10         16.79         9.41 o                         
  -8   3   9         79.61         77.18         8.29 o                         
  -7   3   9         31.14         14.58        14.57 o                         
  -6   3   9         60.53         46.03         9.36 o                         
  -5   3   9          9.49          6.50         4.39 o                         
  -4   3   9         18.04          9.09         4.23 o                         
  -3   3   9         16.38         19.79         4.00 o                         
  -2   3   9         16.63         17.36         4.11 o                         
  -1   3   9          6.73         11.76         4.54 o                         
   0   3   9         21.71         27.75         5.55 o                         
   1   3   9         38.41         35.91         5.20 o                         
   2   3   9        168.70        171.67        11.36 o                         
   3   3   9          4.04         10.57         4.91 o                         
   4   3   9        322.04        333.66        11.03 o                         
   5   3   9        188.87        160.36        10.10 o                         
   6   3   9         47.44         59.88        10.09 o                         
   7   3   9        100.83        105.31         7.93 o                         
   8   3   9        273.58        283.64        12.63 o                         
   9   3   9        111.11        117.61        11.54 o                         
  10   3   9          0.43         -2.44        11.01 o                         
 -12   4   9          4.43          8.15         8.51 o                         
 -11   4   9         21.74         14.48         6.97 o                         
 -10   4   9         22.97         12.88         9.86 o                         
  -9   4   9         29.66         19.15         7.41 o                         
  -8   4   9         76.11         47.42        20.78 o                         
  -7   4   9          0.71         -7.23        11.41 o                         
  -6   4   9          3.79         -5.13        12.99 o                         
  -5   4   9         11.33          5.08         8.81 o                         
  -4   4   9         65.79         62.46         7.10 o                         
  -3   4   9          1.02         -2.93         5.21 o                         
  -2   4   9          0.10          3.31         5.69 o                         
  -1   4   9        153.17        161.11        12.91 o                         
   0   4   9         57.32         51.19         5.79 o                         
   1   4   9         77.22         62.88         6.46 o                         
   2   4   9         98.65        112.56        15.95 o                         
   3   4   9         29.25         24.47        10.58 o                         
   4   4   9        112.58         88.48         9.01 o                         
   5   4   9        164.83        169.53        14.95 o                         
   6   4   9          5.62         18.94        13.64 o                         
   7   4   9          0.35         20.29        14.19 o                         
   8   4   9         33.82         37.68        12.92 o                         
   9   4   9         78.61         83.24         8.45 o                         
 -11   5   9          5.20         -0.35         6.33 o                         
 -10   5   9         10.63         13.96        12.04 o                         
  -9   5   9          0.45         -5.55         5.55 o                         
  -8   5   9        103.00        120.42        13.48 o                         
  -7   5   9         76.61         53.24        20.08 o                         
  -6   5   9        243.87        238.18        37.16 o                         
  -5   5   9        185.62        186.74        21.58 o                         
  -4   5   9        175.29        166.78        21.46 o                         
  -3   5   9          0.03         -6.27         8.08 o                         
  -2   5   9         43.90         50.72         8.60 o                         
  -1   5   9         78.14         77.87        10.00 o                         
   0   5   9          1.52         12.25         8.54 o                         
   1   5   9         70.76         84.88         7.06 o                         
   2   5   9          2.94         18.28         7.33 o                         
   3   5   9         15.96         27.14         6.68 o                         
   4   5   9        481.53        545.33        27.33 o                         
   5   5   9        127.40        138.93         9.44 o                         
   6   5   9         74.98         89.34         8.29 o                         
   7   5   9          9.16         33.94        14.98 o                         
   8   5   9          5.14         26.41        16.31 o                         
   9   5   9         21.54         38.67         9.93 o                         
 -10   6   9        267.73        264.31        13.66 o                         
  -9   6   9          2.97          3.55         8.68 o                         
  -8   6   9         37.93         35.22         9.94 o                         
  -7   6   9        253.30        238.09        25.19 o                         
  -6   6   9         79.36         79.74        30.29 o                         
  -5   6   9          6.00         -4.41        13.72 o                         
  -4   6   9         22.94          8.07        17.51 o                         
  -3   6   9        183.30        168.47        10.46 o                         
  -2   6   9         43.76         44.36         8.35 o                         
  -1   6   9        124.83        139.33         9.32 o                         
   0   6   9        504.81        538.57        23.52 o                         
   1   6   9        424.00        433.15        32.52 o                         
   2   6   9         16.00         22.51         8.86 o                         
   3   6   9         20.92         46.17        10.33 o                         
   4   6   9        151.57        177.06        13.18 o                         
   5   6   9         39.97         46.16         7.37 o                         
   6   6   9        177.18        220.54        18.91 o                         
   7   6   9        142.77        183.81        15.65 o                         
   8   6   9         53.45         54.69         7.84 o                         
  -9   7   9          4.53         -8.84        13.56 o                         
  -8   7   9         17.55          1.55         8.67 o                         
  -7   7   9        129.09        107.19        22.83 o                         
  -6   7   9        215.69        224.07        21.93 o                         
  -5   7   9        186.33        174.50        18.04 o                         
  -4   7   9         32.71         23.64        17.50 o                         
  -3   7   9         23.54          1.47        19.63 o                         
  -2   7   9          5.29          1.58         9.00 o                         
  -1   7   9          1.91          3.09         6.19 o                         
   0   7   9          0.39         10.08         9.50 o                         
   1   7   9         45.36         56.40        10.51 o                         
   2   7   9         21.99         30.36        11.24 o                         
   3   7   9          0.37          6.57         6.13 o                         
   4   7   9         29.81         30.34         6.96 o                         
   5   7   9        145.52        156.03        10.61 o                         
   6   7   9         15.72          8.19         6.47 o                         
  -7   8   9        232.12        240.60        30.49 o                         
  -6   8   9         61.08         71.91         8.87 o                         
  -5   8   9          0.96         -6.09         9.18 o                         
  -4   8   9        455.08        444.00        16.23 o                         
  -3   8   9        225.64        223.15        22.05 o                         
  -2   8   9          9.63         12.33         7.20 o                         
  -1   8   9         31.91         26.88         6.59 o                         
   0   8   9          1.66          3.68         7.56 o                         
   1   8   9          3.09         10.68        10.38 o                         
   2   8   9        212.90        213.84        12.25 o                         
   3   8   9        471.26        491.83        16.31 o                         
   4   8   9         82.61         86.87        11.53 o                         
   5   8   9         20.09         18.24         7.03 o                         
  -4   9   9         58.85         39.15         8.04 o                         
  -3   9   9        152.09        159.94        20.35 o                         
  -2   9   9        517.54        537.83        19.80 o                         
  -1   9   9        164.94        150.33        12.31 o                         
   0   9   9         29.09         14.97         7.91 o                         
   1   9   9        109.69         97.12        17.14 o                         
   2   9   9        460.20        461.38        19.20 o                         
 -11   0  10        741.88        725.37        64.94 o                         
 -10   0  10        297.46        304.83        61.78 o                         
  -9   0  10        266.99        140.29        33.24 o                         
  -8   0  10        223.42        183.17        45.38 o                         
  -7   0  10        365.79        321.21        62.09 o                         
  -6   0  10          1.22         -8.67        21.82 o                         
  -5   0  10        596.36        597.83        51.09 o                         
  -4   0  10        203.07        219.30        32.73 o                         
  -3   0  10         64.70         69.37         7.53 o                         
  -2   0  10         50.13         55.17         8.87 o                         
  -1   0  10        622.71        663.13        22.16 o                         
   0   0  10        310.06        353.04        19.19 o                         
   1   0  10       1682.60       1667.03        32.54 o                         
   2   0  10        282.67        297.39        15.68 o                         
   3   0  10        146.18        138.72        13.68 o                         
   4   0  10        194.67        198.89        17.88 o                         
   5   0  10        103.02        106.43        13.05 o                         
   6   0  10        353.77        396.05        44.56 o                         
   7   0  10        188.47        191.89        21.62 o                         
   8   0  10        203.01        267.47        42.92 o                         
 -11   1  10         12.54          6.54        17.49 o                         
 -10   1  10          2.86          2.33         6.77 o                         
  -9   1  10         20.10          6.92         6.85 o                         
  -8   1  10         13.83         14.68         6.98 o                         
  -7   1  10         65.51         42.54        23.20 o                         
  -6   1  10         60.20         55.28        15.66 o                         
  -5   1  10       1798.93       1756.97        40.88 o                         
  -4   1  10        508.91        488.96        21.43 o                         
  -3   1  10        424.86        437.67        15.35 o                         
  -2   1  10        351.58        345.44        11.38 o                         
  -1   1  10         74.14         68.55         6.16 o                         
   0   1  10         65.01         54.06         5.30 o                         
   1   1  10        458.11        487.46        13.84 o                         
   2   1  10        291.94        308.66        11.00 o                         
   3   1  10        106.31        104.11         7.18 o                         
   4   1  10         58.02         59.74        13.69 o                         
   5   1  10        300.88        340.56        14.34 o                         
   6   1  10        548.31        582.20        17.34 o                         
   7   1  10        302.58        330.22        16.68 o                         
   8   1  10        262.25        262.09        15.15 o                         
 -11   2  10        250.44        255.48        33.94 o                         
 -10   2  10        482.52        478.01        42.80 o                         
  -9   2  10        299.43        130.18        28.54 o                         
  -8   2  10        473.24        508.33        25.38 o                         
  -7   2  10        256.12        242.98        21.90 o                         
  -6   2  10        121.74        117.94        21.71 o                         
  -5   2  10         40.13         42.21        10.66 o                         
  -4   2  10          1.17         -6.54         6.54 o                         
  -3   2  10          1.27         -2.78         6.33 o                         
  -2   2  10         19.18         12.45         5.27 o                         
  -1   2  10         19.98         11.32         6.50 o                         
   0   2  10         81.46         87.40         6.87 o                         
   1   2  10        487.29        473.72        16.28 o                         
   2   2  10        647.94        655.23        19.92 o                         
   3   2  10        470.82        497.56        21.18 o                         
   4   2  10       1201.85       1166.69        27.07 o                         
   5   2  10         34.00         37.22        10.19 o                         
   6   2  10         98.67         90.32        20.56 o                         
   7   2  10        172.45        162.87        19.98 o                         
   8   2  10          4.74          6.73        12.03 o                         
 -10   3  10          5.49          2.85         6.76 o                         
  -9   3  10          8.26         -8.95        12.40 o                         
  -8   3  10        250.35        133.20        37.00 o                         
  -7   3  10        129.78        131.55        29.45 o                         
  -6   3  10        374.51        340.70        34.38 o                         
  -5   3  10         21.66          7.05        15.37 o                         
  -4   3  10        252.91        238.36        18.25 o                         
  -3   3  10        552.27        540.08        28.61 o                         
  -2   3  10        713.44        706.32        27.47 o                         
  -1   3  10        483.28        481.41        19.65 o                         
   0   3  10        575.86        530.38        13.72 o                         
   1   3  10         13.18          7.53         8.10 o                         
   2   3  10          2.75         12.23         7.80 o                         
   3   3  10        150.27        154.02        15.59 o                         
   4   3  10          1.63          9.68         6.50 o                         
   5   3  10         13.35         19.56        10.74 o                         
   6   3  10         35.10         29.40         6.66 o                         
   7   3  10        153.41        158.34        11.78 o                         
   8   3  10        304.73        296.44        18.31 o                         
 -10   4  10         13.35         19.99         9.99 o                         
  -9   4  10         65.73         46.82         9.10 o                         
  -8   4  10         70.07         49.75        12.88 o                         
  -7   4  10        610.23        586.59        47.94 o                         
  -6   4  10        909.39        763.88        54.45 o                         
  -5   4  10        338.59        274.56        26.17 o                         
  -4   4  10         35.13         33.56        20.25 o                         
  -3   4  10        360.18        366.31        25.92 o                         
  -2   4  10        124.45        118.30         8.47 o                         
  -1   4  10        310.34        330.73        16.00 o                         
   0   4  10        100.54         94.57         8.49 o                         
   1   4  10          8.32         15.97         5.62 o                         
   2   4  10        152.75        159.90        15.20 o                         
   3   4  10        892.77        911.42        18.16 o                         
   4   4  10        758.01        805.88        23.29 o                         
   5   4  10        475.68        478.76        25.63 o                         
   6   4  10         69.47         78.18        14.53 o                         
   7   4  10          0.52          9.38         7.40 o                         
  -9   5  10          0.01         -9.57        11.53 o                         
  -8   5  10        132.87        144.26        27.62 o                         
  -7   5  10        149.32        141.62        34.66 o                         
  -6   5  10        113.56         36.51        27.12 o                         
  -5   5  10        256.32        105.64        39.04 o                         
  -4   5  10        170.55        148.62        19.27 o                         
  -3   5  10        250.53        235.10        23.64 o                         
  -2   5  10        323.20        333.45        14.54 o                         
  -1   5  10        265.31        296.15        16.10 o                         
   0   5  10        195.96        230.39        12.26 o                         
   1   5  10        179.38        215.46        10.90 o                         
   2   5  10         41.19         58.48        10.63 o                         
   3   5  10         27.44         48.19        11.66 o                         
   4   5  10          9.75         27.64        10.21 o                         
   5   5  10        165.59        177.46        25.83 o                         
   6   5  10        115.81        111.30         9.24 o                         
  -7   6  10         23.07         -4.06        28.35 o                         
  -6   6  10         20.81         14.07        10.20 o                         
  -5   6  10          0.08         -0.41         9.38 o                         
  -4   6  10         45.91         34.44        24.95 o                         
  -3   6  10         99.05         82.92        37.17 o                         
  -2   6  10         11.33         12.69         7.23 o                         
  -1   6  10         36.05         40.70         7.71 o                         
   0   6  10        300.99        318.20        12.49 o                         
   1   6  10        444.71        476.30        16.83 o                         
   2   6  10        449.15        489.32        23.07 o                         
   3   6  10         94.46         86.59        13.19 o                         
   4   6  10         57.50         76.87        10.82 o                         
   5   6  10        114.79        118.52        15.58 o                         
  -5   7  10        410.42        435.65        37.99 o                         
  -4   7  10        737.42        751.44        42.05 o                         
  -3   7  10        290.70        301.20        22.93 o                         
  -2   7  10          7.22          7.55         7.17 o                         
  -1   7  10         34.50         23.93        15.61 o                         
   0   7  10         20.74         16.67         6.52 o                         
   1   7  10         26.69         35.03         7.03 o                         
   2   7  10        195.02        265.23        23.96 o                         
   3   7  10        371.19        459.55        28.58 o                         
  -8   1  11         14.45          3.16         7.07 o                         
  -7   1  11          3.56         11.57         8.36 o                         
  -6   1  11        151.71        131.73        79.32 o                         
  -5   1  11        156.89         14.03        24.47 o                         
  -4   1  11         48.76         29.27        26.55 o                         
  -3   1  11          1.38          0.98         5.28 o                         
  -2   1  11          4.37          2.32         4.72 o                         
  -1   1  11         36.97         38.52        14.78 o                         
   0   1  11        425.15        423.17        26.84 o                         
   1   1  11         12.13          8.47        11.54 o                         
   2   1  11         25.39         25.73        10.25 o                         
   3   1  11         85.00         78.48        23.99 o                         
   4   1  11        136.80        125.29        11.27 o                         
   5   1  11         29.92         18.49        16.25 o                         
  -8   2  11          7.01          4.59        14.17 o                         
  -7   2  11          4.12         -0.71         6.63 o                         
  -6   2  11        463.23        464.16        24.78 o                         
  -5   2  11         10.00          4.37        15.91 o                         
  -4   2  11         24.54         30.59        10.81 o                         
  -3   2  11         49.41         38.34        29.71 o                         
  -2   2  11         65.25         59.27        13.92 o                         
  -1   2  11          3.48         10.40         5.64 o                         
   0   2  11          1.24         -4.12         5.46 o                         
   1   2  11        197.77        208.57        19.60 o                         
   2   2  11         96.86         83.93         7.71 o                         
   3   2  11         43.15         52.56         6.98 o                         
   4   2  11        111.80        130.87        11.53 o                         
   5   2  11        217.33        245.67        15.31 o                         
  -7   3  11         69.90         70.52         9.23 o                         
  -6   3  11         12.11         -2.45         9.38 o                         
  -5   3  11          0.08         -8.77         8.77 o                         
  -4   3  11         13.59         10.20         9.79 o                         
  -3   3  11          0.03         -3.16        17.13 o                         
  -2   3  11         22.87         21.33         7.54 o                         
  -1   3  11          9.48         15.03         6.00 o                         
   0   3  11         70.93         45.98        16.84 o                         
   1   3  11          4.74          2.36         5.64 o                         
   2   3  11         12.79         16.73         6.03 o                         
   3   3  11          0.12          0.83         5.56 o                         
   4   3  11         44.12         42.34         6.91 o                         
  -6   4  11         19.19         18.35        11.01 o                         
  -5   4  11          3.86          4.49         9.99 o                         
  -4   4  11         80.86         86.06        13.87 o                         
  -3   4  11        154.39        116.22        61.71 o                         
  -2   4  11         13.92         13.65         9.99 o                         
  -1   4  11          0.56         12.17        12.29 o                         
   0   4  11         20.90         24.33        12.04 o                         
   1   4  11         61.41         82.02        15.16 o                         
   2   4  11         30.99         38.71         7.62 o                         
   3   4  11          4.45         20.59        12.30 o                         
  -4   5  11        246.14         29.31        53.74 o                         
  -3   5  11         93.87        109.67        12.33 o                         
  -2   5  11         16.65         30.61         8.23 o                         
  -1   5  11          0.67         -4.68         9.18 o                         
   0   5  11          0.01         -7.23        12.57 o                         
   1   5  11          2.92          0.63         7.20 o                         
   2   5  11         42.45         56.32         7.49 o                         
  -2   0  12        665.85        388.46        47.31 o                         
  -1   0  12        608.35        691.70        33.24 o                         
                                                                                
